# Supplementary material for: Genome structure of cotton revealed by a genome-wide SSR genetic map constructed from a BC1 population between gossypium hirsutum and G. barbadense
Source: BMC Genomics. 2011 Jan 9;12:15. doi: 10.1186/1471-2164-12-15 (PMC3031231; doi:10.1186/1471-2164-12-15)
Supplement: Additional file 1 — EST-SSRs developed from cotton ESTs (The details of marker name, sequence ID, sequence, motif, primer sequences, product size, Tm and putative function are listed). [file 1471-2164-12-15-S1.XLS]

## Sheet: HAU0231-HAU2061
Primer	Sequence ID	Sequence	Repeat	Left Primer	Right Primer	Product Size	Tm	Putative Function (BlastX)
HAU0231	TA4905_29729	NAAGGTGGCATGGGCAGTNTGCCAACCACCANTGTCATCTCCATTAGCACCAAGGAAAATGAAGTTGCAGACACTGAACAAAAAGAAGAAAAGTGGAAATATTTGCAACATCATCGTTTTGGTTGCCATTTGAGTAAGAGCTAGCTAGCTCAAACAATTGGCTGACCTCGTGCCGAATTCGGCACGAGCTAGTCTCGAGTTTTTTTATGCTTTGGGCTTAATTGTNGGNCATAGAAATTTAAAGCATATTTTAACTAATTTTTTATTTTAGAACAAATAAAAGCGTGGACTGGAACCATGTTCCATGCTGGCAAGAAAGAACAGAAAGGGGCAGAACTAGATTTTTGTTTCACATCACAGTTCACAACAGCCTAAAACACAAATCAAAAACATAGTAAA…	(AAGA)4	ATAAAAGCGTGGACTGGAAC	TTGCCGTCTTCTTTCTTCTT	272	56.8195	Putative tubby protein [Oryza sativa (japonica cultivar-group)]
HAU0232	TA4914_29729	CATCCTCTCTCTTTCTCTCGACAAAAGACTCAGATCCACCCGTGAATCTTTGTTCCAGCTTGTTAGAATGGAGACATTTCTATTCACATCTGAGTCTGTCAACGAGGGTCACCCTGACAAGCTTTGTGACCAGATCTCTGATGCTGTGCTCGATGCCTGCCTTGCCCAGGACCCTGACAGCAAGGTTGCCTGTGAAACATGCTCCAAGACTAACATGGTCATGGTCTTTGGAGAAATTACCACCAAAGCTAATGTAGACTATGAGAAGATTGTGCGTGAAACGTGCCGCAACATTGGATTTGTTTCTGATGATGTGGGTCTTGATGCTGACAACTGCAAGGTCCTGGTCAATATTGAGCAGCAGAGCCCTGATATTGCCCAGGGTGTCCATGGCCACTT…	(CTTTTT)5	ATGTTTCGTAGCTCCTACCG	ACCGTCGCTGATAAAAAGAC	125	56.9865	S-adenosyl-L-methionine synthetase [Elaeagnus umbellata (Autumn olive)]
HAU0233	TA4945_29729	TTTAAGCTGGAACTCCGCTTTGCGGTCGACACTATCGGACCAAAAATTCGGCTGATGAGAGAATAGTCTCCAGTTTTTTTCTTTTTTTTTTTAACTTCAAATGATAATTAATATTTTTAATAATAAAAATAATCAAACATTACAAAAACATAACCAACAGATTTCCAGTCTATGATCAAAATTAACCTAAACAAGAACCCGCAAATGAGACTCAAACCTGAACCAGAATTGCAATTTTGTCATTAAGCCAAGACTAGAACTTGTTGGCAATGATCAACATGGATGAGCAAACAATGTAACAGACACCATTGTGGGACCAGAACATGAATGTTTCAATTCAGCTAAACAAGATCCACTTCACCGGCTAAACTAAACTCCCCATAATTGTCAGCCAGACAA…	(TAA)5	AAAAATTCGGCTGATGAGAG	CATTGTTTGCTCATCCATGT	255	56.99	Malate dehydrogenase [Nicotiana tabacum (Common tobacco)]
HAU0234	TA4949_29729	NTGACATCTCTGTGCGGCCTGAATTGGGGTACACTATCGCTGTCCACCCCATCCGGGTGGAGAGTATTAGGGCCCGTAGCCGTGGTTTAAGTACTATAACGCTTCTCTATGTCTATCCTGTTCCTTTGTGCCCTCTTCTCCATGCAAATCCATGCTAGAGAGTACTTCAGCAAATTCGCAAGAGTTAACACCATTGATATAGAGACAACTTCCAGAGAGCAAAAGCACGAGACCTTCGTTCCCCAGACCACCCAAAAGCCACATGAACAAGAGCCAAGGTTCATGCCTGAAACCCAAAATGGTTATGGCCTTGTCGGCCACGAGTCAGGCTCATGCTCATGCTCATGCTCATGCCGGCCCAGCTTCACGCACCGAAGAGACCTATGAACCCTATGTCAC…	(GA)8	GAGTGGTTGGAGTTGAGGTC	TGCCTCGTCTCCTCTCTC	123	56.7745	Protein E6 [Gossypium hirsutum (Upland cotton)]
HAU0235	TA5048_29729	TGCTGCTCCGATTGAGCGTGTTAAGCTTTTGATACAGAACCAGGATGAAATGATCAAAACTGGTAGGCTCTCTGAGCCCTACAAGGGTATCGTTGATTGTTTCAGGCGAACAATGAAAGATGAAGGAGTGGTTTCTTTGTGGAGGGGAAACACTGCTAATGTTATTCGTTATTTCCCCACTCAGGCTTTGAACTTTGCTTTCAAGGACTACTTTAAGAGGCTTTTCAACTTTAAGAAAGACAGGGATGGTTACTGGAAATGGTTTGCTGGAAACTTAGCATCTGGAGGTGCAGCTGGTGCTTCTTCCCTTCTTTTTGTCTACTCCTTGGATTATGCTCGAACCCGTCTTGCCAATGATGCAAAGGCTGCAAAGAAAGGAGGAGAGAGGCAATTCAATGG…	(AG)8	TTATTTCGGCCAAAAACTTC	CGGTTGGAAAGCCTAAAATA	233	56.9655	ADP/ATP carrier protein [Penicillium chrysogenum (Penicillium notatum)]
HAU0236	TA5118_29729	ACTCTGCATTTGCAGAACCTGTTACCACCACTGGCGCGGTTTACACTCTAGAAATGTGCTTGACTGGTTTGGACAGGGATAAGGCGTCGGTTTTCTACAAAGACCAATCAGGCTCCGCAGCTGTGATGACCATTAATTCTGGCATAAGGAAGATCCTTCCAGAGTCTGGGATATGTGATTTTGAGTTTGAACCCTGTGGTTACTCGATGAATGCGATTGAAGGTGCTGCAATTTCTACTATTCATGTTACCCCAGAAGATGGGTTTAGCTATGCAAGCTTTGAAGCTGTGGGATATGATCTGAAAGAAAAGAATCTGAAGCAGTTGGTCGGGAGGGTGTTGCAATGCTTCAAACCGAGTGACTTTTCTGTAGCAGTTCACGTTGATTTTGGTGGTGATC…	(GAA)6	AAGGATACTGTTGCGGAGAG	CTAACCAGGAGGAGCAATTT	216	56.535	S-adenosylmethionine decarboxylase [Glycine max (Soybean)]
HAU0237	TA5254_29729	NTGGAAATGTGTTGCCCCTTAGATCTATCCCTGAAGGAGCTGTCGTTTGCAACGTTGAGCACCATGTTGGTGACCGTGGGGTTTTCGCTAGAGCTTCTGGGGATTATGCTATTGTTATTAGTCACAACCCTGATAATGATACCACCAGGATCAAGCTTCCATCTGGTTCTAAGAAGATTGTTCCAAGTGGCTGTCGTGCGATGATTGGCCAAGTTGCAGGTGGTGGTAGGACTGAGAAACCTCTCCTCAAGGCTGGTAATGCTTATCACAAGTTTAGAGTGAAGAGGAACTGCTGGCCTAAGGTGCGTGGTGTAGCTATGAACCCTGTTGAGCATCCCCATGGAGGTGGTAACCATCAACACATCGGTCATGCTAGTACTGTTAGGCGTGATGCTCCTC…	(GCT)6	AGCTATGAACCCTGTTGAGC	CCTAAGCCTAAGCCTTGTCA	185	57.1455	60S ribosomal protein L8-3 [Arabidopsis thaliana (Mouse-ear cress)]
HAU0238	TA5267_29729	GCAGAGCAGACAGACTAGAAAAGAAGAGAAGATGGAGCAAACATTCATCATGATCAAGCCTGATGGGGTCCAAAGAGGCCTGGTTGGTGAAATCATTGGCAGATTTGAGAAGAAAGGCTTCTATTTGAAAGGGTTGAAGCTCATCAGTGTGGATCGATCTTTTGCCGAGAAGCACTATGCTGACCTGTCTGCAAAGCCCTTCTTTAATGGGCTCGTAGAGTACATTATCTCCGGTCCGGTCGTTGCTATGATTTGGGAAGGTAAGAATGTTGTTACCACAGGTCGCAAGATTATCGGAGCCACAAACCCAGCTGAATCCGCTCCGGGAACAATCCGTGGTGACTTTGGAATTGACATTGGGAGGAATGTGATCCATGGGAGTGATTCCGTCGAGAGTGC…	(TTG)5	GACATTGGGAGGAATGTGAT	CAAAGCTTTCACCACTTCAA	247	56.889	NM23-LV [Homo sapiens (Human)]
HAU0239	TA5270_29729	GGAAGGTCTTGCTGAGGCTATTGACGATGGACGCATTGGTCCAAGAGATGATCCTAAGGTTCGTTCCAAGATCCTGGCTGAGGAGTTTGGTTGGGACAAAGATCTCGCTAAGAAGATTTGGTGTTTTGGCCCTGAGACCACTGGCCCTAACATGGTGGTCGATATGTGTAAGGGAGTTCAATATCTGAATGAAATTAAGGATTCAGTTGTTGCTGGGTTCCAGTGGGCATCAAAGGAAGGTGCCCTGGCTGAAGAAAACATGAGAGGCATCTGCTTCGAAGTCTGTGACGTGGTCCTCCATGCTGATGCCATCCACAGAGGTGGTGGGCAGATCATTCCAACAGCTAGGAGGGTTTTCTATGCTTCTCAGCTCACAGCCAAGCCAAGGCTTCTCGAACC…	(TGA)6	TTCGCTGCAATTTAGTTTTG	CAACGCAATGTCGATTGTAG	213	57.378	Putative elongation factor 2 [Oryza sativa (japonica cultivar-group)]
HAU0240	TA5305_29729	CGGCACGAGCCGCCACAGCTACCAAAATTTCCCAAACTAACTTTTAAAGCAAACAAATTTTACCTTTACTAAATGGCCCCCAAAGCTGAGAAAAAGCCAGCCGAAAAGAAACCGGCGGAGGAGAAAAAGACCACCGTTGCCGAGAAATCCCCGGCGGAGAAGAAACCGAAGGCCGGCAAGAAGCTTCCAAAAGAAGGCGGTGCCGCCGCTGACAAGAAGAAGAAGAAGGCCAAGAAGAGTGTGGAGACTTACAAGATCTACATCTTCAAGGTTCTTAAACAAGTTCACCCTGATATCGGGATCTCAAGCAAAGCTATGGGGATAATGAACAGTTTCATTAACGATATCTTTGAGAAACTTGCTCAAGAAGCTTCGAGGCTCGCGAGGTACAACAAGAAG…	(AAG)5	GCAAGAAGCTTCCAAAAGAA	CCTAACAGCGGTCTGAATTT	263	57.1705	Histone H2B.1 [Arabidopsis thaliana (Mouse-ear cress)]
HAU0241	TA5431_29729	TTGTTTGGTTAAAGAACGTCTCATGGGCTTGGGTTGTGCTACTGGCCACCTTAGCTTTGTCATGTCATGCTGGTTCACTAACCAGGTGATCGCCCAGCTGGAGCTGTGGAAGGAGAAGGCAACAGGCAAGTACGAGAAGAAGGTGTACGTTTTGCCTAAGCACCTTGATGAGAAGGTGGCTGCTCTTCACCTTGGAAAGCTTGGGGCTAACCTCACCAAGCTCACCAAGGATCAAGTTGATTACATTAGCGTCCCCATTGAGGGTCCTTACAAGCCTCCTCATTACAGGTATTGAGGAGAGAATACGAGAGAGGGAGANAGAGTTAGAGAGAAGAGAGGGAGAGAGTTGGACTAGAAAAAGGAACCATACAACGGGATGGTTTGTTTTTACTAAAATTT…	(GA)8＋(AG)10	ACAAGCCTCCTCATTACAGG	CCACACACAAACTCCTACCA	187	56.9175	Cytokinin binding protein CBP57 [Nicotiana sylvestris (Wood tobacco)]
HAU0242	TA5520_29729	CAACTTCCGTTTCTCTTACATTTCCCCTCCCTATATATGCACTTTCTCCCCCACCTTGCCTATTTGCCTTACACCCCATCTCTCCTCTCATACTTCACTCTAACATTCCCTTCGAGGTTTTAGGAAAACAGCAGAGAAATTAAGGAATGGAGACCTTCCTATTTACCTCGGAGTCTGTGAACGAGGGACATCCCGACAAGCTATGTGATCAGATCTCTGATGCAGTCCTCGATGCCTGTTTGGCACAGGATCCTGAGAGCAAGGTGGCTTGCGAGACCTGCAGCAAGACAAACATGGTGATGGTGTTTGGTGAGATCACGACCAAAGCCAACGTAGACTACGAGAAGATCGTGCGTGACACCTGCCGTGGCATCGGTTTCACATCTGACGATGTGGGTC…	(GGA)6	CGAAGAGATAGAGCGTGGAT	TTTCTCTCTTCTCGCCTCTC	283	56.8065	S-adenosylmethionine synthetase 2 [Catharanthus roseus (Rosy periwinkle) (Madagascar periwinkle)]
HAU0243	TA5546_29729	TGCAGGAACCAGTTATTCCAGGATGCTTTCTTCGCGCTAAAGCTATAGGTCTGATGCCTATGATTGATCAGGGTNGAGAAAGATGACAAGATTATTGCTGTCTGTGCCGATGATCCTGAGTATCGTCACTACAATGATATCAAGGAACTCCCACCTCACCGCCTGGCTGAAATCCGTCGCTTCTTTGAAGACTATAAGAAGAATGAGAACAAAGAAGTTGCTGTTAATGACTTTCTGCCTGCCTCTACTGCATACGAGGCAATCCAACACTCCTTGAATCTCTACGCGGACTACATCGTGGAGAGCTTGAGGCGGTAGTTGTCGATTCACCGTGCCCCGTCTATATACAAATATATATATTAATATGAATATGAATATGTTGCTGCTATACAAGAAATT…	(AAAT)8	ATGATGCCCACTCACTTTTT	GAGGGCCAGTGTTTGTTTAT	184	56.8855	Soluble inorganic pyrophosphatase [Malus domestica (Apple) (Malus sylvestris)]
HAU0244	TA5599_29729	CACCAATACTGCCTCCAAAGCCACCAGTCCACCCCAGTCCACCAATAGTGAACCCACCAACACCGCCGATTCTACCACCACCATCACCACCTATTGTGAAGCCACCAACGCCTCCTATCGTGAAGCCACCTTCACCGGAAACACCGTGTCCTCCAACCACCACCTCCGGCACAACAAACATGCCCCATAGACACTCTCAAGCTAGGTGCATGTGTGGACGTGTTGGGTGGCTTAGTACACATCGGCATAGGTAGCAGCGCCAAAGACACTTGCTGCCCTGTACTACAAGGGCTGTTGGATTTAGACGCCGCCATTTGTCTCTGTACTACGATCAAGGCCAAACTTTTGAATATCAATATTATAATCCCCATAGCTCTTCAGGTCCTCATCGACTGTGGC…	(ACC)6	CAATAGTGAACCCACCAACA	AGTGTCTATGGGGCATGTTT	153	56.9205	Cold acclimation protein WCOR518 [Triticum aestivum (Wheat)]
HAU0245	TA5605_29729	GATCTAACACCTTTCCATTTCATTTCCCCTTTCCTTAAAAACAAGCTCCATCAATTCCCCCATTAACCCTAAACGAAAATCAGCTGAAAAAAAACCATTTATTTTTCTTCAGCTCTAAGCGACAACAACAATGGCTGACTTCAAGAAAGCCACTGCTTTGGTTCTCACAGTGGCTTTGCTTGTGAATCTCGCTTTACTGGTTGATGCTGATGGTGATGATGATAAGAAGATTCGAGTCAGGAAACATAAGGGTGAGAAGCAGTGTATACAAGGATGGGAATGTTCCTACTGGTCGAAATATTGTTGCAACCAAACGGTTTCAGATGTCTTCCAGGTTTATCAATTTGAGGACCTGTTTGCTAAAAGGAATTCGCCGGTGGCTCATGCTGTTGGATTTTG…	(TA)8	ATAAGAGAGCTGGGCGAATA	AAAGCCCACTTAACAGCAAC	128	56.874	Class VII chitinase precursor [Gossypium hirsutum (Upland cotton)]
HAU0246	TA5611_29729	TGCCATTTCCAATGGAGAACTCGTTCACATTGGTTACGATTTTCGGTCTGCTGTTTACTTTAGGCAATGTAGGTCCTCAAGCTGAGGCCGCGAGGGCGTTTTTCGTGTTCGGAGATTCATTAGTCGATAACGGTAACAACAACTATCTAGCTACCACGGCTCGTGCTGATGCTTACCCTTACGGTATCGACTATCCTACTCATAGAGCTACTGGCCGGTTCTCTAATGGCCTTAACATCCCAGATCTTATAAGTGAGCAAATTGGCTCTGAACCAACATTGCCATATCTGAGCCCGGAGCTAAACGGACAAAGGCTTCTTATTGGTGCCAACTTTGCTTCAGCTGGAATCGGCATTCTCAACGACACCGGAGTCCAATTCGTCAATATAATTAGAATCG…	(TTAT)4	TGTTTTCCGGTTTGTTCTTT	TTTGAAGCATATCATAGTCG	215	54.3685	Putative GDSL-motif lipase/acylhydrolase [Arabidopsis thaliana (Mouse-ear cress)]
HAU0247	TA5756_29729	CGCCGAATTCGGCACTTTGATTACACTTTTTCCATTTTTTTCAGTCTCTCTCTCTCTCTTTTTTTCCACCTAAAATTTTATTACAATAAATCCTCTAAAATTATCTGTTTTTCACATTGATAATCTTCTCTTCTCGATATATCCGCTTCGGGTTTGAGAGAGAAGAGATAAAGAACATAGAGAAAAAGAGGGTAAAATGGCGCATAGAGTAGATCACGAGTACGATTACCTTTTCAAGATCGTGTTGATAGGCGATTCTGGAGTTGGAAAAACGAATATTCTCTCTAGGTTCACCAGAAACGAGTTTTGTTTGGAATCTAAATCCACTATCGGCGTCGAGTTCGCTACTAGAACCCTCCAGGTAGAGGGAAAGACTGTCAAGGCACAGATTTGGGATAC…	(TC)8	CGGCACTTTGATTACACTTTT	ACTCTATGCGCCATTTTACC	201	56.951	Ras-related protein Rab11C [Lotus japonicus]
HAU0248	TA5765_29729	AGTCAAGACAGAGTTGAAGATCTGAAAAAGAAAAAAGCTTTGTAATTGTAATTGTAATTGTTTCCAGATCTCTGTGTATAGACAGTCTCAAATGGCAGCAGCTGCAGCACCAGATCACTTGTTCCATTTGAGGAACAATTTCTACTTGGGTTCCTTTCAGGCTGCCATCAACAACAGCGATCTTCCCAACCTCTCCCCCGACGACGCCGTTGAGCGCGACTGCCTCGTCTACCGCTCTTACATCGCTCTCGGCAGCTACCAACTGGTGATCAATGAGATCGACTCCGCCGCTACCACTCCTCTCCAAGCCGTTAAACTGCTGGCCCTCTATCTCTCCAACCCTCATGATAAGGAATCAACAATTGCGAGCTTGAAAGAATGGTTAGCAGATCCAGCGAT…	(GCA)5	TCAAGACAGAGTTGAAGATCTGA	TCGATCTCATTGATCACCAG	280	56.925	Probable coatomer subunit epsilon [Arabidopsis thaliana (Mouse-ear cress)]
HAU0249	TA5816_29729	CTCTTCAAGCGACGAGAAAGAAGGTGAAGGAGAAGAGAAGAAGAAGAAGAAAAAGAAGGAGAAGAAGGGACTGGAAGAAAAGATTGAAGAGAAATTAGAAGGGGAAAAGAAAGAAGAGGACACCTCAGTTCCAGTAGAGAAGTGCGATGAGCCAGTAGTCCAGCCAGAGACGCCAGAGAAGAAAGGTTTCCTCGAGAAGATCAAGGAGAAACTCCCTGGACAACACAAGAAAGCTGAAGAGGCCAGTAGCCCGGCTCCAGCCCCAGCAGTTGAGCCCCATCACGAAGAGGAGTCAAAGGAAAAGAAGGGAATTTTGGAGAAAATCAAGGAGAAGCTTCCTGGTTACCACTCCAAATCAGATGAAGAAAAAGAAAAGGCTTGAGATTCAAGTTCACATAA…	(AGA)11	GACGAGAAAGAAGGTGAAGG	CTGGAACTGAGGTGTCCTCT	124	56.68	25 kDa protein dehydrin [Solanum sogarandinum]
HAU0250	TA5890_29729	CAAAAAGTACCCTTCTTCAACACCAATCTCCTCTCTCTCTCTCTCTCTCTCTCTCTCTCTATTTTGTTTGATAAATACCCAGAAAACCCCTTCAGTCTTCTAGCTCTCAATTTCTTTTTCTTTTTTACCTTCTTATTTCATAGATCCAGGGTGCTCTTCTTCTTAGTTCACATTGGCATAGATAAAGGACCGTACGGTCAGATCTAAGCCGTATTCTAGCAATGTCGTTTACCGGTACTCAGCAGAAATGCAAGGCTTGTGAGAAGACCGTTTATCCGGTCGAACTTTTGTCGGCTGATGGGATCCCTTACCATAAGTCTTGCTTCAAATGCAGTCATTGCAAAGGGACACTAAAGTTGGGTAATTACTCCTCGATGGAAGGTGTCGTTTATTGCAAGC…	(CT)15	CCCTTCTTCAACACCAATCT	AGCACCCTGGATCTATGAAA	146	56.9375	LIM-domain SF3 protein [Nicotiana tabacum (Common tobacco)]
HAU0251	TA5943_29729	TAAAACCCTAATTTGATCTCCAAATACCTTCGAGATCTCCAAGCTTCGTCACCCCAAAATGGCCACGACACGCAGATCCCTTCCTCTTCTGAGAACCCTCATAGCCGGAAAAACCCAAACCCGAAACGTGACGTACATGCCCCGACCCGGAGATGGAGCCCCAAGACCCGTAACGTTAATCCCCGGAGACGGGATCGGACCTTTGGTGACGAACGCGGTGGAACAAGTGATGGAAGCGATGCACGCTCCGGTTTACTTCGAGAAGTACGATGTTCACGGTGACATGAAACGGGTACCACAAGAAGTGTTGGATTCGATAAAGAAGAACAAGGTTTGTTTGAAAGGAGGGTTAAGAACACCCATGGGAGGTGGAGTCAGTTCATTGAATATGCAATTGAG…	(AACA)4	CTTAGAGGGCCAGTATCGAA	AAAAAGGTTCACAACTCAACAG	245	56.585	NAD+ dependent isocitrate dehydrogenase subunit 2 [Arabidopsis thaliana (Mouse-ear cress)]
HAU0252	TA5947_29729	TGCAAAATGAGTGCATCAAGGTTCATCAAATGTGTCACTGTTGGTGACGGTGCCGTCGGCAAGACTTGCATGCTCATCTCCTACACCAGCAATACTTTCCCTACTGATTATGTGCCAACTGTCTTTGACAACTTTAGCGCAAATGTGGTTGTGGACGGCAACACTGTTAATCTTGGATTGTGGGATACTGCTGGCCAGGAAGACTACAATAGATTAAGACCTTTGAGCTATCGTGGAGCAGATGTCTTCTTGTTGGCATTCTCTCTCATTAGCAAAGCCAGCTACGAAAACGTTTCTAAGAAATGGATTCCGGAGTTGAGGCATTATGCACCTGGTGTTCCAATTATTCTTGTTGGGACTAAGCTTGATCTTCGGGATGATAAGCAGTTCTTCGTAGAT…	(AGA)6	GACACAGCAGAACGTGAAAG	GGAACCATTTTCTCAAGGTG	215	57.0425	RACB protein [Hordeum vulgare (Barley)]
HAU0253	TA6119_29729	GGGTGACTTACTTTCATCACCATGGATACGAGCAGAAGCTTCCTTGGTATCGTGGCAAGGAATGGAGTTACCTGAGAGGAGGGCTTACAACAATAGACCGTGATTATGGTATATTCAATGGTATCCACCATGACATAGGCACCCATGTCATTCATCATCTCTTTCCTCAGATCCCCCATTATCACTTAGTCGAAGCTACAAAAGCAGCGAAACCGGTGATAGGAAAATACTACCGGGAGCCGAAGAAATCAGGGCCGATTCCGTTTCACTTAATAGAGAATCTAGTGTCGAGCATGAAACAAGATCATTACGTGAGCAACAGCGGAGAGATTGTATTTTATCAGACGGATCCCAACCTGTTTTCTCCTCCCAAATCCGCATGAGCCATTTTATTTAGAG…	(TTTGTT)4	CGCTTTTAGAAGGGACTTTG	TCATTCTCCTACAGTACCGTGT	154	56.59	Omega-3 fatty acid desaturase, endoplasmic reticulum [Nicotiana tabacum (Common tobacco)]
HAU0254	TA6260_29729	ATTGCCATCGCTATTTACGTGAGCTTTAGCCTGGCTGCAATGTATGGAATCGCGGTGGCCGCTTTGGGGATGCTCAGCACTATAGCCACCGGTCTTGCAATCGATGCATATGGTCCCATAAGTGACAATGCTGGTGGTATTGCAGAAATGACCGGAATGAGTCACAAGATTCGCGAAAGAACCGATGCTTTAGACGCTGCAGGAAATACCACTGCAGCTATTGGGAAGGGTTTCGCAATCGGATCGGCAGCCCTTGTTTCACTTGCTTTATTTGGTGCCTATGTTAGCAGAGCAGGCATCAAAACCGTAGATGTATTGACACCAAAGGCTTTCATTGGTCTCATAATTGGAGCCATGCTCCCTTACTGGTTTTCCGCCATGACAATGAAAAGTGTCGGA…	(TA)8	TAGCGAACATGCAAAGTCAT	ACCAAAGTTCCCCATATCCT	298	57.1415	Pyrophosphate-energized vacuolar membrane proton pump (EC 3.6.1.1) (Pyrophosphate-energized inorganic pyrophosphatase) (H(+)-PPase) [Hordeum vulgare (Barley)]
HAU0255	TA6290_29729	ACTATCAAAAGGAGTTGCTTGCCCAAGAGAAGGCGCAGTCATCTACTGCCAACGAGGAGGTTGACCTTGATGAGCTGATGGATGATCCTGAGTTGGAAAAATTGCATGCAGATAGGATTGCTGCTCTCAAGAAAGAAGCCGAGAAGCGAGAAGCCTTAAAGAGGCAAGGGCATGGAGACTACAGGGAGATTACTGAAGGAGATTTCTTGGGTGAAGTCACTGGAAGTGAGACAGTGGTTTGCCACTTCTACCATAAGGAGTTCTATCGATGCAAGATAATGGATAAGCATTTGAAAGCCCTTGCACCAAAGCATATGGATACGAAGTTCATCAAGCTGGATGCTGAGAATGCTCCTTTCTTTGTTACCAAACTTGCAGTCAAAACTTTGCCTTGTGTTA…	(GAT)5	ATCTTGGTGCCAAAGATGAT	TAAGGGACTGCAAAAGGAAC	235	56.9935	Thioredoxin domain 2 [Medicago truncatula (Barrel medic)]
HAU0256	TA6345_29729	ATATCTATCTCTGCGCTACAGTTTAATTCCATTCCACGCTTTGTTGCTTTTATCCTAACTTTTGTTTTTTCTCTCTCTCTCTCTATAACCCTTCAATTTTCAATTTCATTATCTTTCCAAATTTCTCCCCCTTTTTTTTTTCCCTAAAAATAGAGAAAATTTTGGGAAAAAAAGAAAAAAAATTCCCAGCTTGGGAGTGAGTGTTTAGGGTTTTTTTTTGAATTTTGTACTGTGGGGGGTTTTGAATGAGGAGAACTGAAATACTTTTGGGAAATTGAAAATCTTCAATCGGCGGATTAGATGGCCACCACGGAGTTGCAGATGAGTCCTCAGTTGGAGCAGATCCACGGCGAAATCCGGGATCTTTTCCGTGCTCTTTCAAATGGCTTCCAGAGACTG…	(TC)8	TGCGCTACAGTTTAATTCCA	GGGGAGAAATTTGGAAAGAT	119	57.071	Novel plant SNARE 13 [Arabidopsis thaliana (Mouse-ear cress)]
HAU0257	TA6458_29729	NTTTCAAGCTGGGACTCGCGCTCCTGCAGTAGTACCTAGTGTCTCTAAACATTTGGAACGACTGTGTTTTTCTCTCTATCTCTCTCTCTCTTCAACAAGCCGGCGAGGGAAGGAAAACCGGAGAGGGTGAAAAATGCCAGCTGGTCACGGTCTCCGATCTCGGACCAGGGATCTGTTTTCCAGACCCTTCAGAAAGAAGGGTTACATCCCATTGTCCACTTATATCAGGACCTACAAGATTGGTGACTATGTGGACGTCAAGGTAAATGGCGCCGTTCACAAGGGCATGCCCCACAAATTCTACCATGGCCGCACTGGTCGTGTCTGGAACGTCACCAAGCGCGCCATCGGCGTTGAGGTCAACAAGCAGGTGGGTAACCGGATTATCAGGAAGAGGAT…	(TC)11	CATTTGGAACGACTGTGTTT	CATTTACCTTGACGTCCACA	220	56.56	60S ribosomal protein L21, putative, expressed [Oryza sativa (japonica cultivar-group)]
HAU0258	TA6502_29729	CGATTTTTCTCGTCCAATCCAATTTGTTGAGGAATCAGACAAAGGTTTAGGTTATTTGCTGATAATATTTTGAAGAAAACATGACAACTGCTGCTAGACCGACATGGCAACCTGCCAAAGGTGGGAATGAACAGGGTGGTACTCGCATTTTCGGCCCATCTCAGAAGTATTCGTCGAGGGACCTTGCTGCTCATACTACTCTAAAGCCTAGAAAGGATGGGCAGGACACCCACGATGAGTTGCAGAAGAGAAACCTCCGCGATGAGCTTGAAGAGCGTGAACGGAGGCATTTCTCATCGAGGGACAAGTCCTATAATGATGACAGAGATCATAGGAAGGGAAACCATCTTCTTTTAGAAGGGGCAAAAAGGGAGGCTGAAGACCGAATTGTTCCGCGCA…	(GAC)5＋(TGA)6	GCTGATGATTCTGATGTGGA	CAGCTTCTTTGGATTTTGGT	187	57.0025	Cwf15/Cwc15 cell cycle control protein [Medicago truncatula (Barrel medic)]
HAU0259	TA6508_29729	CAAAAATCTCTCTCTTCTCTTCCTGTGTGTTATTTGAAGTCTTATGTGTTATGAAAATTTTCATGTTTGAGACTCATGTCTCCGGTTGTTAGTGAAATCCTCCGTTCTGGGTTTATGATAAATTCTTCACTTAGACGAAGGACTCATCTTGTTCAATCTTTCTCTGTTGTTTTTCTGTACTGGTTTTATGTGATCTCATAAATAAATTGTCCTATTTTACCATATATACATATATATATATAATAAGTAGTTATTTAGCTTACAATTTAGTCTCTCTTTTTTTCCTTTTAATGGCTTCTTCTAGTGGAAACTCCATGTCCAATTCAGTATCCGAAGAGGATTTGCACAATCAAAGGAAACGGAAAAGGATGGAATCCAACCGAGAATCAGCGAGGCGGT…	(AT)11	AGACTCATGTCTCCGGTTGT	GAATTGGACATGGAGTTTCC	256	56.9825	ATB2 [Arabidopsis thaliana (Mouse-ear cress)]
HAU0260	TA6527_29729	TGGAGATGAAAGGTTGAAGACGGTTGGCGATAGGTTGAGTCAATTTGCAGAAAGTTACGGAGTGAGTTTGAAATTTAATGTGATATCCGGACTCAAACTCAGCGATCTGAGTCGCGACTCACTGGGTATCGAACAAGACGAACCATTGGCCGTTAATTTCGCGTTCAAGCTTTACAGGATGCCGGACGAGAGCGTCTCCGTCGAGAATCCAAGAGACGAGCTCTTGCGCCGCGTGAAAGGATTAGCACCGCGCGTGGTGACATTAGTGGAACAAGAAATGAACACGAATACGGCGCCGTTCGCGTTAAGGGTGGGAGAAGCATGCGGATATTACGGAGCTTTATTCGACTCGGTTGAGTCGACCGTGTTGAGGGATAACCCGGAGCGAGCGAAGCTAGA…	(ATT)6	ATCTGCTTGGCGTTAAACTT	TTCCAATCCAAACACTCCTT	181	56.8865	SCARECROW transcriptional regulator-like [Arabidopsis thaliana (Mouse-ear cress)]
HAU0261	TA6528_29729	GGCACGAGGAGAAGCTGATGGAATATCAGAACAAACGAGGTGGAAGAGTAAAACTACACTCTATTCTGATGCCCCCTTCAGAGTTTGATCATGCTGAGAAGGGAGATGCACTATACGCTATGGAATTAGCATTGTCCTTGGAGAAGCTGACAAACGAGAAGCTTTTGTGCCTGCACGATGTCGCGGTGCAAAACAATGATGCTCAGATGGCCGATTTCATCGAAAGCGAATTTTTAGCTGAGCAGGTTGAAGCCATTAAGAAGATATCAGATTATGTTTCTCAATTAAGGCGGGTTGGAAAAGGACATGGTGTGTGGCACTTCGATCAAATGCTACTCCACGAAGGGGCGTGATGCTGCCCATAATCACCATCTAAATGCTGCATCTTTCTGTTGTTTT…	(TA)8	TGCTGCATCTTTCTGTTGTT	CCTTCAAAAACCAAGCTGTT	177	57.029	Ferritin-2, chloroplast precursor [Vigna unguiculata (Cowpea)]
HAU0262	TA6545_29729	CGCCTCCTTTGTTCCACCTCTTTCTTTCTTTTTCTCCAAAGCGATCATGAATCTCATTAATAGGCTCAGCCCCAAGCGTCTCTTTCGATCTAATAAAAAAGATAGATCCATCGTCTCCAAGTTCGACCCCTCCTCCTATAGTTCCGGTTCCGCCGTTTCCTCCTCTTCCTCCTCCGAATCCGTCTCTTCCACCCTCAAAGAACATCAGTACCCTTCCACGGCTACCGCTGGCTTCGTAACGCCCACCAGTGTTTTGCCCCAAGCATCAGGTGACTGGTCCGATTTTCCCGCTAATTTTTATCTAGAACTTTGCCAGGCGTTTAAAATGTTAGACAAAGATAACGATGGGGTTATATCGAGAAGCGAGCTCGAGGCTTTGCTTGGCAAGGTCGCAAGGCA…	(TCC)6	GATCCATCGTCTCCAAGTTC	TCTCGATATAACCCCATCGT	257	57.0135	Calcium-binding EF-hand [Medicago truncatula (Barrel medic)]
HAU0263	TA6588_29729	TTCTTCTTCTTCACTTTAAGGTTTGAGCAGATCCTATGGCACAAAAGAAAGACAAGGCCCCTCCACCTTCTTCCAAGCCAGCAAAGTCTGGTGGTGGCAAGCAAAAGAAGAAGAAGTGGAGCAAGGGAAAGCAAAAGGAGAAGGTGAACAACATGGTGTTGTTTGACCAGGCTACTTATGATAAGCTTTTATCTGAGGCTCCTAAATATAAGCTCATCACTCCCTCAATTTTGTCTGATCGTATGAGGATTAATGGGTCCCTTGCTAGGAAGGCTATAAGGGAATTGATGGCAAGAGGATCGATTCGTTTGGTGTCTGCCCATTCGAGCCAGCAGATTTACACTAGGGCAACCAACACCTAGATCCTTTGTTATATTTTTGCTTAAATTAGTTCTATGT…	(TG)8	CCTTTTGCTAAAGACCTCCA	GCCATAAATATGGGCTTCAC	274	57.0855	40S ribosomal protein S25 [Arabidopsis thaliana (Mouse-ear cress)]
HAU0264	TA6659_29729	CTTCTTTCTAGCTATATCCTTATCAGCTTTCAAAGATGGCAGGAATCGCCTTTGGTCGCTTTGATGATTCCTTCAGTTTGGGGACTGTCAAGGCCTACCTTGCTGAGTTTATCTCAACTTTGGTGTTTGTTTTTGCCGGCGTTGGCTCTGCCATTGCTTACAACAAGTTGACAACTGATGCAGCCCTAGATCCCGATGGGCTAGTCGCCATTGCTGTTTGCCATGGATTTGCTCTCTTTGTTGCAGTGGCTATCGGTGCCAACATCTCAGGTGGCCATGTCAACCCTGCAGTCACTTTTGGGTTAGCTCTTGGTGGCCAAATCACCATACTAACTGGCATCTTTTACTGGATTGCCCAACTTCTTGGATCCATTGTTGCTTGCTTCTTGCTCAAGGCTG…	(TTGC)4	TTTTACTGGATTGCCCAACT	AAACCAATGCAAATGTGATG	157	57.061	Delta-tonoplast intrinsic protein [Gossypium hirsutum (Upland cotton)]
HAU0265	TA6659_29729	CTTCTTTCTAGCTATATCCTTATCAGCTTTCAAAGATGGCAGGAATCGCCTTTGGTCGCTTTGATGATTCCTTCAGTTTGGGGACTGTCAAGGCCTACCTTGCTGAGTTTATCTCAACTTTGGTGTTTGTTTTTGCCGGCGTTGGCTCTGCCATTGCTTACAACAAGTTGACAACTGATGCAGCCCTAGATCCCGATGGGCTAGTCGCCATTGCTGTTTGCCATGGATTTGCTCTCTTTGTTGCAGTGGCTATCGGTGCCAACATCTCAGGTGGCCATGTCAACCCTGCAGTCACTTTTGGGTTAGCTCTTGGTGGCCAAATCACCATACTAACTGGCATCTTTTACTGGATTGCCCAACTTCTTGGATCCATTGTTGCTTGCTTCTTGCTCAAGGCTG…	(GTTTT)4	TTCATGAACTCTGACCATGC	ATTTCCACGATAGCAACGAT	211	57.1565	Delta-tonoplast intrinsic protein [Gossypium hirsutum (Upland cotton)]
HAU0266	TA6710_29729	NTTCCTCCTTCATAAAGGTAAACAAAGATAGGAGTCTTGGGTGTGTTATGGATAAAATCTAGGTGTTTCAAAGATTTCGGGTATAGATTGTATAGTTTCTTTTATAGAGAGAGAGAGAGCTTGTGCCGAATTTGGCCCACAAAGAGTCAAATTTGGGATTATGCGTTTAGACATCATGATAGCATTTGGTTTGTTTCATCTGTAGCACCAGCTTTCCAATCGTGAAACATTGGTTTTGTGAGATACTCAAGGAAAACAAAAAGAATGGCGTGGAGAAGCCAATTATCTCGAAATCTCAAAGAGCTACGAATTCTGTTTTGCCAAACTTCTCCTTCCAGTGCCTCCGCTAGATCATTCGTGGAGCAAAATTACAAGGATCTCAAGACTTTAAACCCCAAA…	(AG)7	TGTTTCAAAGATTTCGGGTA	TCGAGATAATTGGCTTCTCC	228	56.386	Mitochondrial ribosome [Medicago truncatula (Barrel medic)]
HAU0267	TA6805_29729	GAGACTTCTTCATGGAAAGAACTCTGAGAAGATTCTTCTTCTTCTTCCTCTTCAATTCCCTCCAATATTGAAGACAAAACCACCAACAATCCTTCCCTGAATCTCAAAGAAACTGAGCTGAGGCTTGGCTTACCAGGTTCTCAGTCACCTGAGAGAAAGCTGTCTCTTTTTGGCAAAGATTTGGAGACTAATGATAAAAGCAACGGTTTTGTTGGTAGCCCTTTGAAGAACTTGGTGTCTGGAGCTAAAAGGGGTTTCTCAGATGCCATTGATGGGTCTAATGGGAAATGGGTTTTCGCTATAAATGGTAAATCTGATGTAGAGTTGGGTAAAGGTGCTGTCTTGGCCTCTCCTAGAGGTGGTTTGGACAGTAAAACCAATCCCCAACAGGTAAGGACG…	(TTC)5	TTCTTCATGGAAAGAACTCTGA	TTCTTCAAAGGGCTACCAAC	225	56.806	AUX/IAA protein [Medicago truncatula (Barrel medic)]
HAU0268	TA6820_29729	GGGATATCTTCCGGTGCAAAGACCAGCAGCCATGGTTCTCAAGACGGAGCTTTGCCGATTTAGTGGTGCCAAGATATACCCTGGGAAAGGCATCAGATTTGTTCGTGGTGATTCCCAGGTCTTCCTCTTTTCCAATTCAAAATGCAAGAGGTACTTCCACAACCGCCTGAAGCCATCAAAACTTACATGGACGGCCATGTACAGGAAGCAACACAAGAAGGACATTGCCCAAGAAGCTGTGAAGAAGAGGAGACGTACTGCAAAGAAGCCATACTCCAGATCCATTGTGGGTGCCACCTTAGAGGTTATCCAGAAGAAGAGGAGTGAGAAACCCGAAGTTCGTGATGCAGCCAGGGAAGCTGCTCTCCGAGAAATCAAGGAAAGGATCAAGAAGACTAA…	(TGG)5	GCAAAGAAGGCAGAAGTAGC	TCCATACAAATGCCTTCAAA	178	56.8375	60S ribosomal protein L24 [Cicer arietinum (Chickpea) (Garbanzo)]
HAU0269	TA6894_29729	NGACAGTCGAATGGTACCTGGAGCTGCAGCTACTGAAATTGAGTTGGCTAGAAGATTGAAAGAGTTCTCTTTCAAGGAAACAGGATTGGATCAGTATGCCATTGCCAAGTTTGTTGAAAGTTTTGAAATGGTTCCAAGAACCCTAGCAGAGAATGCTGGTCTCAATCCAATGGATATCATATCTAAGCTGTATGAAAAACATGCATCCGGAAATACCAAAGTGGGTATTGACTTGGGGGGAGGTGACTCCGAGGATGGTGTTTGCAAAGATGTGTCAATCCTGAATATCTGGGATCTTTATGTCACCAAGTTTTTCGCTCTCAAATATGCTGCTGATGCTGCCTGCACTGTTCTACGGGTTGATCAGATTATAATGGCAAAACCAGCTGGAGGTCCTGG…	(TGC)5	ATGGTGTTTGCAAAGATGTG	CCGAAGATGCCTAACAAAGT	266	56.996	Putative TCP-1/cpn60 chaperonin family protein [Oryza sativa (japonica cultivar-group)]
HAU0270	TA7044_29729	TTTCAATTAGCCCAAATCTCGAAGCATTTGTCGTTAACATCGGCGACACTTTCATGGCACTTTCAAATGGGCGATACAAGAGTTGCTTGCACCGGGCAGTGGTGAACCGCCACATCCCAAGAAAATCTCTGGCTTTCTTCCTATGTCCCAAGGGTGATAAAGTGGTAGCCCCACCAACAGAGTTGGTCGACGCCTATAATCCCAGAGTATATCCAGATTTTACTTGGCCTATGCTGCTTGAATTCACACAAAAGCATTATAGAGCTGATATGAACACACTCGAAGTCTTCTCAAACTGGGTTCAACAGAGAAACAGCTGAACCCGAGTTGTCTTTACTGTCTTGGTTAATGTTGCCATTACAAAAACAGGCCATTCCATGCCCATGTCTGCCAAGAAAA…	(TTTA)4	GAAGACCAAAAAGGCAATGT	TGCCTTTCGTTCATCACTAA	127	56.8635	Gibberellin 20-oxidase 1 [Fagus sylvatica (Beechnut)]
HAU0271	TA7045_29729	AAAGGAAGGAAGGGAGGAAGGGGAAAGAATTAATAAAATTAAATAAAAGAAAATCGCAGATCAGACAGAGAAAAACCCTAACCTAAATCTAAATGGGGAAGAAGAAGAAAAGAGTTCCGTCAAAGGTATGGTGTTACTATTGCGACAGGGAATTCGATGACGAGAAGATCCTGGTGCAGCACCAGAAAGCCAAGCACTTCAAGTGCCATGTCTGCCACAAGAAGCTCTCCACCGCCGGTGGTATGGCCATCCACGTTCTTCACGTTCACAAGGAGTCCGTCACCAAGGTTCCTAATGCAAAAACTGGCAGAGAATCGACTGACATTGAAATATACGGAATGCAAGGAATCCCGCCTGATGTGCTGGCTGCTCACTATGGAGAAGAAGAAGAAGAAGCTC…	(AGA)6	AAAACTGGCAGAGAATCGAC	CAGGCACTGCAGCATTATAC	234	56.9905	Putative zinc finger protein [Arabidopsis thaliana (Mouse-ear cress)]
HAU0272	TA7147_29729	CGGAAATCGGATTAGGTTCTGTATTCTGATGTGCAGAGAGAGAAAGAGAGAGTCAAAATCGAGAAATAAGAAGAAATTAGATGTTTACTTTATTACAACAAAAATGATGAGTGAGGGAAGATCACAATGATGATAGGAGGAAGATCATCGTCGTCTTCATCAACAGCGACAGCAGCAGGTGGAACTTGGGTTTCAACAACCTCGGTGTCGGCTTCGGGGAGGAGGATACAAAGGGAGATGTCTGAGCTCAACGCCGACCCTCCTCCTCATTGCTCTGCTGCCCCCAAGGGTGACAATCTCTTCCATTGGGTTGCCACCATCATTGGTCCTCCTGGAACACCATACCAAGGTGGCATATTTTTCCTTGACATAACATTTCCAAGTGATTATCCCTTTCAA…	(AG)9	GGAAATCGGATTAGGTTCTG	GGTTGTTGAAACCCAAGTTC	200	56.607	Constitutive photomorphogenesis protein 10 [Arabidopsis thaliana (Mouse-ear cress)]
HAU0273	TA7178_29729	GATTTGCTCAGTGCTGTTCAGACAGGTGACTTGGACATGGTTAAGGCAATGGTTGAAGCAGACCCAGTTACCTTAAAAAGCACCACTCGATATGGGAAGTTGTCTATACTTCATGTGGCAGCTATCCATGGCCAGATCGAGATTCTTTCGTTTCTTTTAGATCGGCATCCAAATTCAGACATCTTGAATCGTCACAGACAGACCCCATTGATGTTGGCTGCAATGCATGGGAAGACCGACTGTGTGAAAAGGCTTATCCAGAGTGGATCATATGTATTGATGTTTGATTCACTTCAAGGAAGGACTTGCTTGCATTATGCTGCCTACTATGGCCATTTTGATTGCCTTCAAGCTCTTCTTTCTGCTGCTCACAGCAACCCCCTTGCAGATTCTTGGGGC…	(AG)8	CCATTGCCTTTAAGGTTCAT	GTGAAGCAGATGGAAGTTCA	136	56.532	Putative RING zinc finger ankyrin protein [Arabidopsis thaliana (Mouse-ear cress)]
HAU0274	TA7206_29729	AAGACAAGCTCTGTTGAAATTAAACGTGTTTGTGCCCGTGCCAATAAGAGCATCTTGAAGATTGCTCCAGTCAGTGTAGCACCACCGAATGGTGGTCCCGAACTTTTGGTGATTTTCGTGGTTCTAAAAAAAGGGTTCAATCAACAACCGGAGAAGTTGAAGACGATATTCTCGAAAACCATTCAAACCAACCTCAACCCTTTGTTCAAGGTGAGCAATCTGAAGATAATCCCAGAGTTTCCTAGAACAGCTTCTAACAAATTGCTTAAGAGAGTGTTGAGGGACCAAATACAGCATGAACTGTCTGTTAGAAGCAGAATGTGAAGGCTAGCAGCTTCAACAATGGTTGTGGGAATGTTTTCCCTCTGTCTTGCTCAAAACTTAAACCGATGTGTCCTA…	(TTTA)5	GTTGAGGGACCAAATACAGC	AGACAGCAAGATGCAAATGA	297	57.045	AMP-dependent synthetase and ligase [Medicago truncatula (Barrel medic)]
HAU0275	TA7209_29729	AGCTTCGCGTCTCACCTACCCACTCCTTTTCCTCCTTCAAACCAATGTTTCTCCCCAATCCTTCCCCTAACTAACAAACAATAAACCAGACAACCCCCCCCCCCCCCCTTTCTCATCTATGGCCTGCGCCACTAACGCTATCTCTCTTTCTCTCTCTTCCAACCCCAACTCCAAATTGTCCTCTGACTTCATCCCCAAGCTTAATAAGCCCGTCAATGTTTCTCTTCGCGCTTCCACTTCCGCTGAGTTGAATCCCGGACGACTTTTTCTCTCCAGACCCATTGGACTCAGTCGCAGGAATTGCGCCAATGCAACTCCGGTGATGGATCAGTCGGTTGGTGAAAGGAGCTCTTCGGTCCCCACTATTGTTGAGGTGGATTTGGGTAATCGGAGTTATCC…	(TC)9	CACTCCTTTTCCTCCTTCAA	TTAAGCTTGGGGATGAAGTC	184	56.92	Putative 3-dehydroquinate synthase [Fagus sylvatica (Beechnut)]
HAU0276	TA7301_29729	TTTCTATCTCTCCTTTAAACGAGTTCGCACTTGGACTTGGCAGTAATGTCAGACGAGTTCGAGTTCGCCGATAAGGGAAACAAGATTATTTATGAAACTGAGGGCAAAGGATTCAATCCTGGCTTGATAGTTCTGCTGGTTGTTGGGGGGCTACTGCTGACATTTCTTGTTGGGAACTATGTACTTTACTCGTATGCACAGAAGACTCTTCCACCTAGAAAAAGAAGCCAATATCAAAGAAGAAGATGAAGAAAGAGAGGCTGAAGCAAGGAGTTTCTGCACCAGGAGAATGAGGATTTCGAGGCCTCGTTTCCTCTGATCTGTATATCAAAATGGTTTGTTTACAATTTTCTTCCTGTTTTGTTTCCAGAGAGTTGTCTTGGTTGAACAAACATCTTA…	(AAG)6	GGCTTGATAGTTCTGCTGGT	AAATCCTCATTCTCCTGGTG	179	56.8065	DNA-binding protein S1FA2 [Oryza sativa (Rice)]
HAU0277	TA7437_29729	CTTTGATTTCAAAGCGTTTAATTTTTAAGGGGAAAATAATCAAGGCTCTTCATTAGAGGATTCTCTGTCAAAGGAAAATCGAACTGTTTTTCTTTCTGTTTTAATCGGCGAAAAAGAAAATGCATTCGACTCATCTGTTACTCGAAGAGCCAATCAGGATGGCTTCAATCCTGGAGCCGTCGAAGGCTAGCTTTTTTCCGGCAATGACGAAGATAGTGGGAACTTTAGGTCCAAAATCTCGATCCATTGAAGTCATTTCCGGTTGCCTTAAAGCTGGAATGTCTGTGGCTAGGTTCGATTTCTCATGGCATGATCCGGAGTATCATCAGGAAACATTAGAAAATTTGAAGGCTGCCGTTAAGCTCACTAAGAAGCTTTGTGCGGTTATGTTGGATACTG…	(CTTT)4	GCTGGGAGGTTAGTGAGGTA	ATTGGGTTTGATAGGGTCAC	264	56.57	Pyruvate kinase [Medicago truncatula (Barrel medic)]
HAU0278	TA7450_29729	TCGCACTATGGACCAAAAATTCGCCGAGCCAAAACGAAATATAGGGTTTATGTTACCAGTGAAACCCATTGCGTAAGTTCACAGCTTCTCTTCTCTGCTCTTCTTTACCAAACCGCCCCTTTGGCTTTTCAAAGTTAAAACATGAAGAAAGGACCTGGACTCTTCTCTGATTTTGGCAAAAAAGCCAAAGATTTACTCAACAAGGACTACACCTCCGACCAGAAGTTCACCATTTCTAGTTCCAGCTACACTGGATTGGCACTTGTATCAAATATTGTGAACAAGGGAGGCCTCTCCTCTGGGGATGTGGCAGCACAATACAAGCACCAGAATGCTGTTGTTGATTTCAAGCTTGACACAGAGTCAAATATCTTGACAACCCTCACCATCACAGATTTA…	(CTTCT)4	GAAACCCATTGCGTAAGTTC	TCTGGTGCTTGTATTGTGCT	271	57.0655	Pom30 protein [Solanum tuberosum (Potato)]
HAU0279	TA7502_29729	TGATGGTACAATTGATTTGAGTGGTGATAAGGCCCAGAAGATTGTCACGGGACCATCTGACCATCAACAAATTGATACAGTAAAGGTACACAAGGGCAGTCAGCACTCTACGAAATCTCATGTCAAGGAGTTGGGTGTAGATAAAGAGAAATCTAAGAGATTTACAGAGCCAAACCAAGAAGAAAAGAAGAGGAAGATTTTAGAAAGACTTGATTCTGATGCTCAAAAGTTGGCTAATCTTCAGATAACTGTGCAGGACCTGAAGAGGAAGGTAGAGATAACTGAGAAGGGCAAAAAGGGGAAAGGAATTGAGTATGGTACGGTAAAAGAGCAGCTAGAAGAAGCTGAGGAAGCTATCACGAAACTATCTGATTTTAATCGCAAATTGATAGTGCATGC…	(AAG)5	AAGGGCAGTCAGCACTCTAC	ACTCAATTCCTTTCCCCTTT	223	56.9315	Centromere protein [Phaseolus vulgaris (Kidney bean) (French bean)]
HAU0280	TA7564_29729	CGGGTGCCAGCTTGCTTCTCTACGAAAATGGCTTCACACATTGTTGGATATCCCCGCATGGGACCTAAGAGAGAGCTTAAGTTTGCTCTGGAATCTTTCTGGGATAAGAAGAGCAGTGGCGAGGATTTGCAGAAGGTTGCAGCTGGTCTCAGGTCATCCATCTGGAAACAGATGGCTGATGCTGGGATCAAGTACATTCCCAGCAATACTTTCTCTTATTATGATCAAGTGCTCGATACCACAGCAATGCTAGGCGCTGTACCACCTAGATATGGCTGGAATGGTGGTGAGATCGGATTTGACACTTACTTCTCCATGGCCAGAGGAAACGCCTCCGTGCCTGCCATGGAAATGACCAAGTGGTTTGACACCAACTACCACTTCATTGTTCCCGAATTG…	(TC)9	GTCCTTGTTGGTCCTGTCTC	AAAAAGGGTAGATCCCGTTC	234	57.115	Methionine synthase [Glycine max (Soybean)]
HAU0281	TA7568_29729	ATTAATGGATGCCATTGAAGCCACTCCTCCTACTCCTCCTTCTCCTCCTTCATCTTCTCGCAAGAAACGCAAGTCCGCCGTCCATCATCAAGATAACCTCAAAACCAGCCGCCAATTGCCCCATTCTATTCTCTCACCCCCGCCTTCTTTTCCGTCTTCCTTCGCTCGTTGTCAATCTAATACAAGGCTTAGATATCCGCCGTTGAGATTTGGAGGTCATATTTTGTATAGCTTTACGGAAGATGAGGTAGAAAATGCTGCAATGGAGCTATTAAAAATTGTTGAAATTAAGAAGAAAGAAATGGGTCAAGTTGCTTTAGGGTTTGATATTGAGTGGAAGCCCTCTTTCCAAAAAGGAATTTTGCCTGGGAAGGCTGCGGTGATGCAGATATGTTGTGA…	(CTC)9	TAATGGATGCCATTGAAGC	TTGCAGCATTTTCTACCTCA	261	57.0885	3-5 exonuclease [Medicago truncatula (Barrel medic)]
HAU0282	TA7611_29729	GCGAAGCTCTAGATTCTCGATGTTCCTCGCGATTTGCGCAATCCTGGCCGTCCACGTGGCTTTTACAACTTCGTCTCCGACGTTCGATTTCGCCGGCGACCATTTCCTCCCGATCAAATCGGAATGCAGCGGATCCATCGCTGAGTGCCTGATGCAAGGCGGGGACGACTCGTCGGACTTCGATGCCGAGTTCGCCATGGGATCCGAGACCAGCAGGCGCATTTTAGCGGCGAGACGGTACATCAGCTACGGTGCACTGAGGAGAAACACTGTGCCGTGCTCGCGACGCGGCGCATCTTATTATAACTGCCGACCTGGAGCTCAGGCGAATCCCTACTCACGCGGATGCAGTAGAATTACACGCTGTCGGCGGTAGATTTATTTTTACAAGTCTTTTTA…	(AAT)5＋(ATT)5	CTGTCGGCGGTAGATTTATT	CCATCCAATCAACATGACAA	102	57.3055	RALF [Arabidopsis thaliana (Mouse-ear cress)]
HAU0283	TA7680_29729	GTTGCTCGACAATATCTCTCTGACTTGAAACAGACTATTCATGGGTGGGAGACAGAAAAACCCTGGCTGCCGAAAGAAAGAATAGACGAGTTGTCGACCAGTATGGACAAGTTGAAGACTTGGTTGGATGAGAAGGAGGCAGAGCAAAAGAAGACGTCTGGATACAGCACACCTGTTTTCACATCTGAAGAAGTATACGAGAAGGTGTTCAATTTGCAAGACAAGGCTGCAAGTGTCAAGAGAATTCCGAAGCCAAAACCTAAAGTCGAGAAGCCCGTAAAGAATGAAACCGAGAGCAAATCAGAGAACACAACCAGTTCTGAGAAGGATACCTCCGAAAATGACAAACCCGTGGGGGACTCAGATAGCTCAACCAACGAAAAAGTAAAAGGAGGATCC…	(GATA)7	GTGATAGGCAAAGGAGCATT	AGAAGTTTGGTTCAGGCATC	167	56.864	Putative growth regulator [Oryza sativa (japonica cultivar-group)]
HAU0284	TA7697_29729	CCAAAGAATTCGGCACGAGATCCACAGCACCTCCGTCAAAATGAAGGTGATAGCCGCTTTCTTGCTTGCCGTTTTGGGAGGGAACACAAACCCTTCTGCCGATGATTTGAAGGCTATTCTCGGATCAGTTGGAGCTGAGGCTGATGATGATAAGATAGAGATGCTTTTATCCGAAGTCAAAGGAAAAGATATAACCGAGCTAATTGCAAGTGGAAGGGAGAAGCTGGCTTCAGTTCCGTCTGGTGGTGGTGGTGGTGTTGCTGTTGCAGCTCCTACAACCGGTGGTGGTGCTGGTGATGCACCTGCTGCCGAGACCAAGAAAGAGGAGAAAGTTGAGGAGAAGGAAGAGTCCGATGATGATATGGGTTTCAGCCTCTTCGACTAAGCAAGTATTGCAAA…	(TGG)6	CCGATGATTTGAAGGCTATT	ATCGGACTCTTCCTTCTCCT	257	56.886	60s acidic ribosomal protein [Prunus dulcis (Almond) (Prunus amygdalus)]
HAU0285	TA7701_29729	AAATGGGGAGTTACTTGTTGCAATCAAGCACCGGTACAATTCCGGGGAGTCACCACGGTCAAGTTCCGGCTAACTTTTGGATGGTAACTAATTCTAATAATCAAGTTATGAGTGGTGGTGACCCTATATGGACATTTCCTTCAGTTAATAACAGTGGTTTGTATAGGGGAACTATGTCTAGTGGGTTGCATTTCATGAACTTTCCAACACCAATGGCCTTGTTACCAGGCCAACAATTGGGTTCAAGCAGTAGCGGTGCCGATGGAGGCGGCGGCGGAGGTGGCAGTGGTGGAAGTAGTGGCATAAGTGAAGGACATTTAAATATGTTAGCTGGATTGAATCCTTATAGACAAGACTCCGGTGGCACCGGCGTTTCGGAATCTCAAGTGAGTGGCTCAC…	(GAT)5	TGGTGGAAGTAGTGGCATAA	AAGGAGCAATCAAACCTCAC	287	56.738	TCP-domain protein [Medicago truncatula (Barrel medic)]
HAU0286	TA7708_29729	AAAAGATTGGGGACCTAAGATTGACGTTGTAGGATTTTGCTTTCTTGATCTTGCAACAAATTATGAACCCCCAGAATCACTTGTAAAGTGGCTTGAAGCTGGTGCTGAGCCTATTTATATTGGATTTGGTAGCCTTCCTGTTCAAGAACCTGAAAGAATGACCCAAATAATCGTGAATGCATTGGAGCAAACAGGACAGAGAGGTATCATTAATAAAGGCTGGGGTGGCCTTGGGAATTTGGCAGAACCCAAGGACTTTGTGTACATATTGGACAATGTCCCTCATGATTGGCTATTTTTGCGATGCAAGGCCGTGGTTCATCATGGAGGTGCTGGAACAACTGCTGCTGGTCTTAAAGCTGCGTGCCCGACTACCATTGTACCGTTCTTTGGAGATCA…	(CCCG)4	CGCAATAAAGTTGGTGCTC	TCTGTATATATCCCGCCAGTC	249	56.826	Putative UDP-glucose:sterol glucosyltransferase [Oryza sativa (japonica cultivar-group)]
HAU0287	TA7768_29729	TTCTCATCACCAAATTCGTTATGCTCTCAACTCTCCTTATCATTATCCTTTTGTTTCTGTTTTTCATTTCGATGCGCCCGTGATTGATTTGAAAGATGGCAAATCACCACCGTACATCAAGAATCGGCGTCGGCGGCGGAAGCCCAATGTTTGGAGGTTTTGGCTTTACTGTTAGATTATTGGCTTCTGCCATTACTGTTGCACTCTGTTTCTTCTTTCTTCTTTCTTTTTTCTTTACTTCTCACTCTCATTCTCCTCATCTCCAAACCAACTTTGGTTTCTCCACTGGAATTGGATCCACAAGGAGGTCCGTTTTGGCACTCAAATCCGATCCGCTCAAGCCCCGGCTGGATCAGATCCGGAAACAAGCCGACGACCACCGCTCTCTTGTCCTCGCTT…	(TTC)5	TGCCATTACTGTTGCACTCT	ATCCAATTCCAGTGGAGAAA	110	56.9675	Glycosyltransferase QUASIMODO1 [Arabidopsis thaliana (Mouse-ear cress)]
HAU0288	TA7780_29729	TGGCAGGGTTACCTTCGCAGATGCTTTGGTATATGCTTGCAACCAAGGTGTCGAGAAGATAGTCGACCTGGCAACACTAACTGGGGCTTGTATTGTTGCTCTTGGACCGTCGATTGCAGGCGTCTTCACACCTAGTGATGAACTTGCAAAGAAGGTATTCGAAGCTTCAGAGATCAGTGGTGAGAAATTTTGGAGGATGCCACTAGAGGAAAGCTATTGGGAGTCTATGAAATCAGGAGTTGCTGATATGGTAAATACCGGTGGTCGTCCAGGTGGTGCTATCACAGCTGCTCTGTTCTTGAAACAGTTCGTTGATGAAAAAGTACAATGGATGCACATTGACTTGGCTGGCCCTGTCTGGAATGAAAAGAAGCGCGTAGCAACCGGCTTTGGCGTCTC…	(AT)8	GAATGGGTGCTGAAAAACTC	AACAATCTCATGGGCTCTCT	272	56.7845	Leucine aminopeptidase 2, chloroplast precursor [Oryza sativa (Rice)]
HAU0289	TA7800_29729	TGTAAATATGTGTATTAAACAGTTTGGACAGTGGCTTTGCGGAATCTCGTAGTTGGGTTTATCTTTTCACTCACTCTGTTGGCTAAACTGCTTTTCTAGGGTTCATTTATCTTTCGCCTCCCTCTCTTTTCTTTTTTCAATCCCCTCCTTCTTTCAGGTAAAATGCAACGGGCAGTTCGAGCTTTTTCGGTGCACGGAAATACTGTGAAAAATGCGATCTTGCATCGCATTCGGGTTGTCAATCCGGTTATACGACCCGTTATGTTTTCCAGATCACTTACATCTACTAGTATGGAAGAACATGGCTTCGAGAGCACCACTATTTCAGACGTTTTGAAAGCCAAAGGCAAAGGTGCAGATGGATCCTGGCTTTGGTGCACTACGGATGACTCTGTGTAC…	(GAT)8	GAAATGGTAGGCATGGTTTC	AGCATATTTGCAAGCTCTCC	196	57.104	CBS1 [Hyacinthus orientalis (Common hyacinth)]
HAU0290	TA7925_29729	GGGACGAAGAAAAAACTCGACGAGAAAGGAGAAGGAAAGAATTCGAGCAGGCAAAGCACTACTTGAAGCAAAGAGAATTGCAGAAGAAAATGAACGACAACGCCTTTTACCTTACGAAAACCGANAAGAGGAAGAGAAAAGAGCAAGGGAAAAAGTGCTTAAGAAATTAGATTTGGATAAGTTAGAGCGAAAGCGAGCACTTGGATTGCCACTTGAAAACCGAGCAGCGAATCCGCCTCTACTTAGTATACAAGAAGAAAAGAGTTCCTTGCCTGTTAAGTCTGTTTCAAAGGCTGACCATATGAGAGAATGTCTAAGATCTCTGAAGCTGGCTTACAAGGATGACAATGCTAAAGTTAAGAAAGCATTCCAAACACTGCTGATTTACGTCGGAAACGT…	(AAT)5	CTTAACACGGCTGGTTCTTT	ATTTATTGGGACGAGGTCAA	188	57.0205	Ubiquitin-associated (UBA)/TS-N domain-containing protein-like [Oryza sativa (japonica cultivar-group)]
HAU0291	TA8066_29729	TACAATTCAATTGAGCTTCTTTTTTCTTCTCTTCCCTCTGCAAAACCCTAGCGTTACCCTTCAAAAGTACCCTAATTGGATCGAGTTGACTCAGTTCGAGTTTCCATAGATGGATTCGCACTTAACCGCGCCGAACCGCTCTCGTAGCTCCCAGACCCCATCCCCATCTCACTCTGCCTCAGCCTCTGCTACTTCCTCCCTCCACAAGCGCAAACTCGCCGCAGCCGCGTCCGAGGACCACGCGCCTCCTTCCTCGTTCCCTCCGTCATCCTTCTCCGCCCACACTCGCGACGGCGCTTTGACATCCAATGACGACCTCGAGAGTATTTCTGCGCGGGGCGCCGACTCCGATTCTGATGCTGACGACTCAGAGGACGCCGTCGTAGACGACGACGAGGA…	(GAC)6	ATTCTGATGCTGACGACTCA	AGTCTTGAGCTTCGTGTTCC	155	56.976	Histon acetyltransferase HAT1 [Arabidopsis thaliana (Mouse-ear cress)]
HAU0292	TA8095_29729	AGAATGTCAAGAAAACTACAAGAAAATGGGTGGAAGCCTAGATGGTTCCATCAAGATAGTGAAAATGGATCCTTCCGCTACACGGGCGGGTATTGGGAAGCAAGAGAACAAGGAAAATGGGATGGATGTCCAAATATATTTGGTGTATTCAATGAAGAATTTGTTGATTCCTCTGAATGATCCTGATTTCAATTTTAGATCAATATTGAGATGGTCTTTCCAGGAGACATTCAAGGTGGATCATTTGGTGGGGGTAGATAATGGAAAGGTCAAAGTGTAAAAGTTTAATGTAACAATTATAATATATATATATATATGTAGTGTGGGAATTGTTTGTGTAATGTAATCTCTCTCAGTCTCTCCATAGTTCATTTATTCTATAGCTGCTCCTTCAACTGA…	(AT)8	TGGTCTTTCCAGGAGACATT	TCCTTGGATGAAAACACAGA	248	56.8755	Putative oxysterol binding protein [Oryza sativa (japonica cultivar-group)]
HAU0293	TA8160_29729	GCTCTTCCTTGCTCGAGCTCGCAGAAGGTTCCATAGGGGTTTGAAGAGAAAGCCCATGGCTATAATTAAGAAGCTTCGCAAGGCGAAAAGGGAGGCTCCACCTGGTGAGAAGCCAGAACCAGTTAGAACCCACCTGCGTAACATGATCATTGCACCCGAAATGATTGGAAGCATTATCGGTGTGTACAATGGCAAGCCATTCAACCAAGTTGGGATGTAGNACCANCCACCACCACCACCACTCAGGGTGGTGATCAAGGCTTGACAAGAGATTTTTTGGGTCTTCGAGCTTTTTTTCATACCGATATTTTCAACATTGCCGGTCCTGGTCGTAATTACTGCATCGACACTTCGCATGAACAACACAACCAGTCTCAAAAACCATGGCAAGGTTAGGTA…	(CCA)5	ATTGGAAGCATTATCGGTGT	ACTGGTTGTGTTGTTCATGC	210	56.9955	40S ribosomal protein S15 [Elaeis oleifera (Oil palm)]
HAU0294	TA8184_29729	AAAATAATAGACATCCATTTCATCTATCAAACACCCTCCCCTCTATCTCTCTCTCTCTCTCTCTTTCTTGGCTCTTAAAAAAAAGGCCTTTCTACCCATTCAAAAAGTGCAAACAACAAATATCAGAATCATGCCTGAAGCACCTAAGAACACACTTAAACCTACTGCAGATTACAACCTGCAACTGAAGAACAAGAAAACCCTGCAGTTCATTGAGGATGTGACTTCAAACGCTGATGAAGTTCAAAAGAAAGTCCTTGAAGAGATCCTTTCACGCAATGCTCATGTTGAGTACCTGAAAACACGTGGCCTTAATGGTAACACTGATAGAGAGACTTTCAAAAAAACCATGCCTGTCATCACCTATGAGGATATCCAACCCCATATTGACCGTATGGC…	(TC)10	TATCAAACACCCTCCCCTCT	CTGCAGGGTTTTCTTGTTCT	184	57.7495	Indole-3-acetic acid-amido synthetase GH3.6 [Arabidopsis thaliana (Mouse-ear cress)]
HAU0295	TA8334_29729	CAATTTCCATCCTTCACCAAAGCTTTCACTAATGGCATCGAATCCTAACCCAATCTTTATTTCCTCCGATTCTCTTCACTCAATCCTTTCCCACAGCACCTTAATCCAACACTTCCATTCTTCTCTCCCCACCGTCTCCTCCGCCATCAACACCCCAATCCGCCAACACTACTCTCTTTCACCTTCCTCCTCTCTCCTCCTCATGCCTTCCTGGTCTTCAGCGCCATCTCTTCCTTATATAGGTGTTAAGCTTGTCACCCATTTCCCTCAAAACTCCACCATCAACTTACCCGGCATCCACGCTAATTACGTCCTCTTCTCCTCCACCACCGGCCAACCTCTAGCTTCAATGGACGGAACCCTTTTAACCCTTCACAGAACAGCTTCCGTTTCAGGCTT…	(TCC)6	TCCTCCGATTCTCTTCACTC	CGTCCATTGAAGCTAGAGGT	295	56.975	Aconitate hydratase, N-terminal; Ornithine cyclodeaminase/mu- crystallin [Medicago truncatula (Barrel medic)]
HAU0296	TA8338_29729	GTTCCATCGACAACTTCTCTATATCTCTCTCTTCTCTCTATTTCCCCATCTCCCTGTCTCACTACATTGCTCTGATTCTTGTTCACGTCAAGCTTGACAGGTAGCACTGAAGCTTTGGCTTAAATGGGTATTTGCTATTGTAGGCATTTTCTGTTTTTCTCAATGGCAATGGATGCTTCACTGACTATGTGCAAATCGGTCACATCACCTCCTGGCTTATTCTTGGGGAGAAGTAGAGTTATTAGGAGTTCCCAGTGTAACTTTATGGTGGGAAGCAGGATCAACTTTCCTAGGCAGAAAGCTCAGTCAACCCAAGTTAAATGTAAATCTAGCAGGTGTGGAGGAGCTCTTGGTGCTAAATGCCGTGCTGAGAAAATTTTGGTGGCAAATAGAGGAGAA…	(TC)8	GTTCCATCGACAACTTCTCT	TTGCCATTGAGAAAAACAGA	169	55.587	Biotin carboxylase subunit [Nicotiana tabacum (Common tobacco)]
HAU0297	TA8409_29729	GCAATCTAATACGCATTGTTAAGATGAATGTGGAGAGGCTCCAGAAAATGGCTGGTGCAGTCCGCACTGGTGGGAAGGGTAGCATGAGAAGGAAGAAAAAGGCTGTCCACAAGACAACTACGACTGATGACAAACGGTTACAGAGCACCCTCAAGAGAATAGGAGTGAATGCGATTCCTGCAATTGAGGAAGTCAACATATTCAAGGATGACGCTGTTATCCAGTTTCTTAATCCAAAAGTTCAAGCTTCTATCGCTGCCAACACCTGGGTTGTTAGTGGTTCTCCTCAGACAAAGAAATTGCAGGATATTCTCCCTGGAATCATCAACCAGTTGGGGCCAGATAATTTGGACAACTTAAGAAAATTGGCAGAGCAATTCCAGAAGCAGGCACCTGCTG…	(GAG)5	GGCCAGATAATTTGGACAAC	TAACAGCTTCGCCTTCTTCT	177	57.001	Putative transcription factor [Oryza sativa (japonica cultivar-group)]
HAU0298	TA8423_29729	TCGAAATACTCTAATCGCAGGAAAATATCGAGAAAAGAAGCCAAATCAACCAAAACTCACCTTTGTTTAAACATTCCAAAACATTAACTGAAAAAGTGACTGAAAAACTTGGAGCGATTTTCTTTTTTAGTGAAAGAATAGGAATTTGTATAAGCAAGCCGGGCGGTGCGACGAGCAGAGCCGTCGCACAGAGGCTCAGGCATACCCGCAGCACAACCTGATAGTACTTCTACATCATCAATCCTCTACGATAAGACATCGTCTACCAAGATGAAGGGGCTTTTCAAATCCAAGCCGCGAACTCCCGTCGATATCGTGCGCCAAACGCGTGATCTCCTCAGCTTCACCGCCCGCTCCTCCGAAAGTCGTGAATCCAAGCGGGAAGAGAAAATGGCAGAA…	(TGC)6	GTGCAATGTTGAGAGAATGC	TGGACTTATGCCTGTCAAGA	161	56.815	Putative MO25-like protein At5g47540 [Arabidopsis thaliana (Mouse-ear cress)]
HAU0299	TA8506_29729	CACGCTACCAAAGCCATGTATCCATCATCTTCGTCTCAAAAGCCCATGGGTCAATCCGGGCTCACCCGTTACGGTTCTGCTCCCGGCTCCTTTCTGGCCAACGCCGTTGATTCCATCATCGGAGCGGACCCTAACCTCGTCGGCCACTACTTCTCCGCCGCTGACTCCTCCTCTTTAACTTCAGAGTCAACTTGTAAAGTCAGCTCATCCAACGATCGGCGAGAGCCTAAATCAGCTGCTGCTGCTGCTCCTGCCCCTCCTCATCCTCCTCCGCATCATCCCCATGGATCTTACCCTGCACCTTCTTCTTCCTCTCTGCTCAGACAACGCAGCTCCCCTGCCGGTTTCCTTAGTCACCTCACATCGGAAAACGGTTTTTCTGTTACAATGGGCAACAGA…	(GCT)5	TCCATCATCTTCGTCTCAAA	GAAGAAGGTGCAGGGTAAGA	288	56.851	Contains similarity to bHLH transcription factor GBOF-1 from Tulipa gesneriana gb|AF185269 [Arabidopsis thaliana (Mouse-ear cress)]
HAU0300	TA8562_29729	TCTCTCTCTCTCTCTCTCTCTTGCTTTACCATCTTAATTAACTCTTCTCCAATGGCACTAGCAGCCTTAAAGCTTCCATTGTTCTTCCTCTCCTTACTCTTAACCACCTTTTCAGTTGCTGATGGAGCAAGCTGGTGCGTGGCCAGGAGTGATGCAAGCAACCAAGCTCTTCAAACCGCACTCGACTATGCATGCGCCTCTGGAGCTGACTGCACCCCTTTACAGTCAGATGGGCTTTGTTTCCTTCCCAACACCATCCAAGCTCATGCTTCTTATGCTTTCAATAGTTACTATCAACGTAGAGCAATGGCTCCTGGTTCCTGTGACTTTGCTGGCACTGCCACTGTTGCCAAAACTGATCCCAGTTATGGATCTTGTATGTACCCATCTTCTCCAAGC…	(CAA)6	CTCCTGGTTCCTGTGACTTT	TTCATCTGTTGTGGGAAATG	245	56.849	Putative beta-1,3-glucanase [Oryza sativa (japonica cultivar-group)]
HAU0301	TA8686_29729	TTCCTGATCAATGGGGTCATACTCGATTTAGAGCCTTAATTGTTTCTGCAGACAATGCGACAAATCAGAAACATTTAACTGGTTTCATGCGCTCACTTTTGAAGTCAATGCATGACCATGTTGATGCTTGGCCATTCAAGGAACCAGTTGATGCCCGTGATGTCCCTGATTATTATGACATTATCAAAGACCCCATGGATCTGAAGACGATGTCAAAAAGAGTTGAATCAGAGCAATATTATGTAACACTTGAGATGTTCGTAGCTGATGTCAAGAGGATGTTTGCCAATGCACGCACGTATAATTCTCCTGATACCATATACTATAAATGTGCAACCAGATTGGAAGCACATTTCCAGAGCAAAGTTCAATCAGGTCTTCAATCTAACACCAAAATTC…	(ATGT)4	TCCAGAGCAAAGTTCAATCA	CGTTGAATTCATCCTATTTGTC	259	56.627	Histon acetyltransferase HAT1 [Arabidopsis thaliana (Mouse-ear cress)]
HAU0302	TA8905_29729	AGTGATCCAAAGATTCGCACGAGAAGCATCANACACAAGCTTACCCACTGTTTTTCAAGAATGTCTTTGATTCCAAGCTTCTTCGGCAACAGGCGCAGCAACAACGTGTTCGACCCATTCTCTCTCGACGTTTGGGACGCACTCAAGGACTTCCCCGTCTCAACACGGTCACCAGAAACCTCCGCCTTCGTCGACGCTCGGATTGACTGGAGGGAAACGCCGGAAGCTCACGTGTTCAAAGCCGATGTGCCGGGGCTTAAGAAAGAAGAAGTGAAAGTAGAGGTAGAAGATGATAGGGTGTTACAGATAAGTGGAGAAAGGAACGTGGAGAAAGAAGATAAGAACGATACGTGGCACCGCCTTGAACGGAGCAGCGGCAAGTTTATGAGGAGGTTCAGG…	(TG)7	GAAAGGAACGTGGAGAAAGA	CAGAGGAAGGGCTAAACAAA	287	57.028	17.3 kDa class I heat shock protein [Glycine max (Soybean)]
HAU0303	TA8988_29729	TTTTTTTTTTTTTTTTTTGTCTAACCATATATATTCCCATAAAACACTTGATAATATCCATTAAATCCTGCCAATAACTAGATAAATATATATAATATAATCCTTTTTAAGCACTAAAAACGTATATATAACTTAATATATATAGATGGATAGATAGATAGATACCTAAGAGTTAATTTTTCGATACTTCGATCAGTAAAGATCTCACACAAAAGACCAGTTTACAAACATCAAGGCGAGGCAGTGATTGGCAGCATCATCGTTGTCGTCATCGACAACCTTCCACACAATCACCTGCTCATAGGACACTGGCCTTCCCATACTCGATACACATATCCCTGCTGGTAGATGTGCAAACCCCTGTTGCATGATCTTTGAGAACTCGGAGCATAGGCTCTT…	(GATA)4	ATCCATTAAATCCTGCCAAT	AGGTGATTGTGTGGAAGGTT	241	56.456	Class III HD-Zip protein 3 [Populus trichocarpa (Western balsam poplar)]
HAU0304	TA9124_29729	GAAGAGTTTTGTGTCAGGGGCAAAAAGAGGTTTTTCTGACGCACTCGATGGTGGCGGTAATTGGGTTTTCTCCGGCGGCAGTGGTGGAGGAACTGAAGGGTTGTTTTCTCCTAGACGTGGCGGTAAAAATAATGGAGGAAAAGATCTTTCTGGGTCGGATTCGGGTTCGGTTTTGAAAGATGGAGCAGCTCGGAAGCCATCGGTGGTTCAAGAGAAGAAGCCTCAGGTAGCTGCTACCAGTAGCCATGGAAATGGGAATATTGCTCCAGCTTCAAAGGCACAGGTAGTTGGATGGCCACCAATTCGGTCTTTCCGAAAGAATACGATGGCTTCTCACCCTCCGAAGAATGATGATGGTGATGGTAATGCAGAGGCCAAGTTAAGATCACGATGTCTGTA…	(TA)13	AAGAAAAAGACGGTGACTGG	AAGACCCGGATTTTGATACA	267	56.95	AUX/IAA protein [Medicago truncatula (Barrel medic)]
HAU0305	TA9170_29729	GCACGAGGCGCACTGACGCAGCGAGATCGGTCAGTCAAGAGGGCGAGGCGTGCACTGCTGGTCCTCCTCTGCCCGCGCATGGTGCCCCGTCCCCGCCGGCCGGCGCCGACGACGACGACGCTAGTCGCCGCACATGTTGCATGAGCGGCACGCACCACCCTCCGCGTCCGACGACGAGGACGATGCCCCAGGGGCCAACAACGACGAGGAGGGCGCTCTGACTCTGGTGACCACCACCGCCGCCAGCACCACCAACACCGACTTCCACGACGTCGACGAGGTCATCGAGGTGCGCGAGGTCCACCCGCTGTCGCCGCCGCACCCGCCCTTCACCCCGCCCACGCGCACCGTCTCCGCGGCCTCCACCGCCTGGGACAGCGCCAGCAGCCACCGCTCCGT…	(CAA)7	GAGCAGTTCATGACGATGAG	GTTGTGCTCCTCCAGCTC	183	56.862	Remorin-like protein [Oryza sativa (japonica cultivar-group)]
HAU0306	TA9237_29729	TGCCGCAACAGCAGCAGCAGCAGCAGCAGCAATTTCTCTTACAAAAACAGCAACAACAACAAGAGCAGCAACAGCAACAACAATTTCTTCTCCTACAACAACTTCAAAAACAAGCCCAACAAAACCAACAACAGCAGCAGCAGCAACAAGCAATTTCTAGGTTCCCTTCAAACATAGATGCCCATTTACGTACTACTCCTGGTGTTCTTCATCATCGTCCCATTAGCATCCAACAAAACCCTAATTCTACCCCCATTCCTAACCCTAACCCTAACCTTAATTCCTCCCCTAATTTACAACAACAGCAACAAACGCCACAACCACAGCCGCCGCCGCAGCAACAGCAACAGCAACAGCAACCAAACCAACAGCAGAAGCAGATCCGACCCTTGAATCAAG…	(ACA)5	TGGTGTTCTTCATCATCGTC	GCATCTTCAAGGGAAGAAAA	282	56.982	Glutamine-rich protein [Arabidopsis thaliana (Mouse-ear cress)]
HAU0307	TA9323_29729	GCATAGTGGAGGCGAGATCGTTGAGGTTCAAGGAGGTCACATTGTTCGGTCAATTGGAAGAAAAGACCGTCACAGCAAAGTTTGCACCGCTAAAGGTCCTCGAGACCGTCGTGTTCGTCTCTCCGCTCACACCGCCATCCAGTTCTACGACGTTCAGGACCGCCTTGGTTACGACCGTCCTAGCAAAGCTGTGGATTGGCTTATCAAAAAAGCCAAATCCGCCATTGACGAGCTCGCTGAACTACCTCCTTGGAACCCACAAACCTTGAAAACAACGACTTCAACCACGAAACAGAATAATCAACAAGATCAAAACATAATCACAGCAGTAGACAATGAAAAGCCCAGAAGAACGGCTACATTAATGGGAAATCAAGTTCAAATTCTTCAGCAACAAGG…	(CAT)6	ACCCCTTCAGTCCAGTAACA	ACGCGAAATCCAGAGAATAC	171	56.9865	TCP1 protein [Lupinus albus (White lupin)]
HAU0308	TA9355_29729	ACCAAATCACGGTGAAAGAAGAGGATCGGATTCTGCACTTCAAAGGAAATAAAAAGAAAAAAAAAAAAGAAAAGAAAAATCCGATCTTTGGGTCTGTGCCGGTCCGGACAAGAAAAAGGAGAGCAAAGAAACCGAGCAAAGATTCTGGCAAAGCGAATGGCTCAAACCATCTCATACATTACCGGCTCTCAACTCCTTCCCCTTAAACGCCTTCCGAACATCGCCATCATACATGTCAGGGATGATGAAAGGAGTTGTGATGGGCATATAGCTGGATCTTTGCACTATGCCAGTGGCACTTTCACCGATAAGATCTCCAATCTTATCCAAGATGTCAAAGGCAAAGATACTCTTGTTTTTCATTGTGCTCTAAGCCAGGTTCGTGGCCCAACTTGTGCA…	(AAAAAG)5	AATCACGGTGAAAGAAGAGG	GATCCAGCTATATGCCCATC	274	56.9415	Dual specificity phosphatase Cdc25 [Arabidopsis thaliana (Mouse-ear cress)]
HAU0309	TA9389_29729	GGGGATGGCCCTTCAATGAAGGATTGGCGAGGGGGTCGAGGAGCTGGGCAAAATATCATTCCTAGTTCAACTGGTGCCGCTAAGGCTGTGGGAAAAGTTCTTCCGCAACTAAATGGAAAACTTACTGGAATGGCATTCCGTGTCCCCAACACCCCAATGTTTCTGTTGTTGATTTAACTTGTCGACTTCAGAAGAGTGCCTCCTATGAAGATGTCAAAGCAGTCATAAAGTATGCTGCAGTGGGTCCACTTAATGGCATTCTTGGATACACAGAAGAGGATGTTGTCTCGAATGATTTTGTTGGTGATTCGAGGTCGAGCATCTTTGATGCAAAAGCTGGAATAGGGTTGAGTGATTCTTTCATGAAGCTTGTTTCATGGTATGACAATGAGTGGGGTT…	(AT)15	GGAATAGGCATGAATTCCAC	ACATCAAACCAGATCATTCA	247	55.319	Glyceraldehyde-3-phosphate dehydrogenase precursor [Capsicum annuum (Bell pepper)]
HAU0310	TA9398_29729	GGAACTGACAGAGGCAGCTCAAGCTGCTTACTATAGAAAAGAAAACCCAACTTTCTCCCTTCAATCTGTTGATGAAATCATGAAAATAGTCGAAGAGGCGAAAGTAGCTGCTCCAGTATCACGGTCTATTGGTGGCTTTGGCTGGGGCGGAGAAGAAGATGGGGATGCAAGGGAAGAAGATACAGAGCAAGAAGAAGAGGAAGAAGAAGATGAGTACGAGAAGACAGTAAAGGAGGTACATGCTAGTGGAGAAGTTCATGTCTCTTAAAACTTGTTAGTATATGCTTTTCAATTCGAGTTCTGTGTTTAGTCCTTGTGTTCATATGATGTCGGTTTCTACCTAGGACCTGGTGTCGAATAAACAAACTGTAAATTATTGTCTTGGGCCAAAGATGTTTG…	(AAG)7	GGATGCAAGGGAAGAAGATA	TCCGACTTTCAATAGCAACA	285	56.877	Serine/threonine protein kinase [Brassica napus (Rape)]
HAU0311	TA9408_29729	AAAGAAAGAAGCAATTTTATTTGATCTTTTTGTATATACTATATATAAATATATAAAGAGCAAATAGATAACAGAAGAGGAGACGAAGGAAAATAGGAGTAGGAATCGGAATTAGAAGCGAGCAAAGCGGCAATTGATTGGCTGAGAATCGAAGACGAAGGTGAGCCAGAGTATATGGGGGCAAGTGGCAGTTTCTTGGACGATCTTCTTAGCTGGTTTCAACATCGCCATTTCACCATCTCTTCTTCCTCTTCTAATAATACTACTCAAATTAATAATAACAATAATGATATTATTATTGTCGATCAACATCATCATCATTCAACTCCTGCACTCACTCTAACTCTGACTCAAAAACAACCACCACCACAACAACAAGTCATTGTTCAGGATTTAGAT…	(TCT)5＋(TAA)5	GAATTAGAAGCGAGCAAAGC	GTGCAGGAGTTGAATGATGA	226	57.088	Mitogen-activated protein kinase [Triticum aestivum (Wheat)]
HAU0312	TA9426_29729	GAATGATGGAAGGGAATAAAATAAAAAAAAAAAAGAAATCATAAAAAAGAGGGGAAAAAAATAATAAAAATAATAAATAAGTAAATAAAAATGAAGTAGAAGAACCCAGATTCCAAATGAACAAATTCAAACTTGAAAAGGATCTTTCTGATTCTCGAAGAATGAGGGGCAAAGGGATTGATCGAGAAAGATCTCTTGTTCTTATTATAAGATCGTGTGATTGGATCCGCAGATGTTTGGTAAAAAAAATCTTCTCTTTTGAGAATAATCAAAAATGGAAAGTGTTCAATTGGAACATGAAAACGTGACTGAATTTGTCCTAGTTACTCTTCGGGACAGAGTGGAAGAAGGGAGGAGATTCTCGAACGAGGAAAAGGACCCAATGACTTCGAAAGAATT…	(AAT)6	GAATGATGGAAGGGAATAAA	TCATTTGGAATCTGGGTTCT	120	55.578	Ribosomal protein S12, bacterial and chloroplast form [Medicago truncatula (Barrel medic)]
HAU0313	BE051956	TCAGGTGGTCACATTAACCCCGCCGTGACATTCGGGTTGTTTTTAGCCCGTAAAGTGTCACTAATAAGAGCTGTTACTTACATGGTAGCTCAATGCCTGGGTGCTATATGTGGTGTTGGGCTAGTCAAAGCTTTTATGAACCATGAATACACCACCCTCGGCGGTGGTGCTAACACCGTGGCTACAGGCTATAACAAGGGAACCGCTTTGGGAGCTGAGATTATTGGTACTTTCGTGCTTGTTTACACTGTGTTTTCAGCTACTGATCCTAAGAGAAATGCCCGTGATTCCCATGTCCCTGTGTTGGCTCCACTTCCTATAGGGTTTGCAGTGTTCATGGTTCATTTGGCTACTATCCCCATTACTGGTACTGGTATTAACCCTGCTAGGAGCTTTGGT…	(AT)13	GTTGGTCCATTTTGTTGGAT	TCGGAAATTACACACCACAG	229	57.1135	Plasma membrane intrinsic protein 2;5 [Mimosa pudica (Sensitive plant)]
HAU0314	BE051980	GCTGCATTAACTGTTCATCAGCTGGAGGCTCTTGATCGGTGGGAACAACATGCACGTTGTGCTTACGAAATCTTTGAGAAGGAAGGAAACAGACCTATTGTCATTGAAGAGCTAGCTTCGGAGCTCGGACTGAGCCCATCTGTGCCTGTTCATGCTGTTCTTCATGACTGGATTAGGCACACTGATGGGAAGCTAAGTTTTCTCGGATTTGTCAAATTATTGCACGGTGTATCTAGCCGAACCATCGCAAAAGCTCAATAGAAGCCGTAAAACTTCGTAAGAGCTCTACTGAGCTGGTATGGCTAATAAAAGGTTCAGGTTAGGTGTTTGCTAGGCTATAACCTGAATATGATAAAGAGGTAGAGTGAATTTCGTCGTCGCAATCAATGCCCCTACCTC…	(AC)8	GGTTCAGGTTAGGTGTTTGC	ACCCCATTCTTAACCTCACA	268	57.0645	CDPK-related protein kinase [Gossypium hirsutum (Upland cotton)]
HAU0315	BE052032	CACACTTTGGCAGAGAAAAAACAAAACCAAAAACCTAAAAACCCAAAGTTCATAATGGATGTAATTAAAACCCAGCAAATTTCATCTCGACCCATAGAGAAGGTAATAGTTCATCCTTTGGTTCTTTTAAGTATCGTCGATAACTACAATCGCGTCGCTAAAGACACGCGCAAGCGCGTCGTCGGAGTCCTCCTTGGTTCTTCCTTCAAAGGCACCGTCGATGTGTCCAACAGCTACGCAGTGCCTTTCGAGGAAGATGAGAAGGACGCGAGCATATGGGTTCTCGACCACAACTACCATGAATCGATGTTGGCGATGTTGAGGAGGAATAACGGCCAGGGGCATGTAGTTAGGATGGTATATAAGCGGCCCAACGATGCGGGAAACCGATCGACAGAT…	(GAA)8	GGAAACCGATCGACAGATAC	ATCACCACCCACTCTCACTT	168	56.9945	Probable 26S proteasome non-ATPase regulatory subunit 7 [Arabidopsis thaliana (Mouse-ear cress)]
HAU0316	BE052240	TCGGCACGAAGGTACATATGGTAGGTGCCCCATGGGTGACTGCTGCGTCTCACTGGATCGCAAGATTATCATTGATACTTATGGAGGATGGGGTGCTCATGGTGGTGGGGCTTTCTCTGGTAAAGATCCTACCAAGGTGGATAGAAGCGGGGCTTACATTGTGAGGCAGGCTGCAAAGAGCATTGTTGCTAATGGACTAGCTAGGAGGTGCATCGTGCAAGTCTCCTACGCCATTGGTGTACCTGAACCATTGTCTGTATTTGTGGACACTTACGGTACTGGAAAGATCCAAGACAAGGAAATTCTCAAGATTGTGAAGGAGACCTTTGACTTCAGACCAGGAATGATTGCCATCAATCTTGATCTTAAGAGAGGGGGCAATAGCAGGTTCTTGAAGAC…	(GGGGAG)5	GGAAGGAGAGGAGGAGAGAG	GTGTTTCCCCTTCATCTCTG	213	57.1375	S-adenosylmethionine synthetase [Litchi chinensis (Lychee)]
HAU0317	BE052396	CAGAAGAGAGCGGTGCCCCTGTAAGTTGTGCTGATTTGCCCGTTAAAAGGCCCAGGGAAGACGAAGAAAACGGGGTCTCTTCTGCTGCTGCTGCTGTTGCCATGGAAATGGAAGCTGATACCAATAATACTTCCAAGGAAGCTGATGGGATTTCCTCTGTTATTCCTGGATGGTTCTCTGAGATTAGCCCAATGTGGCCTGGAGAGGCGCATTCCTTAAAGGTTGAAAAGGTCTTGTTTCAAGGGAAGTCTGATTACCAGAATGTTATGGTCTTTCAGTCATCAACATATGGGAAGGTTCTTGTTTTGGATGGTGTGATTCAGCTTACAGAGAGAGATGAATGTGCATATCAAGAAATGATCACTCATCTTCCACTTTGCTCCATTCCAAATCCTAAGA…	(TGG)6	TTCTTGTTTTGGATGGTGTG	CGACCATCTTGTCAATTTCA	204	57.0385	Spermidine synthase 2 [Arabidopsis thaliana (Mouse-ear cress)]
HAU0318	BE052575	GAACAGTGTTCGAGGAAACAGAAATCGGGCTGTTAAACCCTGTTCTGTTGGAAGGGCANCCTTGAAAAAACCCTTCTCTATTTCGATCGCCGGAGATTGAAACGAGGAATTTTTATTCTTCGTATCAATGGCGTTTAGCCGTAGCCTTTCCAGTAGAGCAACCCTAATAGCTAGACGGTATCAACCATCGTTTGCCTACATTTTCCATGATGATGAGCGTAAGACTCATCCTTCTACCGAGCCTCAATCTACACAAAAGCCTGGTAATTTTGTTCAACAAAGATCTTTTGGAACTGGGTTTAGTAATTCATCCTCGGGGCTTTGTGGTCTATTGTTCCAAGATAGAAGATGTTCCCAACTAGCCTTTCTCCCTGGAACTGGTGTCTCTTTTGGTCGGTT…	(TGT)6	AAGGATACTGCCATTGAAGC	CCTACCCCTTGTTTGACAAC	287	56.963	Inner membrane protein OXA1-like, mitochondrial precursor [Arabidopsis thaliana (Mouse-ear cress)]
HAU0319	BE052581	TAAAGAAGAGTCCGAATTAATAGTTCAAGTTCAGGATTTGATGAGATTANAGAAGCTGAAGGGTAAGCTTCAATCTCAGTTTGGGTGTGAACCGACCTTGGTTGAATGGGCTGAAGCCATTGGTCTTAGTTGTTCAGCCTTGCAGGCAGAAATCCACAATGGAAACAGAAGCCGGGAAAAATTGGTGTACGCGAACTTCCGTATGGTGGTTCATGTTGCTAAACAATATCAGGGCCGTGGTATGAACTTTCAGGATCTGCTGCAGGAGGGAAGTATGGGGCTTATTAAAAGTGTCGAGAAGTTCAAACCACAAGTTGGATGCCGATTTGCCACCTATTCTTACTGGTGGATACGGCAAACAATTACAAAGTCTATTGTGCAACATTCCAGAACCATTCG…	(CCA)6	CAATCTCAGTTTGGGTGTGA	CATCCAACTTGTGGTTTGAA	251	57.0145	Putative sigma-like transcription factor [Arabidopsis thaliana (Mouse-ear cress)]
HAU0320	BE052614	CCGCAGCTCAAATCAGCAAAAAGCGAAAGTTCGTCGCTGACGGAGTCTTCTTCGCTGAACTCAATGAAGTCTTGACTAGGGAACTGGCCGAAGATGGATACTCTGGTGTCGAAGTCAGAGTTACTCCCATGCGTACTGAGATCATTATCAGAGCCACTCGTACCCAAAATGTTCTGGGCGAGAAAGGGAGGAGGATTAGGGAACTGACCTCTGTTGTTCAAAAGCGATTCAAGTTCCCTGAAAATAGCGTGGAGCTTTACGCTGAGAAGGTCAATAACAGAGGCCTTTGTGCCATTGCTCAGGCTGAGTCCCTTCGCTATAAGCTCCTCGGAGGTCTCGCCGTCCGTAGGGCCTGCTATGGTGTGCTTAGATTTGTCATGGAGAGTGGAGCCAAGGGTT…	(GCT)5	ACTCCCATGCGTACTGAGAT	CACGCTATTTTCAGGGAACT	129	57.0815	Putative 40S ribosomal protein; contains C-terminal domain [Oryza sativa (Rice)]
HAU0321	BE052625	TTTTATTTTCACTCACTTCACCTGAGATTTTGTTTTCTTTTGTTTTTCAGTAATGGGGAAGATTAAGATCGGAATTAACGGATTTGGAAGGATCGGGCGTTTGGTTGCGAGAGTTGCTCTCCAAAGCGAAGATGTTGAGCTTGTTGCTGTTAATGATCCTTTCATCACCACTGATTACATGACCTATATGTTTAAGTACGACAGTGTTCACGGTCAATGGAAGCACCATGAGCTTAAAGTGAAGGACTCAAAGACTCTCCTCTTTGGTGAAAAGCCTGTCACTGTTTTTGGCATCAAAAACCCTGAGGAAATTCCATGGGGTGAGGCTGGTGCTGAATATGTTGTTGAGTCTACTGGTGTCTTCACTGACAAGGACAAAGCTGCTGCTCACTTGAAGGG…	(TA)10	CGAAGATGTTGAGCTTGTTG	CAGCTTTGTCCTTGTCAGTG	257	57.031	Glyceraldehyde-3-phosphate dehydrogenase [Capsicum annuum (Bell pepper)]
HAU0322	BE052640	TTCTGCTTCCATCGTTTTCAAAGACAACAAAGCATACTCTCAAAAGCTTGTCCATGGTGCCCGAACACTCTTTATGTTTGCTAGGGATCAAAGAGGCAGATATAGTGCTGGTGGTTCTGACCCTGCCCTCTTTTATAATTCCTCAAGTTACTGGGATGAGTTTGTTTGGGGTGGAGCCTGGTTATACTATGCCACTGGGAATTCATCCTATCTTCAGTTAGCTACTCATCCTAAACTTGCCAAGCATGCTGGTGCTTTCTGGGGTGGCCCAGATTATGGTGTTCTTAGCTGGGATAATAAGCTTGCTGGTGCTCAGGTGCTTCTGAGCCGATTGAGATTGTTTTTGAGTCCTGGGTATCCATATGAGGAAATATTGAGTACGTTTCATAATCAAACCAG…	(CTC)5＋(AAG)7	CTTCTGAGCCGATTGAGATT	CCACTATATAGGGCGGCTAA	218	57.0275	Endo-1,4-beta-glucanase [Gossypium hirsutum (Upland cotton)]
HAU0323	BE052698	CCGAACAGCTCACAAAAGCTTCCAACATTTTGAAGAAACAAAGAATCAGACATGTCGAAGGAGAGTGAGTGAATAAGGGGTGAGCCGAACGGACTATGTGGATCCTCCACCGGCACCGCTCATCGACGTGGCTGATATCAAGCTTTGGTCTTTTTACAGAGCTCTTATCGCCGAATTCATCGCTACTCTACTTTTCCTATACGTCACCATAGCCACCGTCGTCGGCCACAAGAAACAACACGATGCATGCGATGGTGTTGGTCTTTTGGGCATTGCTTGGGCTTTGGGTGGCCTGATCCTCATTCTTGTTTACTGCACCGGCGGTATCTCAGGTGGTCACATTATCCCGGCCGTGACATTTGGGTTGGATTTGGCCAGATGGGCCTTGTTCACTGCGGC…	(GAA)8	TGTCGAAGGAGAGTGAGTGA	CGGTGCAGTAAACAAGAATG	268	56.9145	Aquaporin [Gossypium hirsutum (Upland cotton)]
HAU0324	BE052748	CGGCACGAGCCCAAATTACCCTCACCCACTCCACCCTCTCTTTCCTTCGTTATTTCCAATTCTGAAACTCAAATCTCAAACGATTTTAGAAAGAAAAAACCCCAAAAAAAAAATCAAAGCCTTTTTTAACTTTCCTTCAATGAAACGAAGGACCCCGGATTCTCAGGCAACCGTCTCCGACCACAAATTGAAGAAAATCAAAGAAGAAGATGAAGAACCTGAGGATACAAAATCTGGGTTGATGAATTTAGATGAAAATCTTTTGTACGAAGTTTTCAAACACGTCGATGCAAGGACTTTGGCTAGGGCTTCTTGTGTAAGCCGTCTATGGCGCCAAACCGCCAAAGACGAGCGGCTTTGGGAGCTGATCTGCACCAGGCACTGGGCTAACATCGGTTG…	(AAG)6	ACTCCACCCTCTCTTTCCTT	TTACACAAGAAGCCCTAGCC	293	57.0005	F-box protein GID2 [Arabidopsis thaliana (Mouse-ear cress)]
HAU0325	BE053033	CGTCTTTGCCTATCAACTCCACGGCGCAGATCCGAGGAGTCTCTATTTTTCAATCCAAACAACCCCTCTAAACACTCTCTTCTTTTATTGCTCCTACTCTTCCAGTCATGGCAGGTTTGGCACCAGAAGGATCCCAATTTGATGCTCGTCAATATGACCAGAAAATGACTGAGCTGCTCCAGACTGATGGAGATGACTTTTTCACAAGTTATGATGAAGTTTATGACAGTTTTGATGCAATGGGACTTCAAGAGAACCTTCTGAGGGGTATCTATGCATATGGTTTTGAGAAGCCTTCTGCCATTCAGCAAAGAGGAATTGTACCATTTTGCAAGGGTCTTGATGTGATTCAACAGGCACAATCCGGAACTGGGAAAACAGCGACTTTCTGCTCTGGAA…	(AG)9	CGTGGGTTAAGGATCAAATC	TTAACAAAATGCCACTCTGG	293	56.6695	Eukaryotic initiation factor 4A-10 [Nicotiana tabacum (Common tobacco)]
HAU0326	BE053227	CAAAATTACCTTTTGTGGAACTCAGGTTGATGTCACATTTCCTGGAATATGGGATTGATTTCGGGGATTTTGATGGGAATGATCTTCGGTGTTTCGTTAATGGCTGGTTGGCTTCAAATGATGAAATACCGAAGCGGGAAACGAATCGGAAAGGCAGTTGATATAAAAACTCTTTCGACTCTCAATAGAGATGATCTTAGGAAAATTTGTGGAGATAATTATCCTGAATGGATATCTTTCCCTGTCTTTGAACAGGCAAAATGGTTGAACAAGCAATTGAGCAAATTATGGCCTTATGTTGCAGAGGCAGCATCAGCTGTGCTCAAAGAATCTGTTGAACCACTCTTGGAAGACTACCGACCTACGGCAGTTAACTCACTGAAGTTTGCCAAATTGTCT…	(AG)9	GCCTAGTGAGGACTGTTCGT	TCGATGAGGCCTTCTCTTAC	270	57.022	CLB1 [Lycopersicon esculentum (Tomato)]
HAU0327	BE053444	TTTCAGTCTAAAATTCGAATTGTCGTTTTCTAAGTTAAAATAGAAGGGGAGTGAGGGATTGAGACTGATAGCGATAAGGAGATACTGTTTTTTATTTGATTTAGCGAAGGATGTCTGCGGCAGTGTGCGGGAGCAAGAGATCGTTCTTCGAAGATATCCCGTCACCGCCATCGGCTTCTTCCTCTAAGAAGCTTCGGCGCTGCTCGCCGTCGTCTCCTTCTTCTGTTCGTTTGTCTCCGTCGCCATCTGCTCTCAATCACCTCCAGTCTATCTTCCCTCACATGGACCCCCAGCTTCTGGAGCAAGCGCTATTAGAATGTGGCAATGATATAGACACTGCCATCAAGAAGCTGGAGGATCTTTGCTTAGGAGCAGCAGAGGCTAGAGGGGGAAAGACTT…	(GCT)8	TGCTGAGCAGGGTATATTGA	CAAACAAGTCCACCATTTCA	126	56.948	Ubiquitin system component Cue; UBA-like [Medicago truncatula (Barrel medic)]
HAU0328	BE053698	CCTTGACTCAGCCAGCCACCAAGATCAATGGCGACGCATATCCTGAGACGACAAGTGAGTCAGATCCTTTCCCATGCCAGCCCTAACCCTAATCCTGCCTCGTATTTCTCTTTAGCTAGACCTTTCTCTTCGGCAACCGACACCATTCGAGCCACTCTCTTCCCCGGCGATGGCATCGGCCCCGAGATCGCTGAGTCCGTCAAACAGGTTTTTAGAACTGCTGAAGTGCCAATTGAATGGGAAGAACATTATGTCGGGGACCAAGTTGATCCAAGAACTCAAAGTTTTCTAACTTGGGAAAGTCTAGAATCAGTAAGAAGGAATCGGGTAGGCTTGAAAGGTCCAATGGCTACTCCAATTGGTAAAGGTCATCGGTCTTTGAATCTTACACTAAGGAAA…	(GAG)6	TAGAGGGACGAGAGGAGAGA	TCGTCCTACCATCCTTTTCT	138	56.4955	Putative isocitrate dehydrogenase [Oryza sativa (japonica cultivar-group)]
HAU0329	BE054075	CTTGTTTGAAGACCCTAGCAAGACACAGACTTTGAGCAAAGCAGCCTCATTTCTCCAAGATGGCTAGAGGGTTGAAGAAACATTTGAAGAGGCTCAATGCCCCCAGGCATTGGATGCTTGACAAGCTTGGTGGTGCTTTTGTATGTCATCATCTTGATCCCTTCACTTCCATACTAGTTTACTTCTTTTTCTTTATTGATTCAGTTCTCTCTCTCTCTCTTTTTTTTTTTTTTTTTGTACCCATCACCTATACCGTTTTAGATGATGTTTTCGTTTTCCATCTCTGCAGGCACCCAAGCCATCGTCTGGTCCCCACAAGTCCAGGGAATGCTTGCCATTGATCCTTATTTTGCGAAACCGTTTGAAGTATGCTCTCACCTATAGAGAAGTCATTGCTAT…	(TC)8	TGGTGGTGCTTTTGTATGTC	AAACGGTTTCGCAAAATAAG	236	57.0275	40S ribosomal protein S4 [Gossypium hirsutum (Upland cotton)]
HAU0330	BE054136	GGTGCATGCTAATGGTATTTGCGCAGGCTATTCCCTTCTTTCAGCTATTATAGCAGCTGTGCCTCGTCCTTCTACTATGCCTAGAGCTTGGACTTTCTTCCTACTCGATCAGATTCTAACATACATAATCTTGGGAGCTGCTGCTGTTTCAACCGAGGTGCTTTACTTAGCAAACAAAGGAGACTCAGCCATCACTTGGAGTGCAGCTTGTGGGACATTTGCTGGTTTCTGTCATAAAGCCACAATAGCCGTGGTGATCACGTTTGTTGCAGTCATTTGTTATGCGGTGCTATCACTGGACTCTTCTTATAGACTTTTCACCAAGTTTGATGCCCCAGTGAACTACCCCAGTGAGACCATAGAAGCTACTGGTAACCATGGGTGATTAATGTTATTACT…	(AGG)7	AGTCGATGTGGGTTACTCGT	CCAGACCCGTCTGACAATA	242	57.0405	Salicylic acid-induced 1 protein [Gossypium hirsutum (Upland cotton)]
HAU0331	BE054167	CTCGTGCCGAATTCGGCACGAGCTTTAGTGATCAGTGAGGTGAAGAAAAATGTCTTGCTGTGGTGGAAACTGCGGTTGCGGCTCCGGTTGCAAGTGCGGCAGCGGCTGCGGCGGTTGCAAGATGTACCCTGAGATGAACTTTGTTGAGCAAACCACAACCGGGACACTTGTTCTTGGCGTGGCACCCCGGAAAGTGCACTTTGATGGAGCTGAAATGGAAACTGGGGCTGAAAATGGCTGCAAATGTGGAGATAACTGCACTTGCAACCCTTGCAATTGTAAATGAGAAAAAAAAGCTAAGCATATTATGGAAGCTGATCTAAATAATATATGATGTATTTGGGTTTTTATTATTAGAATAAAGCAGCCATGGTTCATTAGGTGTTTTGCTTCTTGTAT…	(TG)8	AGCCATGGTTCATTAGGTGT	TGGCAGTAACACAACAAAGC	121	57.195	Methallothioneine-like protein [Atropa belladonna (Belladonna) (Deadly nightshade)]
HAU0332	BE054630	CTCGTGCCGAATTCGGCACGAGCAGCCACAGTCCCAGCTATCTCTCCAGTACAAACACCATTGACCTCGCCACCAGCTCCGCCGACCGAGGCCCCAGCACCTACCCTCGGGGCTGCTACGCCAGGTCCAGCTGGAACTGACACGAGCGGAGCAAATCAAATGTGGACCGTACAAAAGATGATGGGAAGCTTAGCCATGGGATGGGCTCTGCTCAATCTGATGGTTTAAAACAACCGTGTGGCTCACATTTGATGCCATAGCTCTGTAATGTTTCATTCAATTGCTTATTTCGGCCTTGTTTTTCTCGTATTTTATGGGCTGATGTCTCATATGGGACTTTTCTACTATACGTATATGAGAGCCTACATTACCATTATATTGTATTCTTTGAGACATTAT…	(AT)7	TTATTTCGGCCTTGTTTTTC	AACTCTTTGCCATTCTCCTG	282	56.968	Putative microtubial binding protein [Oryza sativa (japonica cultivar-group)]
HAU0333	BE054650	TGGAGCTGCACTTGCTGCAGTTTACCACCAGATAATCATTAGAGCTATTCCATTCAAGACCAGAGATTGAAATGATTAAATCTGTGTGTGTGTGTGTATGTTGGGATCTTCATCTACCTTTGTGTTCCTACCAGTCCTTTGTTGTGTTGAACTGCATTTTGAATTATGGTGTTAATGTGTGTAAATTATCGCTAGAGTTGTGCTGTATTCAGCTTAATTAATGGAGGATTCTTTTATGT	(TG)8	CACTTGCTGCAGTTTACCAC	TCAACACAACAAAGGACTGG	142	57.048	Water channel protein [Nicotiana excelsior]
HAU0334	BE054886	GTGAGCTCTAGCCAAACACCGCCATCCAACTACAGCTCATCATCGTCATCATCATCACCGTCGCCATCCTCTGGTTCTTCATCAACGGCTGAGATTACTCCTGTGCATTGCTTTTCCGTTTGGGAGAGCAGCTTTTCCAATAGAGTTGGGAAGTCCGTGCCGGGCCTTGTCCTGGCAATTTAGTCATTTCCTTATCCCTTTCTATGATCAGGTGCAGCCGAATGTAGGACAATATAAAATAAATAAAAAGAACTTGTTATGATC	(TCA)7	GTGAGCTCTAGCCAAACACC	AGGAGTAATCTCAGCCGTTG	102	57.28	Elicitor inducible protein [Nicotiana tabacum (Common tobacco)]
HAU0335	BE055136	GAGAAGGGATTTTTTTCATTCGATGCTTCTCACGCTCGATTACCTTACGAAAAGAGAAAATGACCAAGTGTTACCCAACTGTGAGCGAGGAATACCAGAAGTCAGTTGAAAAGGCCAAGAGGAAGCTCAGAGGTCTCATCGCTGAGAAGAACTGTGCTCCACTCATGCTCCGTTTAGCGTGGCACTCAGCTGGAACTTTTGATGTTAAGACCAATACCGGAGGTCCATTCAGAACCATGAAGCATCCTGATGAGCTCGGACGTGCTGCTAACAACGGCCTAGATGTCGCCGTCGGACTATTTGAGCCGATTCTAGAGCAAGCCTCTACACCTCACCCACCATCACTTCTTTCAACTGGTTGGCTATGGTGCGGGGGAGGAGGACAGGCGGGAGCGGGTT…	(TG)7	TAGTGTCGCGTGTTTGTTTT	GCGACTAACTACGGACCATC	125	57.1185	Cytosolic ascorbate peroxidase [Fragaria ananassa (Strawberry)]
HAU0336	BE055252	GTCAGATGATGAGATAGATGATATGGAGTAGCCTTAGCTTTTCTTCTTCCTTTTCAATGGCGATGATTTACAGCCTCTTCTTTAATTCTCCTCAGATAAAACAGTTTTTGGTCGCTGATCGGAGTGCTTCCCGCCGGCAAACCAGAACCGGTTGAGTTTTTTTTCTTTCTTAAATTTCGTAAAAAGAGAGAAGTGACGGATAATAAGAAGAAGAGGGGGGAAATGAACGTGAGTAGCAGTGCGGCGGCGACTGAGTATATAAAGAGGCATCACAGGCATGAGGCTGGAGAGAATCAGTGTAGTTCAGCTCTCGTTAAGCTCATCAAAGCTCCTCTTCCTCTGGTATGGTCTTTGGTGAGAAGATTTGATGAACCTCAGAAGTATAAACCCTTTGTCAGC…	(GA)9	CATGGAGGGATAGATTGAGG	TCTGACATGTCGTACCAACC	233	56.9405	CAPIP1 [Capsicum annuum (Bell pepper)]
HAU0337	BE055340	CTGCTCTCCCCTAGATCGTCTCCAAGAAAGAATCTCCTTACAGCTACCGTACACACTCACACACACATTCACTGAATGGGTCGAGTCATCCGAGCTCAACGTAAGGGTGCTGGTTCCGTCTTCAAGGCCCACACCCACCACCGCAAGGGTCCTGCTCGTTTCCGCAGCCTCGACTTCGGTGAACGAAATGGCTACCTCAAGGGTGTTGTCACCGATGTCATCCACGACCCTGGCCGTGGCGCTCCTTTAGCCCGTGTTGTCTTCCGTCACCCTTTCCGTTACAAGAAGCAGAAGGAACTTTTCGTTGCCGCCGAGGGTATGTACACTGGACAGTTCGTCTATTGTGGTAAGAAGGCTACTCTTGTGGTCGGAAATGTATTGCCTCTTAGATCTATCCCT…	(GGC)5	GTGCTGGAGTAGGAGATCGT	TGTACACGCCTAGTGATTCG	153	57.137	60S ribosomal protein L8-3 [Arabidopsis thaliana (Mouse-ear cress)]
HAU0338	BE055474	ACTTGAGGGAAAGAAAAAAAAAGACAAAAAAAGCAGCTTGAATCTTTTTTTTGAAGATGGAGGGTAAAGAAGAGGATGTTAAGCTAGGAGCAAACAAGTTCTCAGAGAGACAACCTATTGGGACATCAGCCCAGACAGACAAGGACTACAAGGAACCACCAGCAGCACCCTTCTTTGAGCCTGGTGAACTCAAATCATGGTCTTTTTACAGAGCTGGTATTGCCGAGTTTGTAGCCACCTTCTTGTTCCTTTACATCACCGTCTTGACTGTCATGGGTGTGTCTCAGTCTAAAACCAAATGTGCAACCGTTGGTATTCAAGGCATTGCTTGGGCTTTTGGGGGCATGATCTTTGCTCTTGTTTACTGTACTGCCGGCATTTCAGGTGGTCATATTAACC…	(GGA)7	GGAAACTGGCACTTACAAGG	CCCACTCTCCTCTCTTTTCA	290	57.1685	Plasma membrane MIP protein [Zea mays (Maize)]
HAU0339	BE055474	ACTTGAGGGAAAGAAAAAAAAAGACAAAAAAAGCAGCTTGAATCTTTTTTTTGAAGATGGAGGGTAAAGAAGAGGATGTTAAGCTAGGAGCAAACAAGTTCTCAGAGAGACAACCTATTGGGACATCAGCCCAGACAGACAAGGACTACAAGGAACCACCAGCAGCACCCTTCTTTGAGCCTGGTGAACTCAAATCATGGTCTTTTTACAGAGCTGGTATTGCCGAGTTTGTAGCCACCTTCTTGTTCCTTTACATCACCGTCTTGACTGTCATGGGTGTGTCTCAGTCTAAAACCAAATGTGCAACCGTTGGTATTCAAGGCATTGCTTGGGCTTTTGGGGGCATGATCTTTGCTCTTGTTTACTGTACTGCCGGCATTTCAGGTGGTCATATTAACC…	(AGGAG)4	GGAGGAACAAAAGCAACAAG	CATCTCTTCACCTCTCCTACCT	268	57.04	Plasma membrane MIP protein [Zea mays (Maize)]
HAU0340	BE055667	AGCTNCACTTTTCCATGTGATGAAATGGATTCGTTTCTGCAGGAATGTGATCCATGGGAGTGATTCCGTCGAGAGTGCAAGGAAGGAAATCGCCCTTTGGTTCCCTGAATGCCCTGTTAACTGGCAGAGCAGCCTTCACCCTTGGATCTACGAGTAGAAATCATTTGGTAGAAGCTGTTGACCGTCATGGCTCTGTCCCGGTTGTTTGTTGTTGTTGTTGCCAGCCCTTTGATATTTATGTTACTATTATAGTTTGAAGTGGTGAAAGCTTTGTAGCATTTTGGGTGTATAGGTTAAGTTGGAGTTGTGTTGAAAGCTCCTATTACAACGCCACAGTGGAGGTGAACAGTGTTTGAATAATCAAAGCTATTTTGTGTGTTTGACAT	(TTG)5	ATGTGATCCATGGGAGTGAT	CACTGTGGCGTTGTAATAGG	294	57.151	Nucleoside diphosphate kinase 1 [Arabidopsis thaliana (Mouse-ear cress)]
HAU0341	BE055801	CTAGCTCAATGTCCCTTAAACTTGCATGTGTGGTGGTGTTGTGCATGGTAGTGGGTGCACCCCTGGCTCAAGGGGCCGTAACCTGTGGTCAAGTCACAAACTCCCTCGCACCCTGCATTAATTACTTGAGAGGGAGTGGTGCTGGTGCCGTTCCCCCAATTTGCTGCAACGGCATCAAATCTCTCAACTCCGCCGCCCAAACAACACCAAACCGGCAATCAACTTGCAAATGCATCAAAAATGCAGGACTCGGCATTACTGGCATAGGCTGGGACCTTGCAAGCTGACTAGAAAGCATGAGCGGGGAGGGCGACCATTACGGGATCGGGAGTAGCTCTGAGCTGGGGAGAGTAGAAGGGGAAGGGGGGGGGGGGAGAGAGGGGGAGGGAGAGGAGGGCG…	(GGGA)4	CTGAGCTGGGGAGAGTAGAA	CCCATCTCCAACTACAGCTT	171	57.0295	Lipid transfer protein 3 precursor [Gossypium hirsutum (Upland cotton)]
HAU0342	BF268179	AAATGACAGAGCTTTTCTTTTAAGCTCTGCTTCTCTCAATTGTTTATATGGCATCTCAAGCCAGTCTCCTCCTTCAAAAGCAGCTCAAAGATCTTTGTAAGAATCCGGTTGATGGTTTCTCAGCCGGATTGGTTGATGAGAACAATATCTTTGAATGGAGTGTTACGATTATTGGACCACCCGATACTCTTTATGAAGGGGGATTTTTTAATGCCATCATGAGCTTTCCACCTAATTATCCAAACAGCCCTCCAGCGGTGAAATTTACGTCAGAGGTTTGGCATCCTAATGTTTACGCTGATGGGCGTGTTTGCATATCAATTCTTCATCCTCCGGGTGATGATCCAAATGGTTACGAGCTTGCAAGTGAGCGCTGGATGCCAGTACATACAGTCGAAA…	(GA)8	TTCCAGCCCTAATGATGAAT	AAGGCACTTACGTCGGTTAC	176	57.0015	Putative ubiquitin carrier protein UBC7 [Oryza sativa (japonica cultivar-group)]
HAU0343	BF268216	AACGAAAGTGAGAGACAAAAGATAGGTGTGGCAGAAACAATGGCTTCGATGTCAGTACTAACATCATCTCAATGGCTTACTACTCAATCCATAAGAACCCAAATCCCTTCAGCTTCTCTCAATCTTTTGACAGGTTCAAGAAGAAGAATTTCCATCTCTTCCAATGCAGCAATCAACCCCAAAGCTTGCTCTTCCCTGCTTCACTGCTCCTTTCTCTCTTCTTCCTCTTCTTCTCTCTCTTTACATTCTTCATTTTCAGGGTTATCATTGGGGATGGATTTTAGTTCAAATAATGGGGTGAGGAATGAGAAAAGGCGATGCCTGGTGGTTAGGGCTGGGAAGGCTGCACTTTGTCAAACAAAGAGGAATAGGTCACGGAAATCTTTGGCTCGAACTCAT…	(TCT)6	TAAGAACCCAAATCCCTTCA	CCTCACCCCATTATTTGAAC	212	56.9895	50S ribosomal protein L34, chloroplast precursor [Arabidopsis thaliana (Mouse-ear cress)]
HAU0344	BF268397	CCTGAACGATGGGAATTTGCTAATGAAGATTTTGCGAAGGGGCAAAAGCATCTGCTTAAGAACATCCACCGGAAAAAGCCGATTCACAGACACAGAAATCCTCAGGGTTCTTTCATAGATCCCGGAAGGGCTGGATTCGAAGAAGAAATCGAGAGGCTTTCACGTGAGAAAACTGCACTTGAGGCTAATGTTTTGAGGTTTAGAGAAGAACGATCGGCTGCTAAGCATCAGATCGAAGAGCTGACACTGCGAGCCGATCAAATGGAGCAGAGGCAGGAAACTTTGTTTAACTTCTTAGAGAAGGCTGCTCAAGACTCTGCTTTCGTTGAGCATCTCGTTCGTAAGATTGAATCAATGGAATCAATGGATGTCACAGCGTATAATAAGAAAAGAAGACTG…	(ACA)5	CAATGGATGTCACAGCGTAT	TGCTTTGAGAAACCAAGTGA	210	57.002	HSF/ETS, DNA-binding [Medicago truncatula (Barrel medic)]
HAU0345	BF268488	GTGGTATCGAAGGATCGAGAAAGATGTGATCGTGTAAGCAAGCTTCTGCAGAATGGTGCTGTGTGGGTCAATTGTTCACAGCCATGCTTCTGCCAAGCCCCATTCGGAGGCACCAAATGGAGTGGCTTTGGGCGTGAACTAAGGGAATGGGGACTTGAAAGTTACTTGAGTGTAAAACAGGTAACAGAGTATGTCTCAGATGAACAATGGGGTTGGTACCAGCCTCCAAAGCAATGAAGTTCAACATGGAAATACAAATAATATTTACTGCTCTACCAAAAATAACGGTAATAAAGTGTGCTGAGAGCCAATTTGTTTTTGAGTATGTATGTTTGTACGTATGTAATCCCGTCCCGTTGGAGGTATGTCTATGGTTTTCAGTTTCACGTTTATATGTAT…	(GTAT)6	GAACTAAGGGAATGGGGACT	AAACGTGAAACTGAAAACCA	256	56.4195	Aldehyde dehydrogenase [Arabidopsis thaliana (Mouse-ear cress)]
HAU0346	BF268634	CGAAGCTCGAAAATGGGAAGCTCTAGATTCTCGTTCAGTTTCCTCGCGATTTGCGCAATCCTGGCCATCCACGTGGCGGCTTCCGCTTCGTCTCCCATGCTCGATTTCGGCGGCAACCATTTCCTCTCGATTAAATCGGAGTGCAGTGGATCCATCGCGGAATGCCTGATGCTAAGCGGGGAATATTCCTCGGACTTCGACGCTGAGTTCGCCATGGACTCCGAGATCAACAGGCGCATTTTAGCGACGAGGCGTTACATTAGCTACGGTGCGCTGAGGAGAAACACGGTGCCATGTTCGCGACGGGGTGCGTCGTATTATAACTGCCGGCCGGGAGCTCAAGCAAATCCTTACTCACGCGGGTGCAGTAGAATTACACGCTGTCGGCGTTAGATTTAT…	(ATTT)5	GGGTGCAGTAGAATTACACG	CACAAATATTGATCCTTCCAGA	284	56.252	Rapid alkalinization factor 2 [Solanum chacoense (Chaco potato)]
HAU0347	BF268943	CTACATAGCTTCTATGTCTTCGCCTCTCCCTATTTCACCTGTCCCACCACCAAACCCCAAACAGCTCTCTCTCTGTGTCTCTCTTTCTCTCTATACCGCACTTTCTGGGACTATCCGCTCCGTTTTCTTTATTATTATTATTATATCTTCATCCTAGAATTTTATATTCTATTTAAATTCTTCACTTTCACGCTATAAATCCGCTCTCCGTTTCACTCCCTTTCCCCTTCCTCTCTCTCTTCTCTTTGCCACAGATTCCTTCGCTGATACCGATTAAAGTTTGGTGACTAACTGAGGAAAGAAAATGAACACTCACCTTTTGCAGACTGAGCCAAAGGAACTTAAATTCGAATTTATATTGAAGAAGCACAGCTCCTGCTCGATTACGCTTACAAATAA…	(TC)7＋(TTA)5	TTCTATGTCTTCGCCTCTCC	GGTATCAGCGAAGGAATCTG	262	57.219	Putative VAP27 [Oryza sativa (japonica cultivar-group)]
HAU0348	BF269269	GGTCCTCCACCGCCACCTCCTTCAACTTCACCACCACCACCACCTCCATCTCCTTCACCGAGCGATTGTGGAGACTCTTCCTACAGATCAAGAGAGGAGACATGCTGCTGACTTTGTGAATTCTATGATGATAGCCTAATATACAGCTGCTGCGAATATGAAAATGCTGCTTGCTGTACCGCAACTGAATACTGCTGCCCTAGTGATTACCCCATCTGAGACGTCCAAACAGGACTCTGCCTCAAGAACGCTGCAGACTATCTGGTACTACCAGCTATGAAGCGAACGGTGGCTAATCACACATTACCATGGACTATAATAGAGGAACCAGAGATCACATATCAGCCTCTGCATTGGCAAAGGAACCCCTTTGCTGCAATGCGTTGAACAAAGTGAAAA…	(CAC)5	CGCCACCTCCTTCAACTT	CATTTTCATATTCGCAGCAG	156	57.9095	Thiol protease [Matricaria chamomilla]
HAU0349	BF269750	GGACTAATTTTGGTTGGTGTGTTTATGATCAACCAAGGAAATTAGCTAAGCTTGGGTCTTAACAAAAGCGTTAGGAAATGCAAAAGAAATTCGAGAATGTTTACAAGGATCACAAGAGACTCAAAGTGGGCAGAACCAGCATAGCTGATGGCAAGACCAAGAGTTATCGTTTCTTTGATGAATTAGAAGCCTGTCAAAACTTTCATTCACTTCAACCAATGTCACTTCCTAAACCTCAAACTCCAACCCCAACATCCGCTTATGTCATGAACCCTACCAATGTACCTCAATCCCATGCAGCTGTACCTTCCATCAACCCTACCTTGTCAACCCAAGCGGTTCCTCCTGTCCATTCCATTAATCGGTGATTCATTGATATTTCATCCAATCTTTTCTCCA…	(TCC)7	CCAAGGCTTATGCCATAGAT	TCTTTGGCTGCGGAACCT	199	59.3655	GT2 protein [Arabidopsis thaliana (Mouse-ear cress)]
HAU0350	BF269933	GTAATACACCCGAAAGCCATTTCGGAGTCCACAGTCACTGAAGTGAGGTTTCTTCATGTGGTTCTGAATATGGCAGAGAGAGCTTGGAGCCATGCCATGGAAGAAACGACAGCTTCCAGAGGTCCAAATGCACGCCAGCGTATCTATTTGATTGGTAGATTACGCAAGGCAGGCAAATGGGCTGATCTCTTTTCACATTTGTGTTCTGTCAAAGGAGATTCTAGAACATCTTTAAAAGCTGAGGCCTATGCGTACTATATGAAAGGGAATTTGATGTTTGAACAAGACCGAAATTGGGACACTGAATTGAGGAATTACAAAAGTGCCAAGTCGGATTATGAATAACTAAGGAAATATGGAAATTGAAAAAATCAAATCTTGAGTCGAAAACGGGGAAGA…	(GA)8	TGAGAAAGAAGGAACCAATGA	CTTGCTGTTTTCTGTCCTT	272	55.183	Signal recognition particle 68kD protein-like [Arabidopsis thaliana (Mouse-ear cress)]
HAU0351	BF270066	CATAACAGCGGNACACCTGCTAACCAGGCACAGGTTGTAGGTTGGCCACCTATCAGATCATTTAGAAGAACTCATTGTCCTCGGCTTCGAAGAACACTGATGAAGTCGATGGAAAGGCAAGGCCTGGTGCTTTGTTTGTGAAGGTTAGCATGGATGGTGCTCCGTATTTGAGGAAAGTATACTTGAAAAACTACACTAAATATGAGGAGCTGTCTTCTGCACTTGAGAAGATGTTCAGCTGTTTTACCATAGGTCAGTATGGATCTCATGGAACCTGGGGCAGGGAGCTGTTGAGCGAAAGCAAGCTCAGGATCTAATTAATGGATCAAAATATGGTACTTACTTACAAGGATAAAAAAGGTGACTGGGTGCTTGTGGGGGGATGTACCATGGGAAATT…	(AAG)6	GAAAACACGACGAAGGAGAG	GTTATGACCTGCCTTGTTCC	117	57.3115	Auxin-regulated protein [Zinnia elegans (Zinnia)]
HAU0352	BF270086	GTCGTCGGAGACTCAAGCATCAACGAAAGGTTTCACAAAACCCTAGTCTCTAACTACTTCGTTTTGCCTAAGCCATGTCGAGAAGGAAGGTTAGAGAGCCCAAGGAGGAGAATACTAACCTAGGACCTGCTGTTCCAGAGGGCGAGCATGTTTTTGGGGTGGCTCACATCTTTGCTTCATTTAATGACACATTCATTCATGTGACTGATTTGTCTGGAAGGGAAACAATGGTTCGCATTACTGGTGGCATGAAGGTGAAAGCTGATAGGGATGAGTCTTCCCCTTATGCAGCCATGCTTGCAGCCCAGGATGTTTCTCAACGCTGCAAGGAGTTGGGTATTACTGCCCTTCATATAAAGCTTAGAGCTACTGGAGGGAATAAGACCAAGACACCAGGTC…	(GAA)5	CCTCCATATGCTTGGAGTTC	TCTCGGTTCTCTCTCTGGTC	238	57.126	40S ribosomal protein S14 [Ictalurus punctatus (Channel catfish)]
HAU0353	BF270132	AAATTTTCTCAGCCTTTCTTACTCTTTCCCTCGCTTTCTCGGGAAAAAAAATGGCAAACGCGGCTTCAGGAATGGCTGTGCATGATGATTGCAAGCTGAAGTTTTTAGAACTGAAGGCTAAAAGGACTTACCGCTTCATAGTTTTCAAGATTGAAGAAAAACAAAAGCGAGAGGTTGAGGAAAAGGTTGGTGAACCTACTGATAGCTATGAGGCTATCACTGCTGACCTACCAGACGATGAGTGAAAATACACTGAGTGTAACTATAATATGTAACCAGTGAAAACTAACGAAGAGCGGATGTGTTGGCTGACCTGGTTTACTGATTCGTCAGGGTGAGAACAAGATAAATGATAGCAATTGAGAAGACCAAAGTCGAAGGGAAGTAGATGACGAGCAG…	(AG)10	AAACTAACGAAGAGCGGATG	TGTTTGCAAGGACAATCAAC	254	57.1375	Actin depolymerizing factor 2 [Gossypium hirsutum (Upland cotton)]
HAU0354	BF270269	CGGCACGAGAAGAAGAAGAAGAGCAAAGCACAAAGAAAGAAACCCTTCTTCAACATCTCCATCCATTTCTCTCCCATTAAAAACCCTACTCTGTTGATTATAGAGATATAAGGGAGATAATATATAATGGGTGGTGGGAAGAGATTTGCTGTTCTTCTGTGTGCTGAGGATTCAGAGTACGTTAAAAAGAGGTACGGCGGTTACTACGGTGTTTTCGTTGAAATGCTGGCTGAGGAAGGCGAGACTTGGGACGTGTTCAGGGTGGCCAACGGTGAGTTCCCCGACGACGAACAAGTTGATCGCTTTGATGGCTTCGTTATAACGGAGAGTTGCAATGACGCGCACGGCAATGACGCTTGGATATGTCGGCTGGTTTCGCTTTTGAAAAAGTTGGATTCT…	(TCA)5	CGCTTTTGAAAAAGTTGGAT	AAGAGTGGTTGGGATTTTCA	191	57.067	Putative glutamine synthetase [Oryza sativa (Rice)]
HAU0355	BF270467	TATGGCTTCAGCTGATGTTGACTACCGATGCTTCGTCGGAGGGCTCGCTTGGGCCACCGATGACCGGGCTCTCGAAGAAGCCTTCAGTGTGTATGGCGAGATCGTCGAATCGAAGATTATCAATGACCGTGAGTCTGGAAGATCCCGAGGCTTTGGGTTCGTAACTTTCCGTGACGAGAAATCTATGAGAGACGCTATTGAAGGAATGAACGGTCAGAATCTTGACGGAAGGAACATTACCGTAAACGAAGCCCAATCACGCCGAAGCGGTGGAGGCGGCGGTGAAGGATACGGAGGAGGAAGCGGAGGCTACAAAAGAAGTGGAGGAGGCGGAGGATATGGTCGCCGTGAAGGAGGCTATGGAGGTGGCCGTCGTGAGGGTGTATTCGGGAATGGTGG…	(GGA)5	GGTTCGTAACTTTCCGTGAC	GTCATATCCTCCACCATTCC	254	56.913	Glycine-rich RNA-binding protein [Ricinus communis (Castor bean)]
HAU0356	BF270521	AGGGTAGCCTGATTGGTCGAGGCATTATTGAATTTTGTGATGGAGGACCTCCTGTAAGAGCTTCTTTATTTGGATTTCTTTAGTTACTTCTCTGTTTACCGAAATGTAGCACTCTAGTTGTCCCCCAAGGCGAATAGGCCATTGGAAAGTGAATGTCACTGATTCAGCTGGCCATAGGATGCCCCTTCTCTAGCATATGTGCTAACAAAGGATCTTCATCTTCTGAACTTCTCCTATATTACTGTATTTTCTTCTTTTTCATCTTTTTTTGCATGCTTTTACGCATCCCTTTCTTTTCTCTCTGTCTCTCTTGCACTACTGCTGGTTACTTTTGTCTTCGTAACTGAAATCTAACATTGCGTTTTATTTGTATGCTTTGCGTGAGTCAGGTCAAGAATT…	(TC)8	GATGCCCCTTCTCTAGCATA	ACTCACGCAAAGCATACAAA	209	57.016	Palmitoyl-protein thioesterase-like [Arabidopsis thaliana (Mouse-ear cress)]
HAU0357	BF270643	CAAACCCGGGTATACACTATTACAGTGCACTTCCTGCTCGCCCTTTCTACAGTTCCATGACTATGTCGATACGAATGAGTGGAAAATTAAAACTTATTTTGCTTTTAAAAAGTGAATAAATAAATAAATAAGCAAATAGGCAAATTATCAAGCCAAATTTTGTCATATTGGGTATTAGTGAAAGATTGTGAGAGAGAATCAATTAAACTGTTGAATATATTGATTTTCACAGGGTAACCAAGGAGAACAGGGCTGCTGGGGTTTTGGACAACTTTGCTGAGGGAGAAAAATATTCTGAACATTTCTTGAGAAAATATGTCCGCAACAAGACGCCAGAAATCATGCCCAGTATCAACAGCTTCTTCACTGACCCAAAGTGAGGCTTCACTCTTGCTTTAT…	(AATA)4	TCGATACGAATGAGTGGAAA	ATGATTTCTGGCGTCTTGTT	278	56.988	B12D-like protein [Beta vulgaris (Sugar beet)]
HAU0358	BF271181	CTCGTGCCGGTTGGCACTACCGCTAGACTAATCTGGAAAGATATTGCACTTTTTTATCTCTCTCCTTTCCCCCTTTTTTTTTTTCTTCCCTGACAAACAGCCCTCATTTTAGCACAAAATATCTTCTGCTTTCACCCTCCTTTCTGTTCTAAATAACACCCGAAAAATTGTTCCAAAAATTTTAAAAATCTCTAATTTTAAGGTCAAAAGCTGAAAATAAGTATGGGAGGAGAAGTGAAGATTGGTGTATTTGAAGCTAACGGCCGAGACGATGAAGCCATCGCAACAGCCACAGACGCCGTCGTTGACGAAGAGGATGATGTTAACGAAAGAGTTCTTGAATGGGAGATGGGATTGCCTAACTCCGATGATTTAACTCCGTTATCTCAATTGTTAGTA…	(AATAAC)6	AACCGTGCTTCTCAGGATAC	CAACTACCATCGGATCATCA	127	56.869	Cytokinin response regulator 1 protein [Hyacinthus orientalis (Common hyacinth)]
HAU0359	BF271247	CTCCTCCCCTTTCTCCTTTTACATAAATTCTCATTCTTTCGCTGTCGTTTTGGTTTTCCTTGATTCAACAGAGGAAAGAGCTTTTAACTTTTTAATAGAGAGATGGCAGCCTTTTCCGCAACGCATTGCCGTTCATATTCATACTCTCATTCTTCATCGATAAATGGAGGACAAAATCAACGCTTTTCTTTCTCTTCTTTTTCGAGATTGTCTGTTCCAGCTAAAGCTATAAGAAATTCCCATCAAACTGTTGTTCTCATGCAAGATGGTGTAGTGGCCACAAAAGTGACCCCTGTGGAAAAAGAAACACCTAACGAGAAATTGAAAGATGAGTTGTTATCAGTTACATCTACAAACGAATGGGATGAGAAAGCAGGCTTTGATAGCAGCGAAAATGAG…	(TTTC)4	CTGTCGTTTTGGTTTTCCTT	GGTGTTTCTTTTTCCACAGG	270	57.002	Putative plastidic glucose 6-phosphate dehydrogenase [Oryza sativa (japonica cultivar-group)]
HAU0360	BF271310	CGGCACGAGAGAGACCCCATTTAATCTTAACCCATCACATCCGACGTATAATGTTACTGTAACTCAAATCCGGGTGGGGACAACTTTAACCGAAGGTGGCTTTACAGCTCTTTTTGATTCCGGGACCTCGTTTACATACTTGGTTGACCCAACATATTCAAATCTCGCCGTGAATTTCCATTCTCAGACACGAGATAGTCGCCGTCCACCCGATTCTAGGATCCCTTTTGAGTACTGTTATGATATGAGCCCTGATGCAAATGCAAGTTTAATACCTAGTATGAGTTTAACCATGAAAGGCGGAAGTCACTTTCTCGTGTATGATCCGATAATCGTCATTTCGACTCAGAGTAAGCTTGTATATTGTTTAGCCGTCGTCAAGAGTACCGAACTGAATAT…	(CTG)5	GAACAACATGCTGTCTCTGC	CAAGTCTCCCCATCAATACC	205	56.9065	aspartic-type endopeptidase/ pepsin A [Arabidopsis thaliana]
HAU0361	BF271314	CTTGCTCTTACTCTTGAATCTCAAGTAGCAGAAACAAGGGGCATTTATCCTCCTGCCGCAGACTATTTGAAACATGCTGATAGATCACATATGACACTTGTGGAGACTTTCAGAAACATGCCAACAGAGGAGGAGCCTCTTGAGAATGGTGACCTTGATCATGAGAATCTAGAAGATCAGAATGGAGAAGAGGGTAGCCAAGAGGAGGCTGTTGTTGTGGATGCTGATTCGAACGATGGTGCAGTGCTCGTTAATGGCAATGAACCTGAAGAAGAGTGGGGTACGAATAATGAAGGAACCCCGTCAGCCTAAAAGCAATTGGTCGGGGCAGTGTGAAAATCCAAATTTTGTCTCTGTGCTTACACCGGATCACTAGGTTCCGTTAAGACATTCAGTTCG…	(AT)8	GATGGGGGCATAATACAAAG	GGACCAAAATGCTTCAGAAA	125	57.3595	Putative coatomer complex subunit [Arabidopsis thaliana (Mouse-ear cress)]
HAU0362	BF271385	CAACATCCTTGAAGGGGACAAACAGAAATGAAGGGAAGCATATCTTACTTCACTTGCCCTATCTGATATATTCATTAAATTCAAAAACTTATGTTTGATGGTTTTTTTTCTTTAATCATTGTTTGTTTTTCTTAGGTGCGTTAATAGTTTCAACCCCACAAGAAAAACAAACCTCGTGCGAATTCGGCACGAGAGCTCTTAAGACAAAGCATTCAACTCCCAAATACGGGCTTATCTACCATGCATCCTTGGTTGGGCAGGCAGCACCAAAGCACAAGGGGAAGATTTCAAGGTCACTTGCTGCAAAGGCTGCATTGGCAATCCGATGCGATGCTCTTGGAGATGACCAAGATAACTCTATGGGACTTGAGAACCGAGCCAAGCTGGAAGCAAGATTAA…	(AGA)7	CTTGATGAGCAAGACACAGC	ACAGGCTCTTCATTTTCTGG	181	57.0435	SAR DNA binding protein [Oryza sativa (Rice)]
HAU0363	BF271534	GTGCTTCTCCTGCTGGCCCTCCATCAACTGTTGATGCTTATGAGAAGCTGCTTTCATCAATTCCCGAATTTGCAAACTTTGGCAAGCTTTTCAAGTCCTCTGCACCTGTGGAGCTGACAGAAGCAGAAACGGAATATGCAGTTAATGTTGTCAAACATATTTTTGATGGTCATGTTGTGTTTCACTATAACTGCACCAATACCATTCCAGAGCAATTATTGGAGAACGTCACTGTTATTGTGGATGCTTTATAGGCTGAAGAGTTTGCTGAAATAACTTCAAAACCTTTAAGATCACTCCCATATGATTCAACTGGACATACCTTTGTTGGCTTTTGAAAAACCCACAAGGGGTCCCAACCTGTTGAAAAGATTTTCAAATATGCTCAAATTTCATTGT…	(AAAC)4	AACACCTCGGAAAACCATTA	CAGAAGTTGAAGGGAGTGAAA	273	57.053	Adaptin N terminal region, putative [Medicago truncatula (Barrel medic)]
HAU0364	BF271544	AGCCCATCTCGCCCACTCCCCACACCAACTCGCCCGTCAATCCGACGTCGTCTTCACTATGGTCGGTAACCCACAGGACGTCAATCAAATCGTCTTACAACCCAACGGTATCCTTTCNACACTAAATCCAGGCGCCGTCATCGTATATCACACCAGCAGCAGTCCATCCCTTGCACGCCAGATCTACGCTTCGGCCCGCGAAAAGGGTTGCTGGTCGGTTGACGCTCCGGTTTCCGGCGGTGATATCGGAGCTAGAGAAGGAAAACTGGCTATTTTCGCCGGAGGGGAAAGACCCCGGGAGGAGTGGCTAACACCCTTGTTGGATTTGTGGGTAAAAGTACTTACTTGGGGGAAGCATGGAGTGGGCAGAGAAGTAAGATTGGGAAACAAATAAGGGGA…	(AGA)8	ACAAAACGAAGCAGAAGACC	TTCTTTCTCCCCCTTTTCTT	166	57.0275	3-hydroxyisobutyrate dehydrogenase [Syntrophobacter fumaroxidans MPOB]
HAU0365	BF271758	CTTCCTTCTTCATCCCTGGTTCAAGCTCTCTCTTGACGCGACCAGGNAAATCGAATAACGAAATTGTGTTTTGTTAGTTAATTTAAGAAGAATGAAATTAGAGAAGTGCTGGTTTTGTTCCTCCACTGTATATCCGGGGCATGGTATTCAATTTGTTCACAACGACGCCAAGATTTTCCGTTTCTGTAGATCGAAATGCCACAAGAACTTCAAGATGAAGAGGGAATCCCCGTAAAGTAAAATGGACCAAGGCCTATAGGCGTTTGCATGGAAAGGACATGACACAGGATTCAACATTTGAGTTTGAGAAAAAACGTAATAAGCCGGAAAGATATAAAAAAAACCTTGCAAAAAATACTCTAAAAGCTATAAAAAAGATTGATAAAATCAAAACAGACC…	(GGGT)4	CGGAGGAAATGGAAATAAGA	CGTCCCTCGTTTTTCGTTA	139	57.7695	Probable ribosome biogenesis protein RLP24 [Arabidopsis thaliana (Mouse-ear cress)]
HAU0366	BF272032	GCAAATCAACCGGAGGGAAGGCTCCCAGGAAGCAGCTCGCCACCAAGGCTGCAAGGAAATCTGCGCCTACGACCGGCGGAGTCAAGAAGCCTCACCGCTACCGTCCTGGAACCGTCGCCCTTCGTGAAATCCGTAAATATCAAAAGAGCACTGAACTTTTGATCCGCAAGTTACCCTTCCAGCGTCTTGTTCGTGAAATTGCCCAAGACTTCAAGACGGATTTGAGGTTTCAAAGTCATGCGGTTCTGGCATTGCAGGAGGCTGCAGAGGCATACCTTGTGGGTTTGTTCGAGGATACCAACTTGTGCGCTATCCATGCCAAGAGGGTCACCATTATGCCCAATGATATTCAACTCGCTAGGAGAATTCGTGGGGAGCGTGCTTAAGTTTCTTTTTTAC…	(AGAAA)4	TATTGAATCTGGGGTTGGAT	GTCAAACCACACAGCACAGT	185	56.9335	Histon H3 [Arabidopsis thaliana (Mouse-ear cress)]
HAU0367	BF272130	CTTTCTTTGCTAAGAAACACATACCTCCAATGACCGAGTTGACATACGATTACGGTATTCCACAGTCGGATGAAGCCGAAAGTAACAACATGGAACACGGGAAGAAGAAGTGCTTATGCGGATCGCTGAAATGCAGAGGCTACTTTTATTGAGGTTACAAAAAAGCTGTATCATGTAGACAAGCAAAGACTTTTTGGGTTTTTGGATATCTAATCATGTAATTCTATATGCTTTTTCATCTCTAGTTTTTGTAGCTCAGAACTGACAACATATGTGAACCAAAGCATGATGATGTTTTTTTGTTGTTGTTGTTGTTCTCTGGTTTGTAGGAAGTTAGGTTTTGGTTTCAGGTTCACTTTGTTTTCATATTTCACAATAGTAATAACAGTCAGGATTTG	(TTG)6	TGAAGCCGAAAGTAACAACA	GTGAACCTGAAACCAAAACC	286	56.9975	SET-domain-containing protein [Nicotiana tabacum (Common tobacco)]
HAU0368	BF272402	TTTCTCTCTTTCATCCAAATACCCAAAAGTCAAGAGTAGATTAAACTAATGGCCGGAATCGGACCTTTGACTCAAGATTGGGAGCCCGTTGTTATTCGTAAAAAAGCCCCTACCGCCGCCGCCAAGAAGGATGAGAAAGTCGTTAACGCCGCCCGCCGTGCCGGTGCCGAGATTGAGTCCATAAAAAAATCAAATGCTGGGACGAATAGGGCGGCATCAAGTAGTACTTCTTTGAACACAAGGAAGCTCGATGAAGACACTGAGAATCTTGCCCATGACCGAGTGCCAACTGAGCTAAAGAAAGCCATCATGCAAGCTCGAATGGATAAGAAACTTACCCAGGCTCAACTTGCTCANATTATCAATGAAAANCCTCAAATTATACAGGAGTATGAATCA…	(AAT)9	GAAACTGCAAGGGAAAAATTAG	GGGGAAAATAGAAGGTGGAC	288	57.304	Orf protein [Ricinus communis (Castor bean)]
HAU0369	BF272631	AAGATTTCGAGGGTTTATAAGTTACTGTTGAAATACCCAAGCCGCCAACCGAAAATGGGTCTCCAAAACGACATCGATTTGCTCAATCCTCCAGCAGAACTTGAGAAGAAGAAGCACAAACTCAAGCGTCTAGTCCAGACTCCCAATTCCTTCTTCATGGATGTGAAATGTCAAGGCTGCTTCAACATAACAACTGTGTTTAGCCACTCTCAAACTGTGGTGGTGTGTGGCAATTGCCAGACTGTTCTCTGCCAGCCTACAGGAGGTAAAGCTAGACTCACCGAGGGGTGCTCTTTCAGGAAAAAGGGTGACTGATATGGTTTTTGTCAAAATGAGTTTCACAATGGGTCAATTTGGCTCATCCTTTTGTTTTGATCATCATATATAGAGATAGATAGA…	(AGAT)4	CTCAAACTGTGGTGGTGTGT	TGCAGCAATAAAAATCCGTA	289	56.946	Ribosomal protein S27-like protein [Solanum tuberosum (Potato)]
HAU0370	BF273211	CTTTGTTTCTGCGCCGCTGCTCTCAACCTTCCTTCGGTTTACCCAATGGCATCGNGAAAAGAAGCTGTCGAACCCAATGAGGGAGATTAAAGTTCAAAAACTTGTCCTCAACATCTGTGTCGGTGAAAGCGGTGATCGTCTCACCCGTGCCGCTAAGGTCTTGGAACAGCTCAGTGGTCAAACCCCTGTCTTCTCCAAGGCTAGGTACACTGTGAGATCTTTTGGAATCAGCGTAATGAAAAGATTGCTTGCTACATAACAGTGAGGGGAGAGAAAGCTATACAACTTTTTAAGAGCAGATAAAAGGTAAAAGAATATAAACTTAAAAAAAAAAACTTTAAAATACTAAATACTAAAAATTAAAAAACAAAAACAAATAAATAAAAACTAAAATACAAA…	(TGG)5＋(GGGGA)4	GGTGGGAGAGAGAAAGAAAAA	CAATCTTACCACTCCCTCCA	281	57.546	60S ribosomal protein L11 [Medicago sativa (Alfalfa)]
HAU0371	BF273246	GCTTCATTCAGGTCATTGCTACTGCTTTAACCACATGGTTGGTGGACAAAACAGGCCGCCGGCTTCTGCTTATTGTTTCCACTTCTGGAATGACTCTCANCCTCCGACTTGTTGCACTCTCATTCTTTTTAAAGGATGTTGTGTCTACTGAGTCTAACCTTTATATCATAATGAGCATCTTGTAGGAAATTGAAGTTGTGACCTTGGTGATAACTTACTCTATAGAAATGGGGCCCATTCCTTAAATTAAAATAAAAAAAAACCTTTCAAAAAATATAAAAGATACAAACAAAAAAAATAAAAACAATATAACAAATAAAAAAATAAAAAAATAAAAACAATAATNAAAACCAANTAAAAAAAAAAAAAAAAAAAAAAAAAAAAAAAGANAAAANAAAA…	(AAG)7	GGGGCCCATTCCTTAAAT	TCGGTTTCTTTTCCTCTTTG	275	57.856	Integral membrane protein [Beta vulgaris (Sugar beet)]
HAU0372	BF273246	GCTTCATTCAGGTCATTGCTACTGCTTTAACCACATGGTTGGTGGACAAAACAGGCCGCCGGCTTCTGCTTATTGTTTCCACTTCTGGAATGACTCTCANCCTCCGACTTGTTGCACTCTCATTCTTTTTAAAGGATGTTGTGTCTACTGAGTCTAACCTTTATATCATAATGAGCATCTTGTAGGAAATTGAAGTTGTGACCTTGGTGATAACTTACTCTATAGAAATGGGGCCCATTCCTTAAATTAAAATAAAAAAAAACCTTTCAAAAAATATAAAAGATACAAACAAAAAAAATAAAAACAATATAACAAATAAAAAAATAAAAAAATAAAAACAATAATNAAAACCAANTAAAAAAAAAAAAAAAAAAAAAAAAAAAAAAAGANAAAANAAAA…	(AAG)5	TAACCGCAACAGAAAGACAA	GACACGACAGGATACCACAA	190	56.952	Integral membrane protein [Beta vulgaris (Sugar beet)]
HAU0373	BF273771	CGGCACGAGGAGAGAGAGAGAACTAGTCTCGTGCCGGGAAAATTTACAATTAAAAAAATAATTTTGCCCTCTAAATTTCTCTAAAAATCTCGTAAATCCCATACTTTAAAGCCAATTCGCCATGTGTGGAGGTGCGATTATCTCCGATTTCATCCCGCCTGCGCGGTTGCGACGGTTAACAGCGGATTATTTGTGGCCCGATCTGAAAAAATCCGGCTCTAAAAAGCGGTCGGGTAGAAAGCACTCGAAGAAGCCGGCGGTCGGTTTTGAAGATGACTTCGAGGCTGATTTTCAGGTGTTTAAGGATGAGGATTCTGATGTCGATGACTTCAATGATGATGTTGATGATGTTTTGGCTGATGTTAAGTCCTTTGCTTTTTCTGCTACAAAGAAACCCTC…	(ATG)6	TGAGGATTCTGATGTCGATG	TCCTCCGCAGGTATTAAAAG	291	57.0445	Putative ethylene responsive element binding protein [Gossypium hirsutum (Upland cotton)]
HAU0374	BF274207	CCGAAACCCTCGCTTATAAATACCATTCGTCCGATCTTTTCAAACCCCTCTCTAGCTCTCTCTCGCTCTCTGTCGCCGCCGCCTGCGTCTCTCTCTTCATCTCTCTGAACCAAAAAGTCTTTAGCTTTTCGCTTCGAGAGAGACCATGTTGGTTTACCAGGATCTCATCTCCGGTGACGAGCTTCTTTCTGACTCATTCCCCTACAAGGAAATCGAGAATGGGATGCTGTGGGAAGTTGAGGGAAAGTGGGTTGTGCAAGGAGCTGTCGATGTTGACATTGGTGCCAATCCTTCAGCCGAAGGTGCTGATGAGGATGAAGGTGTTGATGACCAAGCTGTGAAGGTTGTCGACATTGTTGACACTTTCAGGCTTCAGGAGCAACCCCCTTTCGACAAGAA…	(CT)8	TACCATTCGTCCGATCTTTT	AACATGGTCTCTCTCGAAGC	130	57.0915	Translationally-controlled tumor protein homolog [Pisum sativum (Garden pea)]
HAU0375	BF274220	TAGAGAACAAANAAGGCAAAGAAGGGCTATCATTATCTAAAGATCTCATGGCTATAGCTGGAGAGGCTTTAAAATCCAACATTACCACAATAGGGCCTTTGGTGCTTCCAGGGTCAGAACAACTTCTATTTCTTCTCACTCTGATCGGGCGTAAAATCTTCAACCCCAAGTGGAAGCCTTATATCCCAAACTTCAAGCTGGCGTTTGAGCACTTCTGCATCCATGCTGGAGGGCGAGCAGTGATAGATGAACTGCAAAAGAACCTGCAGCTGTCAGCAAAACACGTANAGGCATCTAGGATGACATTGCACAAATTCCGAAACACCTCCTCCTCNTCCTTGCGGCACGAAATGAACTACCTTNGAGCNNNAAGAAGGANAAAAAAGGGAAATAAAAGAT…	(CCT)5	TGGAAGCCTTATATCCCAAA	TCCTCTCTCTATTGTTTCTGCTT	252	56.9025	3-ketoacyl-CoA synthase [Gossypium hirsutum (Upland cotton)]
HAU0376	BF274240	TGCTGCTTTACTAACTAAAAAGGAAAAACATTCTTTGTTTAACGCTTAAGATTCCTTTAACAACAATGGCTGCCTCAATGTCTACTCTAATGGTTGTTCTCGTCGCTGTATGCGCTCTCATGGGTTCCGCCATTGCCGCCGACGCTCCGGCTCCGAGCCCCACCTCTGGTGCCGGCTCTATCTCTCCTTCATTTGTCTCTGTTTCCGCTGCCGCCGCCGCTGTGGCTCTGCTTTTCGGATCTAGACTTCGGATCTGAATGAGGCTATCTCTGGTGTTCAGATGATGCTCTGGTTTTCTTTTATATATGTATTTTTTTCTTTTTGATTTGATTTTGAATTTGGTTTGGAATTTTAGTAGCTGTGGTAGTGGATCTAGGGAGTGATTATATTATATATATA…	(TA)10	GACTTCGGATCTGAATGAGG	GCCATCAATAATCTGTGCAA	222	57.192	40S ribosomal protein S16 [Gossypium hirsutum (Upland cotton)]
HAU0377	BF274248	GGAAGGAAAGAATTAATTATAAATTAAATATAAAGGAAAATCGCCAGATTAAGACAGGAAAAAAACCCTAACCTTAATCTTAATGGGGGAAAAAAAAAAAAAAAGTTTCCGCCAAAGGTATGGTGTTACTATTGCGACAGGGAATTCGATGACGAGAAGATCCTGGTGCAGCACCAGAAAGCCAAGCACTTCAAGTGCCATGTCTGCCACAAGAAGCTCTCCACCGCCGGTGGTATGGCCATCCACGTTCTTCAGGTTCACAAGGAGTCCGTCACCAAGGTTCCTAATGCAAAAACTGGCAGAGAATCGACTGACATTGAAATATACGGAATGCAAGGAATCCCGCCTGATGTGCTGGCTGCTCACTATGGAGAAGAAGAAGAAGAAGCTCCATCAAAA…	(AGA)6	AAAACTGGCAGAGAATCGAC	AGGCACTGCAGCATTATACA	234	56.9905	Immunoglobulin/major histocompatibility complex; Zinc finger, BED-type predicted; Zinc finger, C2H2-type [Medicago truncatula (Barrel medic)]
HAU0378	BF274373	GGAGTTCCTATCCCACCTGAGAGTCCTTTATTCTGTCAAAACAAGCTTTGATTCTTCTTTGGCTTCACACCTCTTCCCTCACCAACCCACAGGGTGGGGCTGTTTTCAGGTGGGTTTTGGCAGAAAACCATACCCAGAGCCGGGGAGGTGCAGGAGAACTGATGGAAAAAAATGGAGGTGCTCCAAAGAAGCTTACCCAGACTCCAAGTACTGTGAGAGGCACATGCATAGAGGCAGGAACCGTTCAAGAAAGCCTGTGGAAGCTAATTCATCATCATCAACAGCACCACCAGCACCACCAACAACAACAGCTGCTAACATACTTTCACCATCTTTCCCATCAATCAACAGTAACCTACCCACTTAAAATTCTTCATTTTATTTTTCTACTATGACTAC…	(CAC)6	GAAGCTTACCCAGACTCCAA	GATGGGAAAGATGGTGAAAG	155	57.002	Transcription activator-related [Medicago truncatula (Barrel medic)]
HAU0379	BF274607	CCCCCTCCCTCTTCCATCGTGATCTCCGCTCTCTTCTCTCATATCGAACAAAAAAAAACCCGATCCCAATGGCTTCTTCAACTGGATTTTCACTCAATTTCTCCCCTCTTTCAACTTCTTTCAAGCACAACCAGGTACCTCATCATGGGATCTCTAATGTCAACCTACTTAGTCTCCCATCTCTTAGAATCCGACCGGGACCTATGCGCCTCCGGGTTTCTTGTGCGGCCAAACCCGAGACGGTGGACAAAGTTTGTAGCATAGTGAGGAAGCAACTAGCACTACCCGAAGATTCTTCTGTTACCGGAGAATCTAAGTTTGCTGCACTCGGAGCTGATTCTCTTGACACAGTCGAGATTGTGATGGGACTCAAGGAGGAATTCGGAATCAGTGTGGAAG…	(AAAGA)4	GAAGAAGAAAGTGCCCAAAG	ACCCCTTCTATTTTTACTCCT	264	54.8565	Acyl carrier protein [Capsicum chinense (Scotch bonnet) (Bonnet pepper)]
HAU0380	BF274680	GACAAATTACCTCCGGCCCGACTAGAAACGAGGTCTCCTCAATCATGATGAAGAGCAACTTGTTATTGATCTCCATGCGCGCCTTGGCAATAGGTTTCTTTTCCTCGATTACTTTTTTTATTTTGAAGACCTGAAAAGCTACGTAACTGTATGGGCAATTCATAATTTCATTACTATTAATTTCACTTATTTGTTTGGGTCCTATTATCTGATGATAATGATAACATATATAATATATACGTAACATAAAATAGTAGAAACACGATCAATGTGGTCTTGGTTTCATCTTGGGCATAAGTGTGAGTTTTTAATTATTGTTTGAGATATTAAATTAAAGAGAATTGATTCCAAAAAAAAGAGATAGTATAATTTAGATAAGATTTACAAAGTTAACAATTT…	(AT)7	TGGCAATAGGTTTCTTTTCC	CACACTTATGCCCAAGATGA	218	56.9795	Putative transcription factor [Arabidopsis thaliana (Mouse-ear cress)]
HAU0381	BF274820	ATTATTAAGGGGAAGGCAAGTGTTTGAGAAATGGGGATGATGGCAAGTGTTTCTTCAATGGAATTGTGGTGCATCCTTAACCTCAGAGCCACTCTTATTACTCTTCTTCTTCTTCTCTTTTTTCATCTTTCCAAGAAACTTTACTCTAAATTCTTTCCTCGTTCTTCCGTTCTTCATCTTCCTTCTCCTTCTTCATCCACTTCCCTTCCTGAATCTCAATCAAGAATCCCAGAGATTGTATCTGATTCAGACTTGAAGTTTTTGATTGATAATCTGGATGAGAAGCTCGATGAGGACGAGAAATGGGAGACTGTAATTGATAAGAAAACCAACTCTTTATCCTACAAGGCAAAATGCTGCAGACCTAAGAATAAACCACTAAAATACCTGAGCACGACT…	(TCT)5	TCTTCAATGGAATTGTGGTG	ATGAAGAACGGAAGAACGAG	126	56.954	Protein kinase-like protein [Arabidopsis thaliana (Mouse-ear cress)]
HAU0382	BF274905	GAGAAATTAAATTATAAAAGCAGCGCCAAAGCTTAGGAACCCATCACCTATTCTCTCTCGAAATATGCAACCTTTTTTATTTCTGTTGTTGAAATTGAAGATCCGATAAAAAAATTGTAAACATTTCTTAAGTTCTGGAGAGATCCAATTTCTCTCCTGATCTCAAATACATGGCGCTTCCACGATCGAAGTTACTTTTTCAGCTGTTCGCTTTGTCTTTCGCGATCGTCGCCATTGCAGGGTATGCCTCAATCTCTCCCGTCTCTCTCTCTCTCGAAAAATGCGTTTATATATGTTCCTGGAACTGTGTGGTGTTTTTGCTGCAGGAAGAGTTATTACGACATATTGCAAGTGCCGACAGGAGCATGCGATGAGCACATCATAAGAGCGTATAGAAAG…	(TC)7	CAGGGTATGCCTCAATCTCT	CATATCGCTTATTGGCCTCT	223	56.889	Heat shock protein DnaJ, N-terminal [Medicago truncatula (Barrel medic)]
HAU0383	BF274941	GAAATTCACCTCCAAAGGGGAACCAAAGGAATCAGCTTCTTCTTCTTCTTCCTCACACTCACATGCAACACCAAAGACCTAACTACCTTCATACTCTGTAATTTCTTGGGTTTTTATTTATTCAGTGATTTACTTTTAAAAAAAATCTATTACCAGAGCTCTAAACAATTCAAGGTTTAACTCCAGAAATTATTGTTTACACTTTGGGTCCAAAATAATTAAAAAAAAAAAGAGGGTGATTTAGAAATGGATGCTGATACATGGAGTGTTCGTCTTTCTTCAGCTTCTAAGAGATATCAATCATCTCTTGAATCACGATCTAATATGTTAATGGGGTTTGAAGAAATAGATGAAGAAGATGATATAAGAGAGGAATTCCCATGCCCTTTTTGTTCAGAG…	(CTT)5	AAAGGGGAACCAAAGGAAT	CGAACACTCCATGTATCAGC	259	57.0525	Fiber protein Fb2 [Gossypium barbadense (Sea-island cotton) (Egyptian cotton)]
HAU0384	BF275101	GCCGCCCAAANAATCAAATGTGTGGTGCTGCGTAGTAAAAGAGAGAAAGAGCGACAATGGAGGCAGCAAGAACAGTTAAGGACGTTTCCCCTCACGATTTCGTCAAGGCTTACGCCGCCCACCTCAAGCGCTCCGGCAAGATTGAGCTTCCTTCATGGACTGATATTGTCAAGACCGGCAGACTGCAAGGAACTTCCTCCATATGATCCTGATTGGTACTATATCAGAGCCGCTTCCATGGCGAGGAAAATATACCTGAGGGGAGGTCTTGGTGTTGGTGCCTTTAGAAGGATTTACGGTGGGGCTAAGAGAAATGGAAGCCGTCCTCGCCATTTCTGTAAGAGCAGTGGATCTGTTGCTCACCACATTCTTGAACAATTGCAGAACGTTAACATGATT…	(GGGAG)5	GGTTAGATTTGTCCGTTGGT	GCTTAGTTGTCTTTCTCTCTTT	261	54.1435	40S ribosomal protein S19-2 [Arabidopsis thaliana (Mouse-ear cress)]
HAU0385	BF275364	AAAAGTAGTCGCGGCCTGACTGATAAGGTTGTCACTGACCATGCTTGCTCTGGAGAAACATGTGCGTGCTACCAAATAGGGGATGTATTTGTTTGTGAGAAGACTGGGCAGGTTCATGTATGTGACGATGCTTGTCAAGAAGTCATTTTGGATCCCAACAATGAGCTTTTGGTCTGCACAATTTCAGGCCACGTGTTTTGATAGGTTACTGTCACCATCCGAAATGGAATCGGATGCTGAACAGCAACAAGCTGGTGGCGACAGATGAAGCACAACCATTCTTGGGATCTGGTCGCTTTGCACGAGCTTACTTATTATGATACAACTGCGACGATGAAAAGGAGCTGGACGCTGCTTTGAGGTTGTGATGATCCAAATCTTTCTTTACTTTCTTGTATG…	(TCTT)4	ATGATACAACTGCGACGATG	AAACCAGGTAGCAGCCATAA	196	57.27	F-box family protein-like [Oryza sativa (japonica cultivar-group)]
HAU0386	BF275377	GCTATGGTACCTTTCATGNNNNTGTTTACGAGGGAAAGTGGTTTGTAAAAGGTCTGGGGTCTCATCGCGAAGTTATGAGTGAAGCATACGATCCTGAATCTAATTCCTGGTCTGCTGTTAGTGGTGGGATGGTTTCTGGTTGGCGCAACCCTAGTATCTCTTTAAATGGAAAGCTCTGTGCGGTGGATTGCCGTGATGGATGTAAGCTTAGGGTGTATGATGGAGCCACAGATTCATGGAATAAATTTATTGATAGTAAGCTCCATTTCAGGAGTTCTCGAGCTTTGGAAGCTGCTGGCCTAATTCCTCTCAATGGCAAACTTTGTATCATTCGCAATAACATGAGCGTAAGTCTCGTTAATGTGTCCAATCCAAACAAACAGGTCNAAAGCAACCCTC…	(GGAG)4	CCACAAGAGAAGGAAGGAAA	CCTCTCTCATTTTAAAACACACC	152	56.9845	Cyclin-like F-box [Medicago truncatula (Barrel medic)]
HAU0387	BF275397	ATTCCTTTGCTTAAAGAAGAGTTCAAGTACACCAATATTCACCAGGTTCCAAAGCTTGAAAAGAGTGTGGTGAATTGTGGGATTGGAGATGCTGCCCATAACGCGAAAGGCTTGGAAGCCGCAATGAACGAGATGGCATTGATAACGGGGCAAAGACCTGTGAAGACGCGAGCCAAGAATTCTATTGCTACTTTCAAGATACGGGAAGGTCAACCACTTGGAATCGCCGCTACTCTTAGAGGAAATGTTATGTACTCATTCCTAGATCGGCTCATTAACTTGGGGCTTCCTAAGACGAGGGATTTCCAGGGTTTAAATCCTAATAGTTTTGATGGACATGGAAACTACAGTGTCTGAATTCGTGAACAGAGTGTGTTCCCAGAGATCAAGTTTGATGCA…	(GTG)6	GGATATTTGCATCACGACAA	CAATACCTTCCCCGAAATTA	274	56.8135	50S ribosomal protein L5, chloroplast precursor [Arabidopsis thaliana (Mouse-ear cress)]
HAU0388	BF275418	ATCGGATACTTTGCACAAAGTGATGGAGCGGCTGGCAAATCCAGGGGTTAGGAGACTCGTGATTGTGGAAGCCGGCACCAAGCGTGTAGAAGGAATAGTTTCGTTGAGTGATGTCTTTAGGTTCTTGCTTGGTGTTTAGCTCAAAAAACCCTAGGGTCACTACATTGGACATCGTGGAATATCCATTAATGCCATCTACTTTGGTTTTCCTCATCCATCCATCCATCTTTCCTATGGTGTCTTCTTATCTGTTACTCTTTACAGTCTTTTGATTGGCAGGGCTTCTTCACTCTGAGCCCAATCCTTTTTTTTCTTTCTTCTTTAGGATAGAAAGTTTCAAAAAGCAAGAAGTGAATTTGTAAATTGTGAGAAGTCAAAAATTTTCCCTTTCATTTTAAC…	(CATC)4	CCCTAGGGTCACTACATTGG	ATTGGGCTCAGAGTGAAGAA	154	57.2215	AKIN betagamma [Medicago truncatula (Barrel medic)]
HAU0389	BF275811	CACGAGGAAAAATCGAAAAAGGAGGAGGAACCGCGATGGCAGCGCAGGCGGCGGTGGCGAACGGCGGCGCGGCGGCGGTTGTGCCCGTGCCCGTGCCCGCGCACGCGGGAGGGGCCGCGCAGCAGCCGCTCCCGACCACGTCGCTCTACGTCGGCGACCTCGAGGCCAACGTCACCGACTCGCAGCTCTACGAGCTCTTCAGCCAGGCCGGCCAGGTCGTCTCGGTCCGCGTATGCAGGGACGTAAACTCGCGCCGTTCCCTAGGATACGCCTACGTCAACTACAGCTACTCCCTTGGATGCTGCAAGAGCATTGGAATCGCTGAACTTTGCTCCTCTGAACAACAAGCCCATTGATGTTATGTTTTTATACCGTGACCCAATCCATCCGCAAATTGGG…	(CGG)6	ATCGAAAAAGGAGGAGGAAC	AGTTTACGTCCCTGCATACG	238	57.5505	Polyadenylate binding protein, human types 1, 2, 3, 4 family [Medicago truncatula (Barrel medic)]
HAU0390	BF276835	GAAATTTAGGGTTTTATTTGAATTAGGGGAAAATGGCGATGAGGAAAGTTTACAGCGAGATAAAAGGGATGAAATTGAAGGAAGTTCCTGGCTACTTCAAGCCGATGCTATCTATGGGTTACTTGAAGAAATCTGTTCAGAGGGGTTTGGACAATTACCATGCTAAGTACATTGAGACTGATTCTATCGAACCTCTCTACCATGTCTGTGTCGGTGGGATGATCTTTACTTACCTTGTTGCTCTTCCCAACGAGCGACGCCACCTGGAGCTCAAGAAGCATGCTGAGGAACACGGACATCATTAATGCCATCTAGCTTTAAAGATGGTTTGGATCGTTGATGTGCCCTTCTCGGGTGTGTCCAGTAGCAATGGCAGATTGGCTTAATGCTTAGTGGTTG…	(AG)7	GATGCCGTGAGATTGATGTA	TGCTCTATGCGATACCTTCA	251	57.054	Fiber protein Fb15 [Gossypium barbadense (Sea-island cotton) (Egyptian cotton)]
HAU0391	BF277398	CATGTCTCTTATCTGTTTGATGATTTTCCCCAAAGATCCATAGTTTTTATGGAACTTACTGAGTTGTCTTTGGCTTCAAGCCAATGTGTCTCAGCTGATAAAACATGCAATTTTAGTCCATCGTCTGATTTTCATCATCATCAAGTTGATGGTTTCAATTTTCCTTCAAAGAAAAGGAAGCTTTTCTCAGATCAGTTCTTCAATGTTGATTCACAGTTTCAAACCAGTGTTGATCTTCAAGTTAAAGACCCTTTGCCATTAGATTGGGAACAATGCCTGGATCTTGAATCAGGTAAAATGTACTACATGAACAGGAAAACCTTGGAAAAGACATGGAATTGGCCTAAAGATCATAAACTAGACCTGGAGCTCAACATCTCACCAACAAGCTCCAACGGC…	(AAC)9	ACAATGCCTGGATCTTGAAT	AAAGCCACCATGTTAGTGGT	228	57.0455	WW domain containing protein, expressed [Oryza sativa (japonica cultivar-group)]
HAU0392	BF277484	CTCTATTGTCACATTCAAGACACTTTTTTCGAATACCACATGGCTTCGAAGCGGATTAATAAGGAGTTGAAAGATCTGCACAAGGACCCTCCTGCATCTTACAATGCTGGCCCTGTTGGTGATATACTCTTGAACCTATCATCAACAATTATGTCCCCATCATACATTACTTTTCCTTGATGACTATATCTTGTTTCCATTCACTTCCCCCCAGACTATCCATTCGAGCCTACCAAGGTTTCTTTCCGAACAAAGGTTATCTATTAAAACATGAACACCATACTACTCATCTGCCTTGACATTCTCAAGGAGCAACGGAACCCTTCCCTTACCATATCCAACGCTACGGATTTCAATATGCTCACTTATCACAGATCCAAATACTGATGACCCTCTGGC…	(AAT)6	TTGACATTCTCAAGGAGCAA	TGAAGTATCCAATCGACAAAAG	274	56.9435	Ubiquitin-conjugating enzyme, E2 [Medicago truncatula (Barrel medic)]
HAU0393	BF277594	CACAAGGAAAAAAAAAAGGTAAAAAAGGAAGAAAAAATAATTTTCCTTTGAGTTAAGGGGAAAAAATAATTTTATTTCTTAAAAAAAAATCAGATAAACAGAGAAAATTCCCTTTCTTCTTCCTCTTCTTTTTGTTTGTCTAAATCCTTGTCTTTCTTTTCTCCTTTCTCGCGCCTTGGTTTCCTCTCTTCATTTGATAATCTTCTTGTTTTGATTCCTTTTTATTGAATTTTTTTCCCCCACGGAAACTGTTCACTTTTTTTTTTCCAGCAATGTGGTTCATTGGCCCAATAATTTCCGCTTTTTATTTCTCTCATTTCGAGCAGATTTTGTTATGAAAGATTCTAAAAAAATTATTTCAGTTTTTTTATTAATTTTTTCTGAATAATCAAGCAAATT…	(TTC)6	TCCTTTGAGTTAAGGGGAAA	GCGAGAAAGGAGAAAAGAAA	129	56.437	Dual specificity kinase 1 [Arabidopsis thaliana (Mouse-ear cress)]
HAU0394	BF277637	GCACGAGGCCAGGCTAGCCGTGCCCGTGCTCCCTTCTTCTCTTCTCCCCCAAAGAGTCAAAGACAGGCACAGAGGGGACTCGCGCATCCAGCACGCACGCGCGCACGCATCCGGATCGAGAAGATGGGGAGGGCGCCGTGCTGCGAGAAGATGGGCCTGAAGAGGGGGCCCTGGACGCCGGAGGAGGACAAGATCCTGGTCGCACACATCCACAGCCACGGCCACGGCAACTGGCGCGCGCTGCCCAAGCAAGCCGGGCTTCTGCGGTGCGGCAAGAGCTGCCGGCTCCGGTGGATCAACTACCTGCGGCCGGACATCAAGCGCGGCAACTTCTCCGACGAGGAGGAGCAGTCAATCATCCAGCTGCACCAGCTGCTCGGCAACAGATGGTCCGCGATT…	(GCAC)5	GCTCCCTTCTTCTCTTCTCC	CTCTTCAGGCCCATCTTCT	137	57.098	Transcription factor Myb2 [Triticum aestivum (Wheat)]
HAU0395	BF277704	GCACCAGCCCGCGTGGCCCTCCGGCTCTCCGCCGCGGCGCCCCGCGCGCGCCTCGTGGCCGCGGCGGGGCTCGGCCGCATCGGGCTCGTGCCGGCAGTCGCCCGAGCAGGACAAGAGGAGCGGGGGCCTCGTGGCCGCCGCGGCCGCCGGAAAGGCGGCCCCGGGCGAGGAGGCCGGGGAGGAAAGCGGAGCGGCGCTCGCCAAGACGCTCCAACTAGGCGTATGCTTCGGGCTCTGGTACCTGTTCAACATATACTTCAACATGTACAACAAACAGGTCCTCAAGGTTTTTCCTTATCCCATTAACATCACAACTGTTCAGTTTGCTGTTGGAACTACGATTTCCTTGTTTATGTGGGCCACGGGTATCCTTAAAAGACCAAAGATTTCCGGGGCACA…	(GCC)5	CGAGCAGGACAAGAGGAG	AAGCATACGCCTAGTTGGAG	126	57.1045	Phosphoenolpyruvate/phosphate translocator [Oryza sativa (Rice)]
HAU0396	BF277752	GCACCAGATTCGATCGAGCTTAGAGCGGACGAGATGAGGATGTCGCTGCTGAGATCCGCGTCGCAGCACCTGCGCCGCCACCGCTGCGACTACTCCTCCTCCTCCTCCGCCACCGCCTCGCCGGAGCGGAAGGGGGCCATCCTCGGCGCGGCGGGCGGCATCGGCCAGCCGCTGGCGCTGCTCATGAACCTCAACCCGCTCGTTTCCTCCCTGCCCCTTTACGACATCGGCGCCCCGCCCGGGGTGACCCCGCGGCGGCTGCACATCATAAAATGCTCTTGGGTCCAAGCAACCGGACAGACGTTCCATTCTTGGCCTCCAAGGGAAGGGGGGGCAAGAGCGGATTGGCAGAAGTGCTTGGCCCTGACCAACTATTGCCCTGGGAAACGGAGGGGCTGG…	(CTC)5	ACCAGATTCGATCGAGCTTA	TGGACCCAAGAGCATTTTAT	285	57.335	Malate dehydrogenase [Oryza sativa (Rice)]
HAU0397	BF278066	ATCAGTTCTTCACCATTTCCCCTCGATTTCCATTCCTTTGACTTCCTTTCATCATTTCAAGAAATGGGTTCAGGAGAAAAGGTATTTGTTTATGAAGATCTGGTGAAGCACAAAGACAGAAATGATTGTTGGCTTTTGATCTCTGGAAAGGTGTATAATGTAACCCAATTCTTGGAGGACCATCCTGGTGGAGATGAAGTTTTGCTTGCTGCTAGTGGAAAAGATGCGACCGATGATGGTGAAGACGTTGGTTACAGTGATGATGCATGAGAGCAGATGCGTAAGTGCTATATGGGGGAGGTTTATGCTCCCTCCATGTGCTTTCTAATGTACTTCTCTGTCCATACTTTTTCCTGTGTTGCGTTATCGTGAAGATCCTGTCTTTGTCGATTACATAAT…	(TTGT)4	TTCTTTTTGACGTTGTACCG	TGACGTGGATATAGAAGCAAA	191	56.207	Cytochome b5 [Olea europaea (Common olive)]
HAU0398	BF278384	AGACGATGATGAGTCGGGGTCTTGCAGTTCGTCGTCGATAGGAAGGAACAGCGATGATTCCGGTGGATCACCATCGGATGATGATGACTCACCGGAACCTGAAGTACAAAGCCAGCTTAAAGGACCTTTGGATACAATGGATGCTCTACAGGAGATTTTGCCTTTGAGAAAAGGCATATCCAAGTTCTATAATGGCAAATCAAAGTCCTTTACAAGTTTAGCCGATGCGGCTGCTGTTTCCTCTGTTAAAGATTTTGCAAAGCCTGAAAATCCCTACAATAGGAAACGCAAGACCTTATTAGCTCGCAGTTCTTCATTGGACAAGAAACCCAACAATCTTTTGGGAAACATTGGAACTAAAATATCAATGGCATCATCGCCGTCTAACTGCCTTCCACC…	(CAT)5	CAATAGGAAACGCAAGACCT	AGGCTTTGGTCGATCAGTTA	199	57.198	MTD1 [Medicago truncatula (Barrel medic)]
HAU0399	BF278516	GCTCGCCGTACTCGGAGGAAACGCTTCCCCTTCCGCCGATGACTTGAAGGTTATTCTCGGATCAGTTGGTGCTGAGGCTGATGATGATAGGATAGAGTTGCTATTATCTGAAGTTAAAGGCAAAGATTTTACCGAGCTAATTGCTAGTGGAAGGGAGAAGTTGCTTTCGTTCCTTCTGGTGGTGGTGCTGTTGCGGGTGCCGCTCCTGCACGTGGCGGTGGTGGTGCCTGACCTGCAGCCCAAGCCAAGAAAGAAGAGAAAGTCGAGGAAAAGGAAGAATCCCGCGATGAATTGGGTTTCAGCCTCTTCCATTAAACCAGCCAAGCAAATATTAAGGCTTTTTAAGGGCCTCTCTACCGAAGTTTTCAATGGTTTGGATTCTGGTGGTGGACATAGGGT…	(AAGA)4	TAGTGGAAGGGAGAAGTTGC	GGTTTAATGGAAGAGGCTGA	174	56.933	60s acidic ribosomal protein [Prunus dulcis (Almond) (Prunus amygdalus)]
HAU0400	BF279248	ATTCTTAAGAGCGTTTGGTTTTGATTTTGTTGGAAGGTTGATTGAGGAAAATAAAGATAAAAATAAAAATTTCCCTTTACATTGATTTTATGCTTCTTCATCAACCTTCTCAACAGTCCCACAACTCTCAATTTTTCTTCTTAATTTTGTCTCCCTAAAACGTTCCTACGTATATTTCTTGTCCTGTTATTATTTTTGGAGCTTAAAAATCTGATCATCATCATCATCGTCGAACCACCTCATGGCCACCACTGCAAACAAGACCATCAATGCTTAAATAGTTCTACTTGGGGATGTTGGAACTGGAAAATCTACTCTTGTGTTGCACTTCTTTAGGGGCCAATTTGTCCAGTTTCATGAATCAACTATTGGTGCTGCATTTTTCTCCCATACTTTGGC…	(ATC)5	GAGCGTTTGGTTTTGATTTT	GTTCCAACATCCCCAAGTAG	295	56.9275	Ras-related protein RHA1 [Arabidopsis thaliana (Mouse-ear cress)]
HAU0401	BG439991	AGCAAAGCTAAGATCATGTATTCTTCTCCTCCAGAACATCCGTCCTCTCTTTACCCACAGGTCGATCTTTCAAACCCAGACGCCACTTCTTCTTCTCCTTCTTCCTCGTCTTCTTTGTACCCTTCTTTGGACATGAAAGATTTAGCCGAAAACCTCTTCCCTGACGACGCCACCGCCTTGCACACCCACCAAGATTCTGCTGAACAACTCCTCCTCAAGGTTCCTGGTGCCATTGTTCACCTTATTGAGCGAGAAACAAGCGTTGAGCTTGCTTGTGGTGACCTCTGTATTGTTAGTCTTCTTCAAGGCGACAACGTTGTTGCTGTTTTTGCTCGCCTTGGTGACGATATTCAATGGCCTTTGGCTAAAGATGAGCCTGTTGTGAAACTTGATGCTTCC…	(CTT)6	CAGAACATCCGTCCTCTCTT	TCGCTCAATAAGGTGAACAA	221	56.9055	Senescence-associated [Medicago truncatula (Barrel medic)]
HAU0402	BG440177	GATCGAATGTCAAAGCCATAGGCTGACTGTTGAAGATCCGGTTACCGCAGTTATTACTCGTTACATTGCGGGTCTTCAGCAGAAGTATACTCAAAGTGGAGGTGTTAGACCATTTGGTCTCTCAACTCTGATCGTTGGCTTTGATCCATATAGCGGTGTACCGGCACTATATCAAACTGATCCATCAGGGACATTTTCAGCTTGGAAAGCTAATGCAACTGGGAGAAACTCGAACTCGATACGAGAGTTTCTAGAGAAGAACTATAAGGAAACTTCTGGGCAAGAAACCATTAAGCTTGCAATTCGTGCATTGCTTGAGGTTGTTGAGAGTGGGGGAAAGAACATCGAAGTTGCTGTGATGACGAAGGAACATGGTCTTCGGCAGCTTGAAGAAGCTGA…	(TTTC)5	CATTAAGCTTGCAATTCGTG	CAACAATGGCAAATGAAACT	292	56.6255	Putative alpha4 proteasome subunit [Nicotiana tabacum (Common tobacco)]
HAU0403	BG440220	CTTTCTTGATTCAAACTCAACTTGAAGAAAAAGAAAAGATGATCAGATGGGTAATTTTATTTGTATCCAGAAACTGAAAAATCACCAGCAGCAGCAACAGCAGGCAAGTGCGAATAGATCAATAGATAAAGCATCAAAAGGAACAAATTCAAGCAATCACTCAACAACCATGTCGATGGGGAATTCAAGCAACAAGTGTTTCAAAGCTATCTGCGAAGGCTAAATATGGGTTTATTGATGATAATTTCTCAACCCTTCACCAGGTTACAGCAGCATTAAGAAGTTCTGGTCTTGAATCATCTAATCTTTTATTCGGCATCGATTTCACGCAAAGCCATGAATGGGCAGGCCCAGTATCAATCAATAACCGGAGCTTACATGCAATTGGGTGCCTGCACC…	(CAG)6	GAAAAGATGATCAGATGGGTAA	AAATCGATGCCGAATAAAAG	293	56.362	Copine I-like protein [Oryza sativa (japonica cultivar-group)]
HAU0404	BG440424	CTCCATGTGTAAGGTTCGGTAATGCGAAAAGGGCAGCTGATTTGAAGTTGTATTTGGAGGACCCTGATAATTTCGAGACCTTGTCTGTTGTTTTCAACAGATCAAGTAGATTTGGCAGGCTCCAGGGTATCAAATGTGCAATTGCTGGAAAGAATCTGTATATTAGATTCACTTGCAGTACAGGTGATGCTATGGGGATGAACATGGTTTCCAAGGGAGTGCAAAATGTTTTGGATTTCCTTCAAACTGATTTCCCTGACATGGATGTCATTGGCATCTCTGGAAACTATTGTTCCGACAAAAAACCGGCTGCGGTTGATTGGGTTGAAGGACGAGGCAGATCTGGAAGGATTGAAAACCACCATTGAGGGGGGTGGTGGTAGACGGGGGCCGTAGGAC…	(AG)7	CTGGAAGGATTGAAAACCAC	CCTCACACCATACCTTAGCC	253	57.113	3-hydroxy-3-methylglutaryl-coenzyme A reductase 2 [Gossypium hirsutum (Upland cotton)]
HAU0405	BG440447	CAAAGATGGTTCTTCCCCTATGATTATCAGATTGTTCAGGAAATTACAAGGATGAAGCTGATGATAGTGGTCGTACAGATTTACTGGGAATTGACAATCAGCTTACACCAGATGAGGCTAGAAGCTATGCTTTATCTCAATTACCAAGGGAATTATCCAAACACACGGGCTTTGCCTTTGACTCTCCTGGTTACGAGTCCTTTTTTGCTTCACAACTCGGTGTATATGCACCTCAAAAAGCATGGGATGTTGCTCGCAGAGCTAGCATGAGGTCGAAGCCAAAGCCAAAACCAAACAAAATAAATTGATTTGGAACAACATTGTGTGATAAATTTTTTGCCCAAACCCGAGATTTGATAACCTAACCCTGGAGATCTGAAAGAGGTTCAATTGGAGGGA…	(AGG)6	GATACGAGGAGAAGGAAGCA	TTTCGGTCTTCCCTTATGTC	253	56.9015	Putative phospholipid-transporting ATPase 3 [Arabidopsis thaliana (Mouse-ear cress)]
HAU0406	BG440537	GTTTGAGCTAGCTAGCTCTTACTCAAATGGCAACCAAAACGATGATGTTGCAAATATTTCCACTTTTCTTTTTGTTCAGTGTCTGCAACTCCATTTTCCTTGGTGCTAATGGAGATGACAATGGTGGTTGGCAAACTGCCCATGCCACCTTCTACGGTGGTGCTGATGCTACCGGCACAATGGGGGGAGCTTGTGGTTATGGAAACCTGTACAGTCAAGGGTATGGAACGAGCACAGCAACTTTGAGCACTGCACTTTTCAACAATGGCTTGAGCTGCGGTGCCTGCTACAAGCTCCGGTGCAACAATGATCCTCAAGGGGCCTTTATCAAACCTTACACGGGACAGGCCCCAACTTTTGGGCACCTAAAACATGGCTTTTTCTAAGGGAAAAGGGGGG…	(GGGA)4	CTTTTGGGCACCTAAAACAT	CGTGCGTACGTATATCCAAT	300	56.4805	Expansin [Gossypium hirsutum (Upland cotton)]
HAU0407	BG440561	CTAGTAGAAGGTTTAGTTTTACAAACATGGCTAGTTCCGGTGTCCTTAAGTTGGTTTCCATGATTCTCATCGTGTGCATGACGGTGATGAGTGCACCCAAGGCAGCCAAAGCCGCCATCACGTGCAGCGACGTGGTGAACCACTTGATCCCGTGCTTGTCCTACGTACAAAACGGCGGTACACCCGCTGCTGCATGCTGCAGTGGGGTAAAAGCACTCTACGGCGAGGCTCAGACCTCCCCGGACCGCCAAAACGTGTGCAAGTGCATCAAATCGGCGGTGAACGGAATTCCGTACACCAGCAATAACCTCAATCTCGCAGCCGGCCTACCTGCTAAATGTGGTCTCCAACTCCCTTACAGCATCAGCCCCTCCACTGACTGCAACAAGGTGCAGTGAG…	(GCT)5	GTTCCGGTGTCCTTAAGTTG	GCGAGATTGAGGTTATTGCT	286	57.1175	Nonspecific lipid-transfer protein 3 precursor [Prunus dulcis (Almond) (Prunus amygdalus)]
HAU0408	BG440693	TAAGAATCGCCCTTTAGTGATCAGTGAGGTGAAGAAAAATGTCTTGCTGTGGTGGAAACTGCGGTTGCGGCTCCGGTTGCAAGTGCGGCAGCGGCTGCGGCGGTTGCAAGATGTACCCTGAGATGAACTTTGTTGAGCAAACCACAACCGGGACACTTGTTCTTGGCGTGGCACCCCGGAAAGTGCACTTTGATGGAGCTGAAATGGAAACTGGGGCTGAAAATGGCTGCAAATGTGGAGATAACTGCACTTGCAACCCTTGCAATTGTAAATGAGAAAAAAAAGCTTAGCATATTATGGAAGCTGATCTAAATAATATATGATGTATTTGGGTTTTTATTATTAGAATAAAGCAGCCATGGGTTATTAGGGGTTATGCTTCTTGCATCCATGGTTGCT…	(GT)7	TTAGGGGTTATGCTTCTTGC	GACAATCCGATTATGGGAAA	200	57.178	Metallothionein-like protein [Gossypium hirsutum (Upland cotton)]
HAU0409	BG440752	AGCTATTGTCGTCAGATCAGCTAAAAACTATAGCCTGAAGTTCAAACATTAAAAATTTGCAGACGACAATCTGCAATGGTCCCAAATGAATAAGCCTGCCTGCCTGCCTGCAGATGGTGCACCCTCAACACTTGTATTTAACGCTTATTAAGAGAGTAAGATGGCATCCTCTTTCATAGCCATGTCATAAGTTGGCTCATTCGTGGCACCTAATGGTCTGGTCATGGATAAGAAGCTTTCATCATCTTCCAATAGATTGTCATCTTTAGCTTCCATTTATTCTTTTTCATTTCTTAGTAGACGAAATGTTGTTCTTAGAAGATCTCGTCTGCCCAAGATTTCTGCAGCAAAAGAGCTACATTTCAATAAGATGGGTCAGCCATAAAGAAATTACAAGAA…	(GCCT)5	AATTTGCAGACGACAATCTG	GGGCAGACGAGATCTTCTAA	281	56.715	Beta chaperonin 60 [Solanum commersonii (Commerson's wild potato)]
HAU0410	BG440949	TGGTACTTACTTTATTGGTCCCAGAGTAAATTTTGAGGAATTAATTATCTTGACTTATAAGCAGCTATTGGTTGTAAAAACAAAAAAAAAAAAAAAAACTCGAGACTAGTCTCCCCAAAAATCTGCTTTTCTTAGTTTTCCTTTTGTCCCTTGTTTATTTGATTTCCCCCCTCATGGCCGCCGCTGATGTCGAGTTCCGGTGCTTCGTCGNAGGGCTCGCATGGGCCACCGACGACCGGGGCCCTCGAAGAAGCATTCAGTGCGTTTGGTGAAATCGTCGAATCGAAGATCATTAATGATCGTGAGACTGGAAGATCCCGAGGCTTTGGATTCGTTACTTTCCGTGACGAGAAAGCTATGAGGGACGCGATCGAAGGAATGAACGGTCAAAATCTTGAT…	(AAAAAC)4	TGGTCCCAGAGTAAATTTTGA	GCAGATTTTTGGGGAGACTA	111	57.042	OsGRP1 [Oryza sativa (Rice)]
HAU0411	BG441093	GTCTCCCTCTCCATATATTCGCAAACAAGCTCTCTTCCTCTCAATCAATCCTCAAAATAACTGCCAAAAGAAAAAACCTCTGCTTTTTTCACTTTTCCTTTTATCGTTTCTCCTTTTTGCGGTGAAAATGGCAGAGCCTGCAACAGCAACACAAGCAGCAGCACCAGCAGTGGCTCTGCTGAAAGATGAGCTCGACATTGTTATACCAACCATAAGGAACTTGGACTTTCTTGAGATGTGAAGGCCTTTCTTTAAGCCTAACCATCTAATCATTGTTCAAAATGGGGATCCTTCAAAGACCATCAAGGTCCCTGAGGGCTTTGACTATGAGCTTTACAACAGGAACGACATTAACAGGATCCTCGGTCCTAAGGCTTCTGGCATTTCCTTAAAGGACTC…	(AGC)6	GCAAACAAGCTCTCTTCCTC	AGAAAGGCCTTCACATCTCA	231	57.153	UDP-glucose:protein transglucosylase-like protein SlUPTG1 [Lycopersicon esculentum (Tomato)]
HAU0412	BG441101	GAGAAATACGCTGAAGATAAAGAGACATTCTTCAAGGATTATGCAGAGGCACATGCCAAACTTAGCAACCTTGGGGCCAAATTTGATCCTCCAGAGGGTATTGTGTTAGATGATATTCCAGTACAAGCTGCACCGGAGAAGTTTGTAGCTGCCAAGTACTCAACAGGAAAGAGAGAGCTGTCAGATTCCATGAAGCAGAAGATTCGAGCAGAATATGAATCATTTGGGGGAGGCCCAGATAAGCCTCTACCAACCAATTATTTTCTAAATATCATAATTATTATTGGTGTGGTGGGCATTTTGACATCTCTTCTGGGAAATATTGATTACTTTTAACTTTTCCCAATTTTGCTCTTTTGATAAATGGAAAGCCTTTTCCTGGCTGAAAGAAATTCCACC…	(GA)8	AACGAGTCTTTTTGGGACTG	CTCACGCTACCCATCTCTCT	275	56.9805	Thylakoid-bound ascorbate peroxidase [Nicotiana tabacum (Common tobacco)]
HAU0413	BG441159	TCTCTCTCGTCTCTGGGTCTCGTAAGTGGGTGAATAGTGTTGTAATTAGTGCCAATGGCTCGGATTGGGACCTCTGCAGCTCACATTGTGTTGGCAATATTTGCTGTGGCCATGTTTGTTGTGTCCGGGACCATGGCACAGGATATTGCTCCTTCTCCTGCAATGGCTACCGGAGCAGGCTCTGCTTTGCCGGTTTCCGCTGACTTCTTATGCTCTTCCATGTTGGACTCTTTAAACGCTCTCTTGGGGCATTGGATTAAAAACTTTAGAAGAACTATATGACATTGGCTACGCTTAGTTGGGTTGTCACTGAAAAAGAAGGGACCAAAGCTATAAGCGAAGTGAAGATAGGAGCGGGTGGGCGCGACCGTAAGAAGGAGTGAGGGACGGGTGGGTGAT…	(GGA)6	AGAAAGGGGTGAGTGTCGT	ATGCGTACCATCCACCTAAT	209	57.002	Fiber protein Fb10 [Gossypium barbadense (Sea-island cotton) (Egyptian cotton)]
HAU0414	BG441188	CCCTCGTGAAGCTATTGAAGGAACTTACATCGATAAGAAATGCCCTTTCACTGGCACTGTTTCAGTCAGTGGCCGCATCTTATCTGGTTCTTGCCATAGTGCCAAGATGATGAGGACAATCATTGTTCGACGGAACTATCTCCATTATATCAAGAAATACCAAAGGTACGAGAAGAGGCGTTCAAACAGTCCTGCTCACATTTCTCCATGCTTCCGTGTGAAGGAAGGGGATCATGTCATTATTGGTCAATGCAGGCCATTGTCAAAAACTGTGAGGTTCAATGTTTTGAAAGTGATTCCTGCTGGGTCTTCCGGTGGTGGGAAGAAAGCTTTCACTGGAATGTAAGGGCGTGAGTGGTATTTTAAATATATATGTGTGATAGTTAGGGGGTGGTAGAA…	(GGGC)4	GTTAGGGGGTGGTAGAAACC	GCTTCCATCCTCATAACCAT	279	56.9505	40S ribosomal protein S11 [Chenopodium rubrum (Red goosefoot) (Pigweed)]
HAU0415	BG441221	TATCGATGCGTGTTCGAAGAAGAGGACGAAGAAGGCAATGTTGGGATATCTTTATCTAAAGATCTCATGGCTATTGCTGGAGAGGCTTTAAAATCTAACATTACCACTATTGGTCCTTTAGTTCTTCCAGCATCTGAGCAACTCCTATTTCTTCTCACACTCATTGGACGTAAAATCTTTAATCCCAAGTGGAAGCCATATATTCCAGACTTCAAGCAAGCGTTTGAACACTTCTGTATCCATGCTGGTGGACGAGCAGTCATAGATGAACTGCAAAAGAACCTGCAACTTTCAGCAGAGCACGTAGAGGCATCAAGGATGACATTGCATAGGTTTGGAAACACATCGACTTCATCGCTGTGGTACGAGATGAGCTACATTGAGGCAAAGGGGAGGATG…	(GGGTA)6	AGCAGAGGAGAGCAGTTAGG	GATCGTCGCTTCGCTTCT	213	57.851	3-ketoacyl-CoA synthase [Gossypium hirsutum (Upland cotton)]
HAU0416	BG441258	CTCGTGCCGAATTCAGCACGAGGGGAGCTGCGGATTAACTTCAGTGGGCAAGTTAAAAATTACCAACAAACAGTTCAACAAGTGGTGAACTTGCTTGGAGATGAAGACAGTGCAGCAAATTACTTAAGGCAGTGTATTTATTCAATTGGATTGGGTAGCAACGATTACCTTAACAACTATTTCATGCCCCTTTACTACTCAACCAGTAGACAATATAGTCCCGAGGAATATGCCAATTCTCTGATTCAAGAGTACACTGAGCAGCTTCAGGCATTATACAACTATGGGGCAAGGAAGTTTGTGTTGATAGGTTTGGGTCAGATCGGTTGCAGTCCAAATGAATTGGCTCAAAACAGTGGAGATGGTCGAACATGTGTGGAAAGAATCAATGCTGCCAAT…	(GAGG)4	TGCTTGGATTACAACACCTG	CTCCGGTCTCCTGCTATG	222	56.99	GDSL-lipase 1 [Capsicum annuum (Bell pepper)]
HAU0417	BG441621	CTCTCACGTTTTCTCTTTTACTTCTTTCTCTGCCTCTCTCTTTTCATCTCTGTCACCTGCCACGGGGGCAGTCATGCTGACGCTGATGATGATGATGACAAGGCAGGTGAAAGGAATGAACCTTATGACCTACGATCCAAATCCTTGATTTTGGTCAAGGTATGGTGCTTGATTCTAGTGTTTGTAGGGACGTTCGTAGGTGGTGTGTCACCCTATTTTCTAAAGTGGAACCAGGGTTTTTTGGTGCTGGGAACACAGTTCGCCGGTGGGGTTTTTCTTGGGACAGCCATGAAGCCTGTCTAGAGAGAGGCGAATGAAACGATGGAAGACTTGACGAGCTAAAAATACCCTTTGGCCTTTATGCTGGCCTGTGCGGGATATTAGTGGACTATGCTAGCT…	(TGA)5	TTCTCTGCCTCTCTCTTTTCA	AGGATTTGGATCGTAGGTCA	120	57.026	Metal transport protein [Medicago truncatula (Barrel medic)]
HAU0418	BG441741	CTCACCCAACTATATAGTCGATGAGCATCCTAAGATCTATAAGATGAAGCTCTGGGCCACCAATGAGGTTCGGGCAAAATCCAAGTTCTGGCACTTCTTGAGGAAGCTGAAGAAGGTTAAGAAGAGCAATGGTCAAGTCCTTGCCATCAATGAGATTTTTGAGAAGAACCCTACCAAGATTAAGAATTACGGTATCTGGCTCCGGTACCAAAGCCGAACTGGTTACCACAACATGTACAAGGAGTACCGTGACACTACTTTGAACGGAGCTGTTGAACAGATGTACACCGAGATGGCTTCTCGCCACAGAGTCCATTTCCCTTGCCTCCACATTATCAAAACTGCAACAATCCCAGCCAAGCTATGCAAGATAGAGAGCACCAAGCAGTTCCACAACTC…	(GAGG)4	GAGAGATGGGAAAAAGCAGA	GTGCCCTACCACAACTATCC	255	57.0145	Ribosomal L18ae protein [Medicago truncatula (Barrel medic)]
HAU0419	BG441799	CGAACAGCTCAAAAAAGCTTCCAACATTTTGAAGAAACAAAGAATCAAACATGTCGAAGGAAGTGAGTGAAGAAGGGGTGAGCCGAAAGGACTATGTGGATCCTCCACCGGCACCGCTCATCGACGTGGCTGAGATCAAGCTTTGGTCTTTTTACAGAGCTCTTATCGCCGAATTCATCGCTACTCTCCTTTTCCTATACGTCACCATAGCCACCGTCATCGGCCACAAGAAACAACACGATGCATGCGATGGTGTTGGTCTTTTGGGCATTGCTTGGGCTTTTGGTGGCATGATTTTCATTCTTGTTTACTGCACCGCCGGTATCTCAGGTGGTCACATTAACCCGGCGGTGACATTTGGGTTGTTTTTGGCTAAGAAGGTGTCGTTAATAAGGGCAG…	(GGA)8	TGACATTTGGGTTGTTTTTG	CAGCCCCTCATTAGAGGTAT	268	56.401	Aquaporin [Gossypium hirsutum (Upland cotton)]
HAU0420	BG441869	GTTCGGCTTCGTAGGCAATGGCTTTGCCGTAGTGGCGGCGGACACATCGGCGGTTCACAGTATCCTCGTCCACAAATCCAACGAAGACAAGATCATGGTCCTCGATTCTCACAAACTCATCGCCGCCAGCGGTGAATCCGGTGACAGAGTGCAATTCACGGAGTATATACAGAAAAACGTGGCTTTGTATCAGTTTCGCAATGGTATTCCTTTGACAACTGCCGCCGCTGCCAATTTCACTCGCGGTGAGCTTGCCACTGCATTAAGGAAGAACCCGTACTTCGTGAACATTCTTCTTGCTGGCTACGACAAAGAGACAGGCCCCTCACTTTACTACATCGACTACATGGGTACACTTCACAAAGGTGATAAGGGAGCATTCGGGTGCGGATCCTATTT…	(GGGA)8	TAAGTACCAGTGGCTCACGA	TCTCTCTTCCTCTCATTCAGTG	191	56.6045	Proteasome subunit beta type 2-A [Arabidopsis thaliana (Mouse-ear cress)]
HAU0421	BG442016	GCCGCCGCCTGCGTCTCTCTCTTCATCTCTCTGAACCAAAAATCTTTAGCTTTTCGCTTCGAGAGAGACCATGTTGGTTTACCAGGATCTCATCTCCGGTGACGAGCTTCTTTCTGACTCATTCCCCTACAAGGAAATCGAGAATGGGATGCTGTGGGAAGTTGAGGGAAAGTGGGTTGTGCAAGGAGCTGTCGATGTTGACATTGGTGCCAATCCTTCAGCCGAAGGTGCTGATGAGGATGAAGGTGTTGATGACCAAGCTGTGAAGGTTGTCGACATTGTTGACACTTTCAGGCTTCAGGAGCAACCCCCTTTCGACAAGAAGCAGTTTGTCGTGTTCATCAAGAAGTTCATCAAGAACTTGACACCAAAACTGGACGCGGAAAAGCAAGAGTCCTT…	(GA)7	AGGGGTGCTGAAGAATGTAG	CCCCGTACTTCTAGCTGTGT	217	56.9095	Translationally-controlled tumor protein homolog [Pisum sativum (Garden pea)]
HAU0422	BG442091	AATTTTCAGGTACAACTTCAGTGCTACTTTAGGTATTGCTATTGAGTAGAAGAGCTTAAACTCCTGTGTTTGTGTGCGATTTTTTGTTTTCAGTTTCAAAATGGCAGCTAATAAGAACAAAGGAGCAAAATCGAAGAACCCGCCTCCAAAAAAGAAGCAAAGAAACCATCTTTTCACTGAGAAAAAACGACCCACCAAAAAAGATGAGGTCTTTGATGATGTTTCTGATGGCCAGAGCGAAGAAGAACAATTAGAAGAAGCAGAAGACTTATTGGATGGGGATGAACAAGTGTCTGATTTTGATGATGCCTCTGATATTTCAGATGATGATGATGCTCCCTTGGCTGATGATTTCCTTCAAGGAAGTGATGACGAAGATGAAGACAGAGCTTCAGGTTC…	(AGA)5	ACAAAGGAGCAAAATCGAAG	GGCATCATCAAAATCAGACA	194	57.054	Bacterial Fmu (Sun)/eukaryotic nucleolar NOL1/Nop2p [Medicago truncatula (Barrel medic)]
HAU0423	BG442112	ATCGATGGAAGAAAAATCGAAAATCAGTCTGCTCTTTTCCTCCTCCGTCCTCCTCCTCCTCTTTTCTCTCTCCGCGGCTGTTTCCAACCCTTTACAGCTGCAAACCTTACTTCTCCGCCCTCTTCCTTCTGCGCCCACTCTTTCATGGACAGATGCCGAACCCGAACCCGAACCCGAATCCGACTCCTTGGTCGAAATATCCGAGCTCAACGCAGTAACTTCTAACACTACACTGGAAATGCATCACTTAGATGCTTTTTCTTCGGAAGAGACTCCTGAGCGACTCTTCGACCTTCGACTGCAACGCGACGCGCTCCGCGCCGAAACCATCTACTCCCTCGTTTCGAAAGCAGTTGCGCGTAATCGTCCACGCGCGCCTGGACGTCCTGGATTCAGCAG…	(TCC)8	CGATGGAAGAAAAATCGAAA	ATATTTCGACCAAGGAGTCG	198	57.287	Putative chloroplast nucleoid DNA binding protein [Arabidopsis thaliana (Mouse-ear cress)]
HAU0424	BG442249	AGCATTCATTCTCTCACTTTAATATTTCCTTTCAAATTCATTCATTCATTTTTTTTTATTTGTTAATTTTCCAAAAAGAGATGTCAAATTCCCACAACGATACGATCCCACTCCACCCATCAAATTCTCAATCCGATATAGATGAGATCCGAAGTTTAATCGATGACAGCGTTCATTCAGGCCCTGCCGTCGTCCTCCCTGCACGGCATCCCGCCACCACTCCACCACCGTCATCTTCCCCTTTCATCTCCTCTAACATCCCTCCTCCGCCACCTGTCTCCTCCTCATCCTCCCTTCAAAAATTGCAATCCGTCCCCGCCGCTCCTCCTCCACCTCCACCTGTTGGTAATTCTAGCAGCATTGTCGCCAATGGGTTTGGTCCTCCGCCGAATACATTGA…	(CTC)5	ATCTTCCCCTTTCATCTCCT	AAAACGGGTTCAGTCAATGT	180	56.862	Putative terbinafine resistance locus protein [Oryza sativa (japonica cultivar-group)]
HAU0425	BG442276	CGTGTCCATATTAATCTTGACCCACAATGGCAGTGGGGGGACCAATGGACTACCGTAGTAGGAGGAGGGTGTCTCAACACAAATCTCAGTCCTCGATATTCACTTTCATAGCTATGAATAAAGATCACGAGGTCGNGAAAAAAACAGCAGAACCCAGGGGGCGCCTTATAAAAAAAGTTGTAGCAGGCAGGCCGGCAGGCTCACTCAGATGTCTAAGTCAAGGTTGGAAGGTAAGGTAGCTCTTATCACTGGTGCCGCCAGTGGGATTGGTGAGGAGACGGTGAGGTTATTTGTGGAACATGGGGCTTTTGCTGTCATTGCTGATGTCCAAGATGATCTCGGGAACAAAGTCGCGGCATCCATCGGCCTAGACAAGGTTAGTTACTGTCCCTGGGACGT…	(GCAG)5	TAGGAGGAGGGTGTCTCAAC	GATCATCTTGGACATCAGCA	280	56.8835	3-beta hydroxysteroid dehydrogenase [Digitalis purpurea (Common foxglove)]
HAU0426	BG442384	CATATCTTCACCTATTCGAGAGATTTGAGTCCTCAAACCTATCTCTTCTATCCATAGCACCCCATTTATTCGTCGACTCCCTCTCTCTCTCTCTCTGTCTGTTTTGAATTTCTTGCTCTCATTTTTTTCTAGTTTTGGGTCACCGAATGCCAAAAAAAAAAAAAACACAGAAAGACGGTACACGAGGTTTTCTCTGCCGTTTCTGGTTTTTGTGATTTTTTGAAATTCTCTGCTTCATCGGTGACTGATTTCAGATATATTTATTTATCACTCGAAGCAAAGCAAAAGGGAAAGTAGGAGGGTTTTGAGGATAGTGAAAAATGGTTGGTCCTGCTTCATCGGAGATTCATTTCAGGTCTTAGCTTTTAGGGACATATCTCCCCGGGCTCCTACGCACAT…	(CT)8	TCTATCCATAGCACCCCATT	TACTTTCCCTTTTGCTTTGC	250	57.0825	Peroxisomal targeting signal 1 receptor [Nicotiana tabacum (Common tobacco)]
HAU0427	BG442484	GTTGTTCTTCGATCTCCAGTGGGGGGCGAAAGAACCAGTTCGCGTCCTCGTTACTGGAGCTGCAGGACAAATTGGGTATGCCCTTGTACCCATGATTGCTAGGGGAGTCATGTTGGGTGCTGATCAGCCTGTAATCCTTCACATGCTTGATATCCCACCTGCTGCAGAGGCTTTGAATGGAGTCAAGATGGAGTTGGTGGATGCTGCTTTTCCCCTTCTAAAAGGTGTTGTTGCTACTACTGATGTTGTTGAGGCGTGCACTGGAGTCAACATTGCAGTCATGGTTGGTGGTTTCCCAAGGAAGGAAGGAATGGAAAGGAAGGATGTTATGTCAAAGAATGTGTCTATTTACAAGTCTCAGGCTACTGCCTTGGAACAGCATGCAGCTCCAAACTGCAA…	(AAGG)7	AGTCAACATTGCAGTCATGG	TGTTCTTTGCAGGAATTGAA	215	56.9885	Malate dehydrogenase, cytoplasmic [Zea mays (Maize)]
HAU0428	BG442620	CTGAATTCCGACTCCACTCAGAGATGGCAACGGGAACAGCTCCACCAAGAGGAAGTGCAGCAGCAGCAGCAAGCCTGCGCAGGAGGAGAACAACAAGCGGTGGGGGTGCCTCGGGAGGGGCTGCTGGTACTATGCTTCAGTTCTACACCGATGATGCTCCAGGACTCAAGATCTCTCCAAATGTGGTGCTTGAGATAGNCATTGGTTTCATTGTTTTAGTTGCAGTTCTCCATATCATGGGCAAGTTTGTTCGTAGGGACTGNGAAGTATTCCAAGCGTGTAGCANACACTTTNTCTTTTTTTTTGGTCTAACAGGAGCANACACTTCCCCATTGTATAATNTTCAGTTTTCCTATTCCTGGACGTGAATTCATTTGATT	(GCA)5	ATTCCGACTCCACTCAGAGA	AGCACCACATTTGGAGAGAT	186	57.2535	BG442620 Sec61beta [Medicago truncatula (Barrel medic)]
HAU0429	BG442777	GCTAATTCGGTGATCCCAAAGATTCAGCCCGAGTCATAAACTCGGAGCTCGAACTCAATCACAGAGAGAGAAAGAGAGTCGATTTCCTTTTCACAAAACAATTAGAAGAAGAAATCTTTTATTTTCTGTGAATTTCTCTTTCGGCACTCTCTGCAACTGCAATCATGACCTCAATTGTGCAAGGCTTTTCCAAGTCTTTGGCCATGACTGTGCTATCGGAGATCGGCGACAAGACGTTCTTTGCTGCCGCGATCTTGGCAATGCGCCATCCCAGGAAACTTGTCTTGTTAGGATGCCTGGCAGCTTTAATTGTGATGACTATTCTTTCTGCTGTTGTTGGCTGGGCTGCTCCAAATCTTATCTCTAGGAAATGGACACATCACATTACGACTCTGCTTT…	(AG)8	ATTCAGCCCGAGTCATAAAC	GATTGCAGTTGCAGAGAGTG	143	56.925	Putative transmembrane protein [Oryza sativa (japonica cultivar-group)]
HAU0430	BG443060	CTCGCCCAATAAGAAACCAAAGAAAACCTTTGTTAAACCAAAAAGGCTCTCACCAACTCCTCCATTCTTCCCACCAACTCCATCCTTCAATCTCAGCCATCAACGCCGTTCTCTAAGGCTAAGCCATTGTCTGTCCTTCGGATCTCCGCCGTCCATTCTTCTGACTCGCCTAAGAACCCCGTCGTCTCCGAAAAATCCGTCAAGCAGCCCGCTACTGCTCCACTCGCCGCTACCAAATCTGCTACCGCGCCCACCACTGCTCCACCGAAGAATGCGGTTCCTGGGAAATGGACCGTGGATAGCTGGAAGTCGAAGAAGGCTTTGCAGTTGCCGGAGTATCCGGATCAGGCGGAGCTCGAGTCGGTTCTCAAGACTCTTGATGCTTTCCCTCCGATTGAG…	(GGGGC)5	GGATAGCTGGAAGTCGAAGA	TCATCCTCCGTCCTTTACTC	275	56.9195	Phospho-2-dehydro-3-deoxyheptonate aldolase 2, chloroplast precursor [Lycopersicon esculentum (Tomato)]
HAU0431	BG443060	CTCGCCCAATAAGAAACCAAAGAAAACCTTTGTTAAACCAAAAAGGCTCTCACCAACTCCTCCATTCTTCCCACCAACTCCATCCTTCAATCTCAGCCATCAACGCCGTTCTCTAAGGCTAAGCCATTGTCTGTCCTTCGGATCTCCGCCGTCCATTCTTCTGACTCGCCTAAGAACCCCGTCGTCTCCGAAAAATCCGTCAAGCAGCCCGCTACTGCTCCACTCGCCGCTACCAAATCTGCTACCGCGCCCACCACTGCTCCACCGAAGAATGCGGTTCCTGGGAAATGGACCGTGGATAGCTGGAAGTCGAAGAAGGCTTTGCAGTTGCCGGAGTATCCGGATCAGGCGGAGCTCGAGTCGGTTCTCAAGACTCTTGATGCTTTCCCTCCGATTGAG…	(GGA)5	TAAAGGACGGAGGATGACAG	ACTTTCCACACGTACCATCC	141	57.546	Phospho-2-dehydro-3-deoxyheptonate aldolase 2, chloroplast precursor [Lycopersicon esculentum (Tomato)]
HAU0432	BG443077	ATGGCTACCTCCCTTTGTACTCATGTTCCCGCCCTCTTTCTTCTTCTTCTTCTTGTTTCAGCTCCATGCAATGCAGGTATTCTCAGGACATGCAAGTTCGATGCCATATATCAGCTGGGGGATTCCATATCCGACACCGGAAATCTAATCCGGGAGCACCCTTTCTCTCCTTTTGCTAGGCTTCCTTACGGTGGAACCTTCTTCAAGCATGCAACCGGTAGATGCTCCAATGGCTTACTCATCATCGATTTTCTAGCTTTATCTGCTGGAATCCCCTTCCTCCAGCCCTATTTAAACAGTAATGCACTATTCACTCGTGGCCGTGGGGTGAATTTCGCGGTTGCTGGCTCCACTGCGTTACCTGTGGAGACTCTAGCTGATAATGGAGTTGTTGCCCCT…	(TTC)6	TGGCTACCTCCCTTTGTACT	ATGCTTGAAGAAGGTTCCAC	209	56.6225	Putative lipase [Oryza sativa (japonica cultivar-group)]
HAU0433	BG443094	TTCTCTCCAAAATATCTGCTTTTTCTTAGTTTTTCTTTTTGTCCCTTGTTTATTTGATATTTCCCCCTCATGGCCGCCGCTGATGTCGAGTTCCGGTGCTTCGTCGGAGGGCTCGCATGGGCCACCGACGACCGGGCCCTCGAAGAAGCCTTCAGTGCGTTTGGTGAAATCGTCGAATCGAAGATCATTAATGATCGTGAGACTGGAAGATCCCGAGGCTTTGGATTCGTTACTTTCCGTGACGAGAAAGCTATGAGGGACGCGATCGAAGGAATGAACGGTCAAAATCTTGATGGAAGGAACATCACCGTCAACGAAGCCCAATCGCGCAGAAGTGGAGGCGGTGGCGGAGGATTTGGAGGAGGAAACGGTGGTTACAGCCGCGGTGGAGGCGGCGGC…	(AGGG)5	GTGAAGGTGGATACGGAAAT	CGTCCTCCTTCCCTCATC	290	57.251	Glycine-rich RNA-binding protein [Ricinus communis (Castor bean)]
HAU0434	BG443129	CACTCTTTTCCTCCTATTAAACAAAAGCCAATGGCCTCCTTATCCTTCCTCCACCTCTCCTCCGCCACCCGTTTTACCCCACGCGCCACTCCTCTTAACCACCGGGCTCGAACCCAGAAATCATTCTCCATCAGGTCCCAATCTGCCCCAGTCCTTTCCCAAGATGAGCTCAAAAAGCTTGCAGCTGACAAAGCGGTTGAGTCAGTCAAGTCAGGTATGGTCCTAGGCCTAGGAACAGGCTCAACAGCTGCCTTTGTGGTTGACAAACTGGGTCAACTCCTTTCCACCGGTCAACTTTCTAACATCGTCGGAATCCCAACCTCAAAAAGAACCCAAGAGCAAGCTGCATCACTTAATATCCCTTTATCCACCCTTGACTTGCATCCCCATATTGATCTC…	(AGG)5	GGTGTGGGTGAGGATATTGT	TCCTCCCCTCTTATTCTCC	177	56.416	Chloroplast ribose-5-phosphate isomerase precursor [Spinacia oleracea (Spinach)]
HAU0435	BG443239	GAGAAAATTACAGCTTGGTGGGATCCGTCTTTGCTGTTGTAATGTTGGCAGAGAGACGAGAGAGGGCAGCAGCTGGTTTAATCCAAAAATACTCTCTCTGTCTCTCCTCACTGCTCATAGATTGGCAGCCGAATTAAGCCACATTCGCATCAATTACCACTCTTAATTATTTGATTCTCCCCCTAAGTCTCTATTGGAAGACGAGCAATGAGCTTTGGTTTCTTTTGGTTTGGGTTATTATGTTAGGAATTAGTTATTAGTTATTCTGGGTTTTTTGTTCTGTTTTCTTTTTCTTGTTCGTTATCAATAATCATCGATCGTCGGGTCAATCAGCTATGGCAATGAATAGCGATCCTACTAAATCCAAGAGGCTTTATCAAGTTTGGAAGGGGAGCAATA…	(AG)7＋(CT)7	CCGTCTTTGCTGTTGTAATG	AAGAAACCAAAGCTCATTGC	104	56.9495	Zinc finger, DHHC-type [Medicago truncatula (Barrel medic)]
HAU0436	BG443296	CAAATCTGACACTGGTTTTGGATTTTCCATTTCAATTCAGTGTTTTCAAACCGCATTGTTGGATGATTGTGGGTTTGTAGCAGAGCAATGAGTGGAGTAAAAAAGTCTACCTCAGCAAAAATAAAATTGAGGGGCTTATTGAATCAACCTGATAATCGCACTTGTGCTGATTGTGGTGCTCCAGATCCAAAGTGGGCATCAGCAAATATTGGAGTCTTTTTATGCTTGAAATGTTGTGGTGTGCACAGAAGCCTCGGTACACACATATCCAAGGTTTTATCTGTGGCATTGGATGAATGGTCTGATGAAGAAATTGATGCCATGATTGAAGTTGGAGGAAATTCCTCTGCTAATTCAATCTATGAGGCTTATATACCTGAAGGTTATACAAAGCCTGGC…	(TTC)5	TAATGATGAGCGGAGGAAAT	ATCATATCCGGGACAGCTAA	240	57.1825	Putative zinc finger and C2 domain protein [Arabidopsis thaliana (Mouse-ear cress)]
HAU0437	BG443305	TGCTTTTTCTTAGTTTTTCTTGGGGGGGCTTGTTTATTTGATATTTACCCCCTCATGGCCGCCGCTGATGTCGAGTTCCGGTGCTTCGTCGGAGGGCTCGCATGGGCCACCGACGACCGGGCCCTCGAAGAAGCCTTCAGTGCGTTTGGTGAAATCGTCGAATCGAAGATCATTAATGATCGTGAGACTGGAAGATCCCGAGGCTTTGGATTCGTTACTTTCCGTGACGAGAAAGCTATGAGGGACGCGATCGAAGGAATGAACGGTCAAAATCTTGATGGAAGGAACATCACCGTCAACGAAGCCCAATCGCGCAAAAGTGGAGGCGGTGGCGGAGGATTTGGAGGAGGAAACGGTGGTTACAGCCGCGGTGGAGGCGGCGGCGGATATGGTGGCCGC…	(GGT)5	AGGAATGAACGGTCAAAATC	AAAACCCCCTCCTCATTATT	277	56.544	Glycine-rich RNA-binding protein [Ricinus communis (Castor bean)]
HAU0438	BG443436	CTCAAATATTGGCTCGCCAGTCGCCTCTCTTTCTCCTTCTTCTTCTTCATTCTGTTGGCTGCTGCTGCTGCTTTGGTGGCGTGATTTAGAAGCCACAACTCAATTTCATATAAAGAAAAAAAAAGTGAGATGGATCCAGACGCAGTAGCCAAGGCCTTCGTCGAGCACTACTACTCCACATTCGATGCCAACCGGGCCGGTTTAGCCAATCTCTACCAGGAAGGTTCCATGTTGACCTTCGAAGGTCAAAAGATCCAGGGCTCTCAGAGCATCGTCGTTAAACTCACCAGCCTTCCTTTCCAGCAGTGCAAGCACAACATCACCACCGTCGATTGCCAGCCTTCCGGCTCCGGCGGCATGCTCGTCTTCGTCAGCGGTAACCTTCAACTCGTTGGCGAG…	(GCT)5	AGTCGCCTCTCTTTCTCCTT	AGGCTGGTGAGTTTAACGAC	275	57.1305	Nuclear transport factor 2 [Arabidopsis thaliana (Mouse-ear cress)]
HAU0439	BG443756	GTGTGCATGACGGTGATGAGTGCACCCAAGGCAGCCAAAGCCGCCATCACGTGCAGCGACGTGGTGAACCACTTGATCCCGTGCTTGTCCTACGTACAAAACGGCGGTACACCCGCTGCTGCATGCTGCAGTGGGGTAAAAGCACTCTACGGCGAGGCTCAGACCTCCCCGGACCGCCAAAACGTGTGCAAGTGCATCAAATCGGCGGTGAACGGAATTCCGTACACCAGCAATAACCTCAATCTCGCAGCCGGCCTACCTGCTAAATGTGGTCTCCAACTCCCTTACAGCATCAGCCCCTCCACTGACTGCAACAAGGTGCAGTGAGGTTGATGATGATGATATGGAAGAAGGAGTGGAAGAAGGTTCCAGCTCAGCTAGATAAAGTAGCTAGCTAAG…	(GCT)5	GACGTGGTGAACCACTTGAT	GCTGATGCTGTAAGGGAGTT	240	57.7105	Nonspecific lipid-transfer protein 3 precursor [Prunus dulcis (Almond) (Prunus amygdalus)]
HAU0440	BG443756	GTGTGCATGACGGTGATGAGTGCACCCAAGGCAGCCAAAGCCGCCATCACGTGCAGCGACGTGGTGAACCACTTGATCCCGTGCTTGTCCTACGTACAAAACGGCGGTACACCCGCTGCTGCATGCTGCAGTGGGGTAAAAGCACTCTACGGCGAGGCTCAGACCTCCCCGGACCGCCAAAACGTGTGCAAGTGCATCAAATCGGCGGTGAACGGAATTCCGTACACCAGCAATAACCTCAATCTCGCAGCCGGCCTACCTGCTAAATGTGGTCTCCAACTCCCTTACAGCATCAGCCCCTCCACTGACTGCAACAAGGTGCAGTGAGGTTGATGATGATGATATGGAAGAAGGAGTGGAAGAAGGTTCCAGCTCAGCTAGATAAAGTAGCTAGCTAAG…	(AAAG)4	CAATAGCTTTCCCTTTTCCA	TTCCTTCTCTCCTCCTCCTC	108	57.276	Nonspecific lipid-transfer protein 3 precursor [Prunus dulcis (Almond) (Prunus amygdalus)]
HAU0441	BG444112	AGAGTCTTTGGCACGATTTCAAGGGNGGCGGCTTATATCTATCCACTATATGGACTTGGAGAATTGCCTCAGGCATTTGCACGTTTAAGTGCTGTTTATGGTGGTACTTACATGCTCAACAAGCCAGAATGTAAGGTAGAATTTGATGGTGATGGGAAAGTCATTGGAGTAACTTCTGAAGGCGAAACTGCTAAGTGCAACAAAGTTGTTGTGCGAATCCACTCTTATTTGTCTGGATAAAGGGGTAAAAAAAGGGTGGGGGAAAAAATGGGGCCCGGGGCCCTGTTTGGGGGGTAAAAAGGGAGGACCCCCCCCCTTTTTTTTTTTGGGGGAGAACACCCAAAAAAAAGGTGTTCTTTCCCCTCCTCAAAAAAAGAGGGGGGGGGGGTTTTTTTGTGT…	(AGG)7	GGGATGAGGAAAGGGAAA	CTCCCTCCTCAATCCACTC	242	57.247	Rab GDI protein [Medicago truncatula (Barrel medic)]
HAU0442	BG444118	CCATCGTCTGCCTCCAAGAGAAGACGGGGGGGGCTCCTCACAACCACCGTAATGGGTCGTGTCATACGAGCTCAACGTAAGGGTGCCGGTTCGGTCTTCAAGGCCCATACCCACCACCGGAAGGGTCCCGCCCGTTTCCGCAGCCTCGACTTCGGTGAACGGAACGGTTACCTCNAAGGTGTGGGGACCGACGTCATTCACGACCCTGGACGTGGCGCTTCCGTTAGCCCGCGTCGTTTTCCGCCACCCTTTCCGTTACAAGAAACAGAAGGAATTGTTCGTCGCCGCCGAGGGTATGTACACCGGACAGTTCGTGTATTGTGGTAAGAAAGCTACCCTTGTGGTTGGAAATGTGTTGCCCCTTAGATCTATCCCTGAAGGAGCTGTCGTTTGCAACGT…	(GTGG)5	AGAAGGGATCAAGGAGGTGT	TATCTCCTCCACTCCTTCCA	163	57.4235	60S ribosomal protein L8-3 [Arabidopsis thaliana (Mouse-ear cress)]
HAU0443	BG444253	AGGAAAATCCACCAAAAACAGCGATAGTGACGAAGACGAAACCTTTTATTTCCGCTACTCCTCCGCCGTCGCCCCACCCTCATCCTCCTCCTCTAATCCCAATCAAGCCACCTCCAAATCCACCGGCGGTGGCGGCGGGTCCGGCGGTCTAGCCCCATCGAAATCAACCCTTTACGTCTCCAACCTCGACTACTCCCTCACAAACTCCGACCTCCACACTCTCTTCTCCACCTTCGGCAAAATCGCCCGCGTAACAGTCCTCAAAGACCGAGCCACAAGGAATTCAAAGGGGGTCGCCTTCGTCCAGTTTGTTTCCCGCGATGACGCGCTATCCGCGGCGAGTGTTATGCACGGGAAAATACTCAACGGCAGAACCCTCAGCGCTTCCATCGCCGTCGA…	(TGGTG)4	AGGAGGATATGGGGGATTT	ACAACCACAACCCACCAC	282	57.325	Putative MADP-1 protein [Oryza sativa (japonica cultivar-group)]
HAU0444	BG444367	GGGTACTTTGCCGGAGCAAATTGGGAGAATGGTGAGTCTTGAACAGCTAAATGTGGCACATAATATGTTGTCTGGGAAGATTCCAGCAAGTATTTGTCGGTTGCCAAAGTTGGAGAATTTTACGTTTTCGTATAATTTCTTCACCGGAGAACCGCCGGTTTGTTTGGGGTTACGTGCTTTTGACGATAGGAGGAACTGTTTGCCGGCGAGGCCTTTACAACGGAGTGCTGCTCAATGTAGGTCTTTCTTGTCTAGACCGGTGGATTGTAATTCATTTAGATGTGCTCCTTTTGTTCCTTCTTTGCCGTCTCCTCCTCCGCCTTCTCCGCCGCCGGTTGTTGTGCTGTCACCGCCACCCCCATCGCCTGTTTTTATTCCACAATCACCACCTCCGCCGCC…	(CAC)6	TCCTTTTGTTCCTTCTTTGC	GGTGGTGGTGGAGAGTAAAC	285	56.984	Extensin precusor [Arabidopsis thaliana (Mouse-ear cress)]
HAU0445	BG444393	TGGAGAACATTACTCTCAACTGGGACTTCGGCAACGACCGATCCATGCTAGTCTCTAACTGCTTGTTCCGTATGGGCGGTGCCGCGATCCTTCTATCAAACCGGTCATCCGATCGCCGCCGCTCCAAGTACCAACTCATCCACACCGTACGAACCCACAAAGGAGCCGACGACAAATGCTACAACTGCGTCTTCCAACGTGAGGACGACACCAAACGAATAGGCGTTTCCCTCTCCAAAGACCTCATGGCGGTCGCCGGCGAAGCCCTCAAAACCAACATCACCACCCTCGGTCCATTAGTCCTCCCCATGTCCGAACAACTCCTCTTTTTCATCACTTTAGTAGCCCGAAAAGTCTTCAAAATGAAGATCAGGCCATACATCCCGGATTTCAAACTAG…	(AG)7	GGTCAGGGTTTAAATGCAAC	TCAATCAACCCCATTAACTGT	248	56.9945	Fatty acid elongase 1-like protein [Limnanthes douglasii (Douglas's meadowfoam)]
HAU0446	BG444420	TCGACACCGCTGGAGGGCTCCAGCGCTGCCGTGCAGGTNCGTACACTCAGGGGCATCCAAANAATTCGGCACGTGTGGCTCTAGCCATGGCTTTCACACCCAAACTCTTCTCTATGTCTATCCTCTTCCTTTTTGCCCTCTTCTCCATGCAAATCCATGCTAGAGAGTACTTCAGCAAATTCCCAAGAGTTAACACCAATGGAGAAAGAGACAACAACCAGAGAGCATTTTCACGAGACCTTCGTTCCCCAAACCACCCAAAAGCCTTTGTGTTTGAGCCAAGGTTCATCCCTGAAACCCAAAATGGGTATGGCCTTTGCGGCCACGACCCAGGCTCAGGCTAAGGCTCAGGCTGAAGCCGGCCCGGGTGGGGCGCCGAAGAAACCTATCAACCGTATG…	(CAGGCT)4	GAGCATTTTCACGAGACCTT	ACGGTTGATAGGTTTCTTCG	174	56.902	Protein E6 [Gossypium hirsutum (Upland cotton)]
HAU0447	BG444438	GTTTGACACCAACTACCACTTCATTGTTCCAGAATTGGGCCCTGATGTTAACTTCTCTTATGCATCTCACAAGGCAGTTGATGAGTACGAGGAAGCTAAGGCGCTCGGAGTTGACACCATCCCCGTCCTTATTGGCCCTGTCTCATACTTGTTGCTGTCTAAACCAGCCAAGGGTGTTGAGAAGACCTTCTCTCTCCTCTCTCTCCTCCCAAAAATTCTCCCCATCTACAAGGAAGTTATTGCTGAGCTTAAGGCTGCTGGTGCCTCATGGATTCAGTTTGATGAACCGACCCTTGTCTTGGATCTCGACTCTCACCAATTGCAAGCTTTTACCGCTGCTTATGCTGAACTAGAAACCACTCTCTCTGGCTTGAATGTTCTGATTGAGACCTACTTTGC…	(TC)9	CAAGGCAGTTGATGAGTACG	TAAAAGCTTGCAATTGGTGA	263	56.988	5-methyltetrahydropteroyltriglutamate--homocysteine methyltransferase [Arabidopsis thaliana (Mouse-ear cress)]
HAU0448	BG444438	GTTTGACACCAACTACCACTTCATTGTTCCAGAATTGGGCCCTGATGTTAACTTCTCTTATGCATCTCACAAGGCAGTTGATGAGTACGAGGAAGCTAAGGCGCTCGGAGTTGACACCATCCCCGTCCTTATTGGCCCTGTCTCATACTTGTTGCTGTCTAAACCAGCCAAGGGTGTTGAGAAGACCTTCTCTCTCCTCTCTCTCCTCCCAAAAATTCTCCCCATCTACAAGGAAGTTATTGCTGAGCTTAAGGCTGCTGGTGCCTCATGGATTCAGTTTGATGAACCGACCCTTGTCTTGGATCTCGACTCTCACCAATTGCAAGCTTTTACCGCTGCTTATGCTGAACTAGAAACCACTCTCTCTGGCTTGAATGTTCTGATTGAGACCTACTTTGC…	(AG)9	ACCTACTGCTCGCTTCTCAC	CTCCCTCCTCTCCTCTCTTC	272	57.215	5-methyltetrahydropteroyltriglutamate--homocysteine methyltransferase [Arabidopsis thaliana (Mouse-ear cress)]
HAU0449	BG444626	AAAGCCGCAGGCAAAACCCTTTTCCACTGCAACCATGGTTTNTGCAAAACGACATTGATTTGTTGAATCCGCCAGCTGAGCTCGAGAAAAAGAAGCACAAGCTCAAGCGTCTCGTTCAATCCCCCAATTCATTCTTCATGGATGTGAAATGCCAAGGCTGCTTCAACATAACGACAGTATTTAGCCATTCTCAAACAGTGGTGGTGTGCGGTAATTGCCAGACTGTTCTATGCCAACCAACTGGTGGTCGAGCTAGACTCACTGAAGGTTGCTCTTTCAGGAAAAAGGGTGACTAATTCTCGCAGTCTGACGTAGGAAGACGGGTTTTGATTTGTGAATCTTCTATAATGTGATGTTAATTGGAGCAATGTTTCTCAGTTTGAAAATGCCATCTTGCAA…	(GGA)9	CCTCTGTTGTGGTGGTGTTA	CTCCCCATCTCCTCACTTC	275	57.037	Ribosomal protein S27-like protein [Solanum tuberosum (Potato)]
HAU0450	BG444834	AATGTACAGCGAGCTTATATGAGAGGAGGGTTGCAGAAGGTGGACCGTATGCATCAAAAACATCCTATGTGAAACTTCTACGATCTGTTAAGAGGGAGACTCTAAAGCTCATTGAAACATTTTTGGACAAGGCAGAAGATCAACCACAAATTGGGAAACAATTTGTGCCTCCAATGATGGATCCAGTTCTTGGTGACTATGCTAGGAATTTGCCTGATGCTAGAGAATCTGAAGTTCTTTCACTTTTTGCCACAATAATAAACAAGTATAAAGTTGCAATGATAGATGATGTTCCCCGTCTATTTGAAGCTGTTTTTCAGTGCACACTGGAGATGATAACCAAAAATTTCGAAGATTACCCAGAACATCGCCTCAAATTCTTTTCACTGCTTCGTGCCA…	(GGTG)4	GGCTTGACAGACACATTTGA	CCACTCCCCATCCTCAAG	254	58.0825	Importin-beta, N-terminal [Medicago truncatula (Barrel medic)]
HAU0451	BG444940	GTTGTTTGTACATACCGGAAATAATGGCTGGATCGGACGAAAACATCCTGGAGTCATCGGAGCCTCCCGAAATCAAGGGGGCTTACATGCTGGCGAAAGAGGGAAGCTCGTGGCAGCGACTGGGCAGAATCGAAGAGCATTGAGCACTATTAACCGGAACCTAATTGAAGGCCCACCTTTCCCTTGTGCAGTCAGTAAGAGACCTTTATCCGAAAGAAATGCAGTCTGTGATATGATCCCACCCATACCTCAGCATAGACCAATTACTAGGAAGTTCGCTGCCCAGATGGCTAACAAGCAGCAAATGGAACCTGAGGAAATTAAGAAACCAATCCAGTCAGTGCCAGATTCAAATGAACATTGCAGCATCATAGATGTGGATAACTCGGATGTGCCAAT…	(GAT)5	CGAAAGAAATGCAGTCTGTG	TTGTCAATGTCCACAAGAGG	294	57.0465	Putative G2/mitotic-specific cyclin 1 (B-like cyclin); 75390- 77415 [Arabidopsis thaliana (Mouse-ear cress)]
HAU0452	BG444949	TTCTTTTTCTTTTTTATTGGTTCTTGAGAAGATTCAACTGCTGAAGGGAAGATAGATCAAAGGTTGGAATAAATTAGTGGCATTCAAGTGTTTGGTTATCTGCTTTATTTTCTTTTCAAGGTGTGGGGTAATGAGAAGATAGAAGAAGATCAAAGGCTTCTTTTGTAAATCATGGATCAACGGGAAAAAACACAGCAGCAGCAGCAACAGCCTGTGATGGGAGTTGTACCTGGTGCTGGGCAGATGGGCTATTCTACTGCTTACCAAACTGCTTCCATGGTCGCTTCTGGCACTACAGGAGTAGCTGTCCCTATACAAACTCAGCCTTCTGCTACTTTCTCTAGTTCTCCACATCAGCTTGCCTACCAACAAGCTCAGCACTTCCACCACCAACAGCAG…	(CAG)8	GCTTACCAAACTGCTTCCAT	TTGGTTAGCCCAGAACATTT	183	57.093	Putative heme activated protein [Oryza sativa (japonica cultivar-group)]
HAU0453	BG444959	CACAAAATCGAACAGAGGTTAAAGTGACGGCGCCGATTGGCTGTCCGCCTTGACTGAGCTTCTGGCATTGTCTTGGCCCTCGATTTTGCACTTTAAAACCTTTTTTGTTTTTAGAAATGGCAGTGAAACCCTCCAAGGCCGATAAGAAAATCGCCTACGACGCGAAACTATGCCAGCTTTTAGACGAGTACACCCAAATTTTAATCGCCGCCGCCGACAACGTGGGTTCTAACCAGCTCCAGAACATTCGTAAAGGTCTCCGAGGTGACTCAGTTGTCCTTATGGGGAAGAATACTATGATGAAAAGGTCGGTTAGGATGCATGCTGAGAAGACCGGGAACCAAGCTTTTCTTAACCTTATCCCCTTGCTTCAGGGTAATGTGGGTTTGATCTTCACTA…	(GA)8	CACTGGAGCTAAACCCCTAA	GCGACATCCTCACTGATACTT	252	56.9235	60S acidic ribosomal protein P0-1 [Arabidopsis thaliana (Mouse-ear cress)]
HAU0454	BG444980	GGCGCCTCCCCCAACTTCAAACCGCCGGAGCGAGAGCTTCACCAATGGGGATCGATTTAGTCGCAGGAGGTAAGAGCAAGAAGACGAAGAGGACAGCCCCCAAATCCGATGATATTTACCTCAAACTCCTCGTCAAGCTTTACCGTTTCCTTGTAAGAAGAACTGGGAGCAAATTCAATGCTGGGATATTGAAACGCTTGTTTATGAGCAAAGTTAACAAGCCTCCACTATCTCTCTCTAGGCTTATTGAATTCATGAAGGGAAAGGAGGATAAGATTGCTGTGGTAGTGGGGACAGTGACAGATGATATTAGGGTTTATGAGGTTCCTGCTTTGAAGGTTACTGCTCTTAGGTTTACTGAGACTGCTAGAGCTAGGATTGAGAAAGCTGGTGGAGAAT…	(GGGAGG)5	GCTGGACTGGTGAGTTGG	CTCTCCTACAACCCCTCTCC	268	57.6935	60S ribosomal protein L18-2 [Arabidopsis thaliana (Mouse-ear cress)]
HAU0455	BG445287	CTCCCGACGGATAAAACAGGATATTTTGATATGATATATCAATTTCTGGAAGAAAATTGGAGTATTGTCAAATGGGTAGCTCTCGGAATTGTTGTCTTAGAGGCTGTTATTTTCTTGTTAGCCCTCATGGTTAGGGCCGCCAATGTACCTGCTGATTATGACAGTGATGATGAGTTCATTGCACCAAGGCAACAAATCAGACAGCCGTTAATCAACAGGCCACCAGTTCCAGCTACAGGTGTTCCTGTTACTGGCAGCCTTGATCAACGACCCAGCAGAAATGATGCTTGGAGTGCACGAATGAGGGAAAAGTATGGTCTGGATACGTCCGAGTTCACCTACAACCCTTCGGAGTCAAACAGGTACCAGCAGACAGCTCCGCAACCAGCAGAAGGAAGC…	(TGGT)4	GTCCGAGTTCACCTACAACC	TCCATCGACAATGCAATAAC	150	57.0305	GMFP4 [Glycine max (Soybean)]
HAU0456	BG445313	GAAGCAAGTATTTTCCTTACACGTTTGTTTTTCTTGTGATTAATCGATATGGCTAGCTCAATGTCCCTTAAACTTGCATGTGTGGTGGTGTTGTGCATGGTAGTGGGTGCACCCCTGGCTCAAGGGGCCGTAACCTGTGGTCAAGTCACAAACTCCCTCGCACCCTGCATTAATTACTTGAGAGGGAGTGGTGCTGGTGCCGTTCCCCCAGTTTGCTGCAGCGGCATCAAATCTCTCAACTCCGCCGCCCAAACAACACCAGACCGGCAAGCAGCTTGCAGATGCATCAAAAGTGCGGCCGCCGGCATTACTGGCATCAACTTTGGCCTTGCAAGCGGACTCCCAGGCAAGTGCGGTGTCAACATCCCTTACAAGATCAGCCCTAGCACTGACTGCAAC…	(AG)7	CCCTTACAAGATCAGCCCTA	ACCCTCCAATTTCATTACCA	285	56.8815	Lipid transfer protein 3 precursor [Gossypium hirsutum (Upland cotton)]
HAU0457	BG445474	CTCCGCCCATCGTCTGCTCTCGCCAAAAGACACCCAAAGACACCACTTTGAAACCCGGAAATGTCGGACGAGGAGCATCATTTCGAGTCCAAGGCCGACGCCGGCGCTTCCAAAACCTACCCTCAGCAGGCCGGCACCATCCGCAAGAACGGTTACATCGTCATAAAAAATCGCCCCTGCAAGGTTGTTGAAGTTTCCACCTCCAAGACCGGGAAGCATGGTCATGCGAAGTGTCACTTTGTTGGAATCGATATCTTCACTGCCAAGAAGCTCGAAGATATTGTTCCTTCTTCCCACAATTGTGATGTTCCGCATGTCAATCGTACTGACTACCAGTTGATTGACATTTCTGAGGATGGATTTGTGAGTTTGCTGACTGAGAGTGGAGACACTAAGGAT…	(AG)8	AGCTCTGAAGGACATTGGAG	CCCCTCCTAGGCCTACTCTA	286	57.2785	Eukaryotic translation initiation factor 5A isoform IV [Hevea brasiliensis (Para rubber tree)]
HAU0458	BG445576	TCTCTCTCTATCTTCATTCCTTCTCAAGCTCTCTCGTCCCTCTCCATTTACGTTTGGTGCTAAAAACCAGTGAATCATTGAAACGTCTTCCAGCCTTCCACCTTCTACATTCGTTTTCAACCTCTCCATTAAATGAAAAAATCCAAAAGGAAAAACAAATTATTCTAAAGGCTCCTTCATTTCTCCCCTTCTAGAAAGAACAAGAAAACCAAGAAATAAAAAAGCCATGAAACAGTTGCACAAGCAATCTAGCATGAACCATAGGCGGGATGAGGAGACCCCATCAACACAAACGCCTCCTTATTCACCCAAATCCTTAAAACACCCCAAATCTATCCCTAGATCCATTAACTATCTCTTCAAAGAACAACGCCTTCTTTTTATCCTCATCGGCATTTT…	(AG)7	AGGGAGGGGGTGTTAAATAG	CTTCTCTCTCCTCCCTGCTA	113	56.709	UDP-glucuronic acid decarboxylase 1 [Populus tomentosa]
HAU0459	BG445639	GGTTTTACTCTCACCTTCTCCCACTGCTGGTAAAACCCTAGTTCTCAGACGCCACTAAAACCTTAGTCCTCTCACTCGTCTTTCATCATCCTCATAAATGGAGTTCTGGGGTATTGAAGTTAAAGCTGGACAGCCTATTAAAACGGACCCTGGTGCCAGTCATGTCATCCATCTTTCCCAGGCAACACTTGGTGAGTCAAAGAACAAAGCAGAGTCGGTTCCTCTCTATGTGAATGTTAATGGGAAGAAACTCGTTCTCGGAACACTTTCCCACCAGAATTGCCCGCAATTGTGTTTTGATTTAGTATTTGAGCAAGGCTTTGAGCTCTCTCACAACTGGAAAAATGGGAGCGTCTATTTCCTTGGTTACAGAACTTTTGTCCCAGAGGAAGGCTCTGA…	(TGA)5＋(GAG)5	TGGAAAACAAGCTGTCAAGA	AGTTATCGCGGTCTCTTTTG	172	57.0685	Histone deacetylase 2a [Arabidopsis thaliana (Mouse-ear cress)]
HAU0460	BG445644	GTTTATATGGCATCTCAAGCCAGTCTCCTCCTTCAAAAGCAGCTCAAAGATCTTTGTAAGAATCCGGTTGATGGTTTCTCAGCCGGATTGGTTGATGAGAACAATATCTTTGAATGGAGTGTTACGATTATTGGACCACCCGATACTCTTTATGAAGGGGGATTTTTTAATGCCATCATGAGCTTTCCACCTAATTATCCAAACAGCCCTCCAGCGGTGAAATTTACGTCAGAGGTTTGGCATCCTAATGTTTACGCTGATGGGCGTGTTTGCATATCAATTCTTCATCCTCCGGGTGATGATCCAAATGGTTACGAGCTTGCAAGTGAGCGCTGGATGCCAGTACATACAGTCGAAAGTATTGTGTTGAGTATCATTTGAATGCTTTCCAGCCCTAAT…	(GA)8	TTCCAGCCCTAATGATGAAT	ACCATTTCTTGTGACCGTCT	117	57.0775	Ubiquitin-conjugating enzyme E2 7 [Arabidopsis thaliana (Mouse-ear cress)]
HAU0461	BG445670	AGCCACCGTCATCGGCCACAAGAAACAACACGATGCATGCGATGGTGTTGGTCTTTTGGGCATTGCTTGGGCTTTTGGTGGCATGATTTTCATTCTTGTTTACTGCACCGCCGGTATCTCAGGTGGGCACATTAACCCGGCGGGGACATTTGGGTTGTTTTTGGCTAAGAAGGTGTCGTTAATAAGGGCGGTGGCTTACATGGTAGCTCAATGTGTGGGTGCTATTTGTGGTGTTGGGTTAGTTAAGGCGTTCATGAAGAGTGAATACAACTCCCTTGGCGGCGGGGCTAACACGGTGGCGACTGGGTATAACAAAGGGACTGCTTTGGGAACTGAGATTATTGGGACATTCGTGCTTGTTTACACTGTTTTTTCAGCTACTGACCCTAAAAGAAGTGC…	(GGGT)4	TGAAAGCAAAGGAAGAAACC	CCGCCCTTATACTCTCTCCT	132	57.2945	Putative aquaporin PIP2-2 [Vitis berlandieri x Vitis rupestris]
HAU0462	BG445672	ATAATGGAGGCAGCGAGAACTGTGAAGGGCGTGTCTCCCCACGAGTTCGTGAAGGCCTACGCCGCCCACCTCAAACGCTCCGGCAAGATAGAGCTTCCTCCATGGACCGATATTGTCAAGGGTGGTAAATTGAAGGAGCTTCCACCGTACGACCCTGATTGGTACTATATAAGAGCTGCGTCCATGGCAAGGAAAATCTACTTGAGGGGAGGTCTTGGTGTTGGTGCTTTCAGGAGGATATATGGAGGAGCCAAGAGGAACGGTAGCCGCCCACGCCATTTCTGCAAGAGCAGTGGGTCTATTGCTCGTCATATTCTCCAACAATTGCAGAATGTGAACATCGTCGATCTTGATACTGAAGGTGGTAGGAAAATCACATGCAATGGGCAACGGGATCTC…	(GAG)5	AGAAGGGGTGGCTAGAGACT	TTATCTCCTCCCCTCCTACC	187	57.1	40S ribosomal protein S19-3 [Arabidopsis thaliana (Mouse-ear cress)]
HAU0463	BG445804	GTCACCACCACCACCACAGCGCGCAGCATCACCACCAACAACCACTCCACCATCATCATCATCACCACCACCGCCCTACTTTCCCATTCCAATTACTAGAGAAGAAAGAAGAAGATAACCAACCTTGTTCCTCCTCTTCTTCCCTTCCTTTCCCTTCCCTACCGGTTTCATCTTCCTCGGGCGATCAACACACCTCGACTCGTTCCATTTCAACCCACCAGATCTCGCCGGAAACTTCCAAGACTCCACCGCCTAAACGTACTTCGACTAAAGACCGACACACCAAGGTAGATGGACGTGGTCGTAGGATCCGTATGCCGGCTCTTTGAGCAGCTAGGGTTTTTCAGCTTACTCGCGAGTTGGGTCATAAATACGATGGTGAAACGATCGAGTGGGTGC…	(CTTCC)4	TCCACCATCATCATCATCAC	ACGTCCATCTACCTTGGTGT	254	57.2385	Auxin-induced basic helix-loop-helix transcription factor [Gossypium hirsutum (Upland cotton)]
HAU0464	BG445810	GCCAGCTGAAGATGGAGACGGAGAACCAGAACCCTTTTCAACTTGATGTGGGAAATCTCCTCGCTTTTAATCCTTTTCACAACTTTCCTTCCCTCCCCACTTCCAGGGATGAACTAGTTAAGGAATGTTTACAAGAGGGTACCAAGTTAGTTCAAGCGGTTGCTGATAGTCTGTTTAATTTACCTTCAACCGAGGATGTAGATGGGCCCCTTGTTAAGCTGCCTCCTCCAACTACAAAACTTCCAAGGGAGAAGCATCTTCCAAAGCCTAAACCTCCTACAAAATGGGAGGAGGTTTGCTAAAAAAGAAGGTATTAAAGAAACCTAAAAAGGGCCAAAGGTGGTTTGGGGATGGAACCAGAACGGGGGCCCAGGGGAAAACCCCGCCCCTTGGGGGGCA…	(AGG)5	CCGCAGATAAGAAGTGAGGT	CTACTTTCTCGTCGCACCTT	256	57.1275	Ribosome biogenesis regulatory protein homolog [Arabidopsis thaliana (Mouse-ear cress)]
HAU0465	BG445892	GTCTCCTAAAACTTACTGCATCTGAATTCCACACTCCACTCAGAGATGGCATCGGGAACAGCTCCACCAAGAGGAAGTGCAGCAGCGGCAGCAAGCCTGCGCAGGAGGAGAACAACAAGCGGTGGGGGTGCCTCGGGAGGGGCTGATGGTACTATGCTTCACTTCTACACCGATGATGCTCCAGGACTCAAGATCTCTCCAAATGTGGTGCTTGTAATGAGCATTGGTTTGATTGCTTTGGTTGCAGCTCTCCATATCATGGGCAGAGATTGTTCGTACGGACTACGAAGTATTGCAAGCGTGGAACAAACACTTTTTCTTTTTTTTTGGACTTAACAGGAGCAAACGCTGCCCATCGTCATAACATGCCAGCTGTTCTTATTGCAGTATCTGATGGAG…	(GCA)5	CATCTGAATTCCACACTCCA	ACCAAAGCAATCAAACCAAT	224	57.0145	Putative transport protein subunit [Arabidopsis thaliana (Mouse-ear cress)]
HAU0466	BG445935	AACGAATCCATAGAATTTCACCAAGAAGAAGAAGAAGATGTCGTGGCAAACATATGTAGATGAGCACTTGATGTGCGAAATCGATGGCAATCATCTCTCCTCCGCCGCCATCGTCGGCCACGATGGCAGCATTTGGGCCCAGAGCTCCAATTTCCCTCAGGTGAGACAGGAAGAGATTAGTGCCGTCGTGAATGACTTTGCTGAACCTGGGGCGCTAGCTGCAGCTGGGTGGGGCCTGGGGGGGAAGAGTGTGTGGGACGCCGAGCACTGGGGGCAGTAGAGGCAAACACCCATGGTGGTGGCCCCCACGGAAAGGGCGAGAGGAGGGGGGTGGGGGGAGCCGAGGCAACGATAATAACGAAAGGTAAACTGTACAACAACTACCGGAGCGGGGAGGGG…	(AAG)5	AACGAATCCATAGAATTTCACC	ACGACGGCACTAATCTCTTC	189	57.0705	Profilin [Lycopersicon esculentum (Tomato)]
HAU0467	BG445957	GAGCATTGGCTGTATCTTTGCCGAGGGATTGACGGGGAAGCCCCTATTTCCTGGAAAAAGTGTTGTTCATCAGTTAGAATTGATCACTGATCTTGTAGGGACACCTTCACTAGAAACCATTTCCGGGGTTCGAAATGACAAAGCAAGAAAATACTTGTCTGAAATGCGGAAAAAAAAACCCGTGCCATTTTCACAAAAATTTCCAAATGCAGACCCGTTAGCAGTGCGGTTATTGCAGAGGCTGTTAGCATTTGATCCCAAGGACCGGCCAACCGCAGAGGAGGCATTAGCCGACCCTTACTTCAAAGGCTTGGCTAAAATCGAGAGGGAACCTTCTTGTGAACCAATATCAAAACTAGAGTTTGAGTTTGAAAGACGACGGGTGACAAAGGAGGACGT…	(GGGGGA)4	GATATGAGGAGGGGAGTGTG	CCCCTTATATCGCACAATTT	245	56.793	MAP kinase [Gossypium hirsutum (Upland cotton)]
HAU0468	BG445984	CCTCCATACTCCTTTTCACCCATCTCACTANTTCTNCCTCACTCATACCAANTTTCATCGTCTCCCCCCCACCCACCCACCAACACAACACTCCCTCTTCTTCTTATACTCTCCCTACTCTCCATGTCTCACCTATCTCCCCTCACTTCTCCCTTCTTCGTTGTGAGCCTCTTTCCACTAATCCCCTTACTATCCTTTCTCCTCTCCTTAACACTTTCCTTACCCCTCTTCCTCACACACAACACAAACACACGAGCAGAGTTTCCTCTTCAATTCTAAAGTCCAGAGTTTTAGTTCTTCCAAGCATTTGGGTTGTTTTCAAGTAACGCACCCTCAGCAAAGGTAAACAAGGCAGCTGTAGTAAGTTAAGGTGTTGGTTCAACAACAAGCCCGTTCTAG…	(CA)10	ACCAACACAACACTCCCTCT	AGGGTGCGTTACTTGAAAAC	256	56.9495	Probable histone H2A.3 [Medicago truncatula (Barrel medic)]
HAU0469	BG446035	CCACGACACAGATCCAAGGAGGTGGGGGAAAACCCTCACACAAATTCTCTCTCTAAATCTTAACCGAAAAGGTCTCCAAAAAAGACTACCCTTTTTGCCCATTTACTCTCCTTATTCAACAAATTCAGCATCACATCCCCAAAATAGTCGCTTTTTTATCTCTTGCTTTCTTCATCTGCTTCAAGTCATGGCTGGTTTAGCACCCGAAGGATCCCAATTCGATGCTCGTCAATATGATCAGAAAATGAGTGATTTGCTCCAAACAGACGGAGATGATTTTTTCACTTCTTATGATGAAGTTTATGACAGTTTCGATGCAATGGGACTTCAAGAGAACCTTCTGAGGGGCATCTATGCATATGGTTTTGAGAAGCCCTCAGCGATTCAGCAAAGAGGAAT…	(GAG)6	AGACTGCGACTTTTTGCTCT	CCTGTCCCTGTTCTGTTAGC	265	57.17	Eukaryotic initiation factor 4A-8 [Nicotiana tabacum (Common tobacco)]
HAU0470	BG446235	TAAGAAACCATCCAAGCCCCGGGGAACAAAACAGCTCCTCGTTATCTCCAATTTCAAAATCAAAATCAAAATCAGAATCAAAATCCAAAGATCTAAATCTAAATCCGTCTGCTCTCCTTTCTCTTTCTTTAACCTTACAATTAAGGAAAGAAGATGAAGAGAGTCTTCGGCGTTAAGAAAGACAAGGAACCCCCGCCTTCTATCCAAGATGCTACCGATCGGATCAGTAAAAGAGGGGATACGGTTGATGAGAAGTTGAAGAAGCTGGATGCTGAGTGGAGTGGGTGTAAAGAGCAGATGAGAGAGACAAGGCCTGGCCCTGCTGAAGAGGCTCTGAAGTGTAGAGCTGTGAGGGTGCTGGGGCGGGGGGCGAGTGGGTGAAGGGCGGCGGGATGTACT…	(TCAAAA)5	GAACAAAACAGCTCCTCGTT	GCATCCAGCTTCTTCAACTT	249	57.0935	PREDICTED: similar to chromatin modifying protein 5, partial [Canis familiaris]
HAU0471	BG446265	ATTTCCCCCAAAAACTAAAGCACCAAAAAAAGCAACACCCTCTCCTTCACGGTTTTTCAACCTCGCCATGGCTACACTAGACTCCGATGTCCCCATGGTACCCGTCGGCGAGTCTTCCAACAGCTCCGCCGCTTCCTCTTCCACTAAGAAACCCAAGCGTTTCGAGATCAAAAAGTGGAGCGCCGTTGCCCTTTGGGCTTGGGATATTGTTGTGGATAATTGTGCAATTTGCAGGAATCACATCATGGATCTCTGTATCGAATGCCAAGCAAACCAAGCCAGCGCCACCAGTGAGGAATGCACTGTTGCTTGGGGGGTCTGCAACCATGCGTTACACTTTCACTGTATCAGACGATGGTTGAAGACTCGACAAGTGTGTGCATTGGATAATAGTGAGTG…	(GTGGG)4	CCAAAAGTGTGGACACTGAA	AATCTAATTCCTCCGGTCCT	217	56.9055	Putative ring-box Roc1/Rbx1/Hrt1 protein [Olimarabidopsis pumila (Dwarf rocket) (Arabidopsis pumila)]
HAU0472	BG446390	CTTCGCTTTGAGATTAGATCCAAAATTCCCCTTTCATCTTATTTCCGATTCCCCAATTTTTCCTGAAACCCTAATCCTAATCCCGGATTCCTCTCGTCTACATCGTCTAGCAAATGGCAACCGAGGAGCCGGCAGTCGTGGCAGACCCCGCACCGGAGACGGAGGAGGACAAGACTGCTGAGACCAAAGCTACTTCAAAATCTGGCAGAGCAAAGAAAACCAAAGAACCCAAAACCAAGAAAGCTGCAGCTCCTCGGAAACCACGGGCTGCTCCTACTCATCCACCTTACGAAGAGATGATCAAAGATGCGATCGTTACTTTGAAAGAGAGGACAGGTTCAAGTCAGTACGCCATTGCTAAGTTCATTGAAGAGAAACAGAAGAATCTTGCTGGGAATT…	(CTG)6	CTGCTCCTACTCATCCACCT	CAGTAGCACCCGTTTCTTTT	281	56.97	Histone H1 [Lycopersicon esculentum (Tomato)]
HAU0473	BG446390	CTTCGCTTTGAGATTAGATCCAAAATTCCCCTTTCATCTTATTTCCGATTCCCCAATTTTTCCTGAAACCCTAATCCTAATCCCGGATTCCTCTCGTCTACATCGTCTAGCAAATGGCAACCGAGGAGCCGGCAGTCGTGGCAGACCCCGCACCGGAGACGGAGGAGGACAAGACTGCTGAGACCAAAGCTACTTCAAAATCTGGCAGAGCAAAGAAAACCAAAGAACCCAAAACCAAGAAAGCTGCAGCTCCTCGGAAACCACGGGCTGCTCCTACTCATCCACCTTACGAAGAGATGATCAAAGATGCGATCGTTACTTTGAAAGAGAGGACAGGTTCAAGTCAGTACGCCATTGCTAAGTTCATTGAAGAGAAACAGAAGAATCTTGCTGGGAATT…	(GGGA)5	AAACGGCTACTGCTGCTACT	TTTTGCTCTTGCTCCCTCT	262	57.362	Histone H1 [Lycopersicon esculentum (Tomato)]
HAU0474	BG446420	GAAAAATGGAGATTTGTCTGAGAAATTCTGGAGCACAAAGGATCCAGGGCAGCAACCTTTCTCTTTCCAAATTGGCAAGGGCTCTGTTATAAAAGGATGGGATGAAGGTGTGATGGGAATGCAAGTGGCAAAAGTTGCTCGTCTTCAGTGCTCCCCAAACTATGCTTATGGTGCTGGTGGGTTTCCTGCATGGGGAATACAGCCAAACTCGGTTCTCGAATTCGAGATTGAAGTCCTAAGCTTGAAGTGAGTTTATTGCTGATGGTGACTGGCGAGAAATGGTGTGTGGCCCGAGTGACTCGCCTGGCGATGAACGTGTGTGGATGTGGTGGGTGGCGTGTGTGAGTGTGAGGTGAGGGTGAGTGTGAGGGGTGGGGTTGGTGAAGCAGCGGCGCGCAG…	(GTGTGA)5	TTATTGCTGATGGTGACTGG	ACGAGGGATGCAATAATAGG	255	56.9015	Peptidyl-prolyl isomerase FKBP12 [Vicia faba (Broad bean)]
HAU0475	BG446463	CTTACCTTAGCACATGTTAAATCCCATCTACAGATGTANTCGAACTGTNGAAGACCACAGACAGAGCAGCTGCATCTTCTGGACAATCAGATGCATTTGAGAATGGATCATCTGGGGATACTTCTGAAGATTTGATGATGGACATTCAAAACCCAAGGAGATCTGAGGTGTCAGTTCAGCAGGGAAGATCATCATCATCATCAAATGCCTATCAAGACAAGGAGTACCATGGCCTTTGGAGCAATTCATCAAGGGAAGCTGGGTTGCATGGGAAACCCAAGGACTCTGCTGGAAACGTACCATCTCTGCAGAAGGATATGGATCCAAAGTGCTGAATCCATGATAGAGTGTGAGATGGAAGCTCATCGGGCCTATCATGGACGAGCCCTAGGAAGCCTA…	(ATC)5	CTGAGGTGTCAGTTCAGCAG	ATGGATTCAGCACTTTGGAT	179	57.0495	Homeodomain-related [Medicago truncatula (Barrel medic)]
HAU0476	BG446501	GCGCTGCACAGTCTTCCCCAGAGAGACCCATCATTCTCAGATTTTTTCTCAGTGTTTAATAGTGAAACGATGTCCACTGTTGGAGAAGCTGCTTGCTCTTACGCTGCTCTTATTCTTTATGATGATGGCATCCCCATCACCGCTGAGAAGATTTCTACACTAGTTAAAGCTGCAAATGTCTCTGTTGAATCCTACTGGCCAAGCTTGTTTGCTAAGCTTTTTGAGAAGTGCAACATTGAGGATCTCATAACCAATGTTGGAGCTGCTGGTGGTGGTGCCGCAGTAACTGCAACTGCACCTGTTGCTGCTGGCGGAGGAGCTGGTGCTGCTGCACCACCTGCTGCTGGGGAAAAGAAGAGGGAGTAACCGGAGGAAGAGAGTGATGACGATGTGGGATTG…	(GTGGG)4	GTGGAGGGCAGTAACTAGGA	TTCCTTATCCCACTCTTCCA	300	57.0195	60s acidic ribosomal protein P1 [Arabidopsis thaliana (Mouse-ear cress)]
HAU0477	BG446523	CTTCTATAGAGGTCTGGTCTGCTCAACATCCTCTCTCTTTCTCTCGACAAAAGACTCAGATCCACCCGTGAATCTTTGTTCCAGCTTGTTAGAATGGAGACATTTCTATTCACATCTGAGTCTGTCAACGAGGGTCACCCTGACAAGCTTTGTGACCAGATCTCTGATGCTGTGCTCGATGCCTGCCTTGCCCAGGACCCTGACAGCAAGGTTGCCTGTGAAACATGCTCCAAGACTAACATGGTCATGGTCTTTGGAGAAATTACCACCAAAGCTAATGTAGACTATGAGAAGATTGTGCGTGAAACGTGCCGCAACATTGGATTTGTTTCTGATGATGTGGGTCTTGATGCTGACAACTGCAAGGTCCTGGTCAATATTGAGCAGCAGAGCCCTGAT…	(CT)8	AGAGGTCTGGTCTGCTCAAC	TTCACGCACAATCTTCTCAT	299	56.897	S-adenosyl-L-methionine synthetase [Elaeagnus umbellata (Autumn olive)]
HAU0478	BG446585	GTAAAGCCTGAGTGCGCAGAGGGGAATGTGAAGCATCATCTTGTGTTTTTGTGCTCTTAGATTCTTTGATAGTGTTCAAAGTCCACGCAAGGTTTCAGTGATGGGGAAGGACTCAAAATCAAAGGAAGCAAAGGGAAAGGGCAAACAAGCTGGAGGTGGAAGCGATGAAAGTGCTTCAAAGGGTAAAGGGAAAGCTGGGAAGGGAGATGGCCTTGGCACCTGCACTTACGTTAAAGCAAGGCACATCTTGTGTGAGAAGCAAGGGAAGATCAATGAAGCATACAAGAAACTGCAAGATGGTTGGCTTAACAACGGTGATAAGGTCCCACCAACTGAATTTGCAAAGGTAACTCAAGAATATTCTGAATGCCCTTCAGGGAAAAAAGGTGGAGATTTAGG…	(GGAGG)5	GCTGTGTAAAGGGAGGAAGA	CCAGCACATCCCTCCTACT	287	57.325	Putative peptidyl-prolyl cis-trans isomerase [Gossypium hirsutum (Upland cotton)]
HAU0479	BG446775	ACTGTTTCAACAACAACAGCAACTGGTTCAATCGTTTCCGTATAACCATGACTCATCGAGTCTGAACTCGGATTTTGGAGGCGCCGTTGCTGCTCCTGCTTCTTCCTATCCTTCTACTGCTGCTGCTGCTGTGTCTAATGTCAAGCTCTCTGATCCAAATGAAGTTGATGACAACACACTCATGGCACTTGCTCATCAAAACTACAAGGCTGGGAACTACAAGCAAGCTTTAGAACACAGCAGTGTACTCTATGAGAGGACTCCATGTCGTACTGATCACCTTCTTCTCCTGGGTGCAATCCATTACCAGTTGCATGATTATGATCAATGCATCGCAAAGAATGAAGAACCTCTGAAAATTGACCCACACTCTGCAGAGTGCTACAGAAATATGGCCAC…	(CTG)5	CGAGTCTGAACTCGGATTTT	TTGGATCAGAGAGCTTGACA	102	56.9935	Probable UDP-N-acetylglucosamine--peptide N- acetylglucosaminyltransferase SEC [Arabidopsis thaliana (Mouse-ear cress)]
HAU0480	BG446844	TCAATCTCTACTTTTAGCTCAGAACGCTCTTCACGCTGTGTAGAAATGCCGTTCAAAAGGTACGTTGAGATCGGGAGAGTCGCTCTCGTTAACTACGGCAAAGACTACGGCAAGCTCGTCGTCATCGTCGATGTTGTTGACCAGAACAGAGCTCTAGTTGATGCCCCAGATATGGTGAGGGGTCAAATGAACTTTAAGAGGCTTCAATTGACTGATTTCAAAATTGACATTCCTCGTGTTCCAAAGAAGAAGACACTGATTGAAGCAATGGAAAAAGCTGATGTTAAAAACAAGTGGGAGAATAGCTCATGGGGTAAAAAGCTGATTGTTCAAAAGAAGAGAGCATCTCTCAATGACTTCGACAGATTCAAGATCATGTGGGCCAAGATCAAGAAAGCT…	(TCG)5	AACTACGGCAAAGACTACGG	AAAGTTCATTTGACCCCTCA	105	57.075	Putative hydroxyproline-rich glycoprotein 1 [Oryza sativa (japonica cultivar-group)]
HAU0481	BG446865	TCGCAGTCTGCACCTTGCTTTGCCTTGCCTTGTTTACTTCTCATCTCTGTTCCTAATCCTCTTTGTTTTCTGTCACATCTAACTCCGACCCATTTTCAAACTAATAAGAAAGAAGGAAAACCGAAGCACCGTCTGCTGTTCGGTGCTCACTATCCCAGTTGGTGGAAACGGAAAGGTTTTTATATATTTTCCCCTTTCTCGCAAATGGGTTGCGCCCAATCCAGAATAGATAACGAAGAATCAGTGGCTCGTTGCAAGGACCGGAAAATCTTAATGAAAGAAGCGGTGGTAGCTCGCAACGCTTTTGCAGCTGCTCATTCTGGCTACGCCATTTCTTTGAAGAATACCGGTGCTGCTTTGAGTGACTATGGTCATGGTGAAGCGGAAGTGCCTCTCCAA…	(GAA)8	CCCTCGCTATTGAAGAAGAA	GAAGAGGTAATCCCAAAGCA	228	57.0335	BZIP protein-like [Oryza sativa (japonica cultivar-group)]
HAU0482	BG446873	AAAACATATCCAAATGTCATGGGTACTGGGTAGGCCGAAAACATTATAAAAGAGCTTTGAGCAATTAAGTTGGTTTCTGTCTTTCAACTTCTGAGCTTCGTTCTTTCTTTCTTTCTTTGTTTCTGTCAGTAGTTCAACAATGGCTACAACTGAGGTTTCCCCAATGGATCAAAATCCCACACCTCCTAAACAGCCATCATTTCAACAACACTACCCTCCTGATTTTCCAAGAAAGGTGTTTGCAGAGACGATAGCAACCTACTTGCTGGTTTTTGTGACATGTGGATCACCTGCCATTAGTTCGGTTGATGAACATAAAATCTCAAGGTTAGGAGCTTCAGTTGCAGGTGGACTTATTGTGACTGTAATGATCTATGCACCTGGTCATGTCTCTGGTGC…	(TTCT)5	TCCAAATGTCATGGGTACTG	GAACTAATGGCAGGTGATCC	295	56.9155	Nod26-like protein [Cucurbita pepo (Vegetable marrow) (Summer squash)]
HAU0483	BG446908	TTCGGCACGAGGTGGATCCCTATAAAAAAAACATTTTTATTAGGATTCTCTCTCTCTCTCTCCCTCCCTCTCTCTGAATTGTTAGTCAAATTCCCAATCTGAAACGCCGCTGTTTCTCAATTCACCGAAATGAAGCTCACCGTTAAAACCCTCAAGGGTACCCACTTTCAAATTACTGTTAACCCCAACGACACGGTTATGGCTGTGAAGAAAAACATAGAAGGTATACAAGGGAAAGACAATTATCCATGCGGCCAACAGCTTTTGATTCATAATGGGAAGGTTTTGAAAGATGAAACTACTTTAACTGATAATAAAGTCTACGAGGATGGTTTTCTTGAACACATGCTTAACAAGAGCAAGTACTGGGGTTCAGCTGGGGCATCATCTGCTCAACCT…	(TC)15	CGAGGTGGATCCCTATAAAA	TTTCGGTGAATTGAGAAACA	123	56.705	Putative DNA repair protein RAD23-2 [Arabidopsis thaliana (Mouse-ear cress)]
HAU0484	BG447229	CTTAAGCAACAACAAGTTGGAAGGAAAGATACCTGAAGGGATTGGAAGGTTAAAGAATGCAACACTTTTGGACCTTGGCAGAAACAAGTTCTCAGGTGGGTTGATACAGTCATTTCAACGACTGGTTTCTTTAAAAGAGATGGTGATATCAAATAATCCGCTTGGAGGTGATCTCATGGGTGTTGAATGGGGAAAGTTGCAGAATTTGGAGATATTGGATCTTTCAAGTATGGGGTTAACAGGTTTAGTACCAGAATCCATGGCAGGGATGAAAAAGTTGAGATATTTGGGGCTAAATGACAACAGTCTGACAGGAAATCTTTCACCAAAGCTTGCAAGTCTTCCTTGTCTGAATGCTCTTTATGTTAATGATAATAATCTGACAGGGAAGCTTGAGTT…	(CAT)6	ATCTGACAGGGAAGCTTGAG	GGAAATCCACATGGTGAAA	268	56.8465	Unnamed protein product; contains similarity to elicitor-inducible receptor EIR gene_id:T5M7.12 [Medicago truncatula (Barrel medic)]
HAU0485	BG447322	TTCAAGATTTCGAGGGTTTATAAGTTACTGTTGAAATACCCAAGCCGCCAAACCGAAAATGGGTCTCCAAAACGACATCGATTTGCTCAATCCTCCAGCAGAACTTGAGAAGAAGAAGCACAAACTCAAGCGTCTAGTCCAGACTCCCAATTCCTTCTTCATGGATGTGAAATGTCAAGGCTGCTTCAACATAACAACTGTGTTTAGCCACTCTCAAACTGTGGTGGTGTGTGGCAATTGCCAGACTGTTCTCTGCCAGCCTACAGGAGGTGAAGCTAGACTCACCGAGGGGTGCTCTTTCAGGAAAAAGGGTGACTGATATGGTTTTTGAGAAAATGAGTTTCACAATGGGTCAATTTGGCTCATGCTTTTGGTTTGGTCATGATATGTGGGGGTGGG…	(GGGT)4	CTCAAACTGTGGTGGTGTGT	ACCTACTCCCAACACTCGAA	253	57.072	Ribosomal protein S27-like protein [Solanum tuberosum (Potato)]
HAU0486	BG447322	TTCAAGATTTCGAGGGTTTATAAGTTACTGTTGAAATACCCAAGCCGCCAAACCGAAAATGGGTCTCCAAAACGACATCGATTTGCTCAATCCTCCAGCAGAACTTGAGAAGAAGAAGCACAAACTCAAGCGTCTAGTCCAGACTCCCAATTCCTTCTTCATGGATGTGAAATGTCAAGGCTGCTTCAACATAACAACTGTGTTTAGCCACTCTCAAACTGTGGTGGTGTGTGGCAATTGCCAGACTGTTCTCTGCCAGCCTACAGGAGGTGAAGCTAGACTCACCGAGGGGTGCTCTTTCAGGAAAAAGGGTGACTGATATGGTTTTTGAGAAAATGAGTTTCACAATGGGTCAATTTGGCTCATGCTTTTGGTTTGGTCATGATATGTGGGGGTGGG…	(GGGAG)5＋(GGGA)4	AAGATGGGGAGCGGGAGA	CCTGTTCCTTCTGTCCCTTC	297	60.8945	Ribosomal protein S27-like protein [Solanum tuberosum (Potato)]
HAU0487	BM358313	CCATTCTTTCTTGTCGTCTTTATTCCTTTTATTTGTCCGTGCTGTATCTTCTGGTCCTCAGCAACCTCAATTAGCTCATATATATTTTAATAAATACTTCTTTCCTTTTCCCTTGATCTTTTTTCTTTTCTTTTATTTTCTTTATTAAAAGGGCCCAAACTTAAGGGGAACACAAAAAATCAATTTTCTTTTTTTTCTCAAATTTCCTCCCCAGTTTTTTGAACCGCCCAGTCAATGCTGTTCCAATGTTTCCCCTTCTTGACCAATGTGGTGTTTGGAGGTGGCCAGGATGCATCAGTTGTCACTACTACCGATCATTGTGCTGGAAAGTTTGAAGTTAAATTTTATGACAAGATACTTCAAGAGGAAATTGGAGGTGTGAAAGGGCATTTTGGGCCT…	(TTTTC)5	ATCTTCTGGTCCTCAGCAAC	GTCAAGAAGGGGAAACATTG	218	56.9735	TGF-beta receptor-interacting protein 1 [Phaseolus vulgaris (Kidney bean) (French bean)]
HAU0488	BM358317	AGCTTACACCTAAAAACTCCGGCTTGTAAATTTGGGGGTTTTGAGCGGAACACATTTCCCCCAGGAAACCCTATTGCCTTTATTCCCCCCAGTTCCAATTTCCCCTCCTTAAAGGAACCAAAAGCGGAACCTCCGCGCCCCCCAGGTGCCCCACAAGGAATCCCAAAAAATTGGGCCAGAAATTTCCCTTCCCCTCTCTTTCTTTTTTCTTTTCCTCCCCACCTTCCTTCCGTCAACCCCCCTTTTCTAAAGGGCTTCCCCTGGTGGTTTAACCAATTTTTATTCCACCCTCCCAAGGACCCGTGGTTACAAGCCAGGGTTNTTGGGTTGGAAATTGGTTTCATTTGTGACCCGGGGAAGAAGCAGCCTCTCCTTTAGGTTGCGTCCAGATCGCTTGCG…	(TCTT)4	GTTCCAATTTCCCCTCCTTA	GGGTCACAAATGAAACCAAT	262	57.5855	Fiber-specific acyl carrier protein [Gossypium hirsutum (Upland cotton)]
HAU0489	BM358731	TATCTCCACCAAAGATCCTCGCAACTAAAATTCCAGATGTCGGCTCGTGCCGAATTCGGCACGAGTCTATGCTTCTCAGCTCACAGCCAAGCCAAGGCTTCTCGAACCTGTTTACTTGGTCGAGATCCAAGCCCCGGAGCAGGCACTTGGTGGTATTCACAGTGTTCTTAACCAGAAGCGTGCACATGTATTTGAGGAAATGCAAAGACCTGGCACTCCACTTTACAACATCAAGGCATACCTTCCTGTCATTGAGTCCTTTGGATTCTCTAGCACTTTGAGGGCTGCAACATCAGGACAAGCTTTCCCACAATGTGTGTTTGATCACTGGGATATGATGTCATCAGACCCATTGGAACCTGGCTCTCAGGCAGCAGCCCATGTTGCCGAAATCCGCAA…	(TGA)6	GAACAGATGACCCCACTTTC	CAACGCAATGTCGATTGTAG	213	57.378	Translation factor; Elongation factor G, III and V [Medicago truncatula (Barrel medic)]
HAU0490	BM358867	AAACGACAGCGTACTAAGCAAAACAACAACAGCAACAAAAATAACATGGCATCCTTTCCGTACGCCGACGTGGACAGTACCCAAAGAGCAATCGCCGGTCAAGCCGAGGGCTTCGGCCGGTTCGCCGTCGGTGGTCTCCACGGCCCTCTAGTCACGGTCACCACTTTATCCGGTCCGTTTCATCTAAATTCTTCTTTCAACTTAATTTTTTCCCTTTCAAATTACACTAATTTTTTACATATGATTTCCTTGAAGACGACGGTCCGGGTTCTCTCCGAGACGCTTGCCGGAAACCGGGACCGGGTTGGATCGTGTTCAAAGTGTCGGGAACAATCCGATTATCGACGTACTTAAGCGTGGACTCTCACAAGACAATTGATGGACGAGGCGAAAGGGTAA…	(AAC)6	AACGACAGCGTACTAAGCAA	TAGATGAAACGGACCGGATA	185	57.188	Pectate lyase-like protein [Arabidopsis thaliana (Mouse-ear cress)]
HAU0491	BM358987	TCTATATAAATCTTTGCTCCATCACTTAATTCCCCCTCTCCCTCCCCTCCCTCCTCCCTTTTTCGCTCTTTTCTTTTCTTCNTTCTTCTTTTCTAGTTCTTCCACTCTCCCCCCTCCCAGCCTCCCTAACTCGGAGCTTGTGTGCCTCTAGGCTCCTCTCAGTGGATCTAAACTATCTGGTCTGAGTCCTCACACGTTTGTTGTCCATGTCATCAATGGATATGCCAGTTCTAATGTCCCTTACACTCGCATGTGTGGTGGTGTTGTGCATGGTAGTGGGTGCACCCCTGGCTCAAGGGGCCGTAACTTGTGGTCAAGTCACAAACTCCCTCGCACCCTGCATTAATTACTTGAGAGGGAGTGGTGCTGGTGCCGTTCCCCCAGTTTGTTGCAGCGGCA…	(CTCC)4	TTTGCTCCATCACTTAATTCC	ATGGACAACAAACGTGTGAG	196	56.911	Lipid transfer protein 3 precursor [Gossypium hirsutum (Upland cotton)]
HAU0492	BM359180	CTGTACGTCGTGAGCACTAAGCTGTTATGTGGCCATCCCAGAGANTTTGTTTACATAAGGATGCCATGAAGCTGTCTTTTGATGATGAAAACCCAGATAGGGCCAATGGTCATATTTTCAATGTGGGTAACCCAAACAATGAAGTCACAGTTAGGCAACTTGCTGAAATGATGACTCAGGTCTATACCATGGTTAGTGGAGAACCTATGTTGCAGTCACCATCTATTGATGTCAGCTCCAAGGAATTTTACGGTGAGGGATATGACGATAGCGACAAGAGAATCCCTGACATGACCATAATAAATAAACAACTCGGTTGGAACCCCAAGACATCCCTTTGGGACTTACTTGAATCGACTCTTACCTACCAATACCGGACTTACGCCGAGGCCATTAAGA…	(TA)8	GTTTAGACCACGCACACAAG	CAGCACAATCCAGAAATCAG	276	56.8225	Putative dTDP-glucose 4-6-dehydratase [Arabidopsis thaliana (Mouse-ear cress)]
HAU0493	BM359203	AGCCCGAGAGAACGGGGGAGTGCCTTCTGTAACCTTTATCATCTACTTTTTTTTTTATCACACTCAGATTTTGTTGTTTACTATCCATTATGTTGTATATCGAGGTAGATACAGACCGGGATAATTTCATGAATCCTTGGGAAGCCAAGGAATATGGTCTAATCGAGGGAGTTATATACGATGGCAAGCCAGGGTTAGTTGCTCCAATGGCAGATGCAACACCGCCACCGAAAACCCGGGTTAGGGATGTGTGGAAAGTCAAAGGGAGCAAGAAAGCAAATAAGAATTAGCCTACACAACATGAGATGTTACTGAATGGGCGTACGGGTGGGCAGGAGGAGAAGGAGGCTGGTCCTTTATGAAGATGGTGGGAGATGGCTGAGCGCCTGGCTTGGATGG…	(AGG)5	GGTTAGGGATGTGTGGAAAG	AGCCTACACAGACTCCCATC	176	56.8445	Clp protease [Arabidopsis thaliana (Mouse-ear cress)]
HAU0494	BM359249	CTGTGTTCGGTTTTGAAACAAAAGACTTCTCTGTTCATGTTTTTGGTTTTTTTAGAACTAAAAAGAAAAAGAAAAAAAAACAGTCTTGGATCTGAAATGGTTTTTTCTTTTGGTTAGATTTTTATTTTTTTAAAATTTTTTTCATAATTTGAAATTATTAGAACAACATCGAATTTTTTTTCTGAACTTGTTTTTTTTTTTAAATATATATATTTCGATTGGCTTTTTTCCCTTTTTATTTTTAATATTTTAATAATTTAATGTTCCAAATCTGACACCCAAATCATGAGGAAGAAGCTCGATACCCGTTTCCCAGCTGCTCGCATTAAAAAGATTATGCAAGCAGATGAAGATGTCGGGAAGATTGCATTAGCGGTGCCCGTTTTAGTTTCAAAAGCA…	(CTG)5	TCGATTTTCTGAGGGACATT	TTCCCATTTGAGCTCTTTTC	247	57.0885	Histone-fold/TFIID-TAF/NF-Y [Medicago truncatula (Barrel medic)]
HAU0495	BM359372	AGGTTTTTACATGGAACCAGAGACTTCAGACAGTGGATCAATGATAAGTGGCCTGGCAGCAGGGCGAGGAGGTATGGGTGGAAGTGCTGGTCCCCGAAGCACAAGAGCACCTGTTGCTGCTACTGCTGTGAGACCTCTGCCTGCCCTTAAGGAAAATGTCAAGCGGGTTATGTTTTATTGTTAGGGGTTCGCTTGATGATCATGATCCTCTGACCAATCTATATATTTCATGGTATTTTCAATATCTGCTACTTTGTTGGTTGTATCATAATTGGACTAAACCTATCCTTTGTAAGCACCATTCAGCTGCTGTAGTATTGTTGACTGACTGCTTAACTTATCCTCTTTAACTTCCAAGTACCAGCTGTTGTAGTATTGTTGACTGACTGCTTAACTTAT…	(TGT)5	TCCTTTGTAAGCACCATTCA	CACTAATGGAACACAAGATT	201	53.4015	AGO1-1 [Nicotiana benthamiana]
HAU0496	BM359392	ATTCAGCCCCCCTATTTTCACTATCAATAGCATATGAACCCTTATTAGCCTATTTCCCTTTTTCCCTTTTTACCCCCTAGTTCTTCTAGGGCAAAGATTCCCCAATTTCCCTTCTTCAATTTCGATCCTTTATCTCTTGAATTTGATTTTTTTTTTTAAATTCAATCATGGATGGCAACAAAGACGATGCTTTGAAATGCTTGAAAATCGGAAAAGATGCTTTGGACGCCGGAGATCGAGCCCGTGCCCTCAAATTCCTCACCAAAGCTCGTCGTCTTGACCCATCGCTTCCTATCAAGAATCTCTTATCTGCGGCGGAAGGAGGGAAATCTGACGATCGGCCGGCTTCGGAACCTGTTGGGTCTGCTAAAGATCCGTCTGGGTCTTCTCCATCTAAAC…	(CGGCGT)5	ACCTGTTGGGTCTGCTAAAG	CGATTTCTCTAACCCCAAAA	241	56.887	Putative DnaJ protein [Arabidopsis thaliana (Mouse-ear cress)]
HAU0497	BM359604	GCACGAGAGCAGTTCCAGTTCCCCTCCCCAGCAGCCGGAGAAAGCAGTTCCATCTCCCTCTCTCTCTCTCTCCCCGGTCCGTCATTACCAAGAGGGCAGGAAGGAAGATGGGCTCGTTGGAGGCTACGAGGGTGGAGCTGGGCCTGGCGGTGCTGTACCTGAACAAGGCGGAGGCTCGGGACAAGATCTGCAGGGCCATCCAGTACGGCTCCAAGTTCATCAGCAACGGCCAGCCAGGCACCGCGCAGAACGTCGACAAGTCCACCACCTTGGCTCGCAAGGTCTTCAAGCTCCTCAAGTGGGTGAACGATCTTCATGCTCTCATCAGCCCAGCCGCCAAAGGCACCCCTCTCACACTGGTCCTGCTTGGGAAGTCCAAGAATGCTCTGCTGTCGACCT…	(CT)8	GAGAAAGCAGTTCCATCTCC	ATGAAGATCGTTCACCCACT	280	56.73	Peroxisomal membrane protein PEX11-1, putative, expressed [Oryza sativa (japonica cultivar-group)]
HAU0498	BM359627	GCACCAGGAGGAATCCCAGCTGAGACCTGACCTTGGGATTTTGCCGCTCCCGCTCCTCCTCCTCCGTGCGCTCCGGCGACCTCAGGCAGGCAGGCAGGCAGTCCAAGGCCAGGATGGCGGCGTGCCCCGCCGCGACCACGGCTCGCGTGGGAGCAGCGCACGGAGGAGGAGGCCCCTGGAGGAGAAGCGTCCTCGCGCGCCCGGCCCGCGGCACGAGCACGGCGGCGCGCGCCTCGGAGCTGCAGCAGGCCACCACCCCGGCACCGGCCGGCGCCGTCCCGACCCACAAGGTGACCGTCCACGACCGGGAGCGCGGGGTCGTCCACCAGTTCGTCGTGCCCCAGGACCAGTACATTCTGCACACCGCGGAGGCGCAGGACATCACGCTCCCCTTCGCCT…	(CAGG)5	AGACCTGACCTTGGGATTTT	AGGACGCTTCTCCTCCAG	171	57.788	Putative ferredoxin [Oryza sativa (Rice)]
HAU0499	BM360089	GCACCAGGAGAAATCCCGGGGCGCGGAGAGCTCCACCTCCTTCTATCCTTGCACGGCATGGCGCTCCTACGCCTCCAGCAGCACTGCTCCCTCCTCCAAACCTCCACCTCCCACCTCCCAACCCTCCTCACGCCCCCGCGGAACCCTCGCAGGAGCCAACTCCCGCCGCCCAATGCGGACAGGAGTAGGACCGCCAGCTCCTGCATGGCCCCCTCCCCCGCCGCGCGAATCTTGGCGCGGAATGCGGCGGCGCCCTGACGGGGCGAGCTGCTGCTCCTCCTCCCGGCGGCCTGGCCGCTCCCGGCCCTCGCGGCCGAGGCCGACGGCGGCGGCGGCGGGAGCAAGGTGAGCCTCGAGTCCATCGTGCTGGCCATCGACGACTACAACAACCGGAACCCC…	(CGG)5	ATGCGGACAGGAGTAGGAC	GTTGTTGTAGTCGTCGATGG	218	57.124	Rhodanese domain-containing protein-like [Oryza sativa (japonica cultivar-group)]
HAU0500	BM360100	GCACCAGGCCTATCGTCGCCGTCTCGCTCCTCGCCGCCGCAAAGATGCCGTTCAAGAGGTTCGTCGAGATCGGGCGGGTGGCCCTGGTGAACTACGGCAAGGACTACGGCCGCCTCGTCGTCATCGTCGACGTCGTCGACCAGAACCGGGCACTCGTCGACGCTCCTGATATGATCAGGTGCCAGATGAACTTCAAGCGTCTTTCACTGACTGACATCAAGATTGACATCAAGCGTATCCCCAAAAAGGCAACTTTGATCAAGGCCATGGAGGAAGCTGATGTGAAAACCAAATGGGAGAACAGCTGCTGGGGCAAGAAGCTTATTGTTCAGAAGAGAAGAGCATCGCTGAATGACTTTGACAGGTTCAAGGTCATGTTGGCTAATATTAACAGGGGTG…	(TCG)8	TTCAAGAGGTTCGTCGAGAT	CAGTCAGTGAAAGACGCTTG	163	57.3125	Putative hydroxyproline-rich glycoprotein 1 [Oryza sativa (japonica cultivar-group)]
HAU0501	BM360118	GCACGAGCGATCAACTCCGGTCAAATTTAGGCGCACAGAAGCAGTTGATGACATCTCCAAACCAATTGCAAATTTTATCACCACAACAGCAATTGATGGCTCAAGCACAAACACAGAATGAGCTTGCTAGAATGGGTTCTCCAGCTCATTCTGGTTCACCAAAGGTTCGGCCAGATGAACATGAGTATATGATGAAGTTGAAGATGGCCCAGATGCAGCAGTCCTCAGGTCACCGGATGATGGAATTGCAACACCAACCGCAGCAGCAGCACCAGCAGCAACAACAACAGCAGCAGCAACAACAACAGCAGCAGCAACAGCAGCAGCAGCATCAGCAACAGCAACAGCAGCAGCAGCAGCAACAGCAGCAGATGCAACAGAATAGTATAAAACGGAAGC…	(GCA)37	CAAACACAGAATGAGCTTGC	AGAAGTTGGCTTCCGTTTTA	300	56.858	Transcriptional corepressor LEUNIG, putative, expressed [Oryza sativa (japonica cultivar-group)]
HAU0502	BM360137	CAAGAACCAATAGTCTTTGCTGATCCGCTGTTTTCTCTAGCTCCCACGAGTCTTTAGCTGCACCGACCGATCTCGATCATGGAGGATGAGAGGAGCACCCAGTCATACCAGGGAGCTGAGGCCGATCAGGTGGAGGTGACGGACAGGGGCCTACTCGGCAACCTCCTCGGCAAGAAGAAGGAGGAGGAGGACAAGAAGAAGGAGGAAGAGCTGGTCACCGGCATGGAGAAGGTCTCCGTGGAAGAGCCCGAGGTTAAGGAGGATGGCGAGAAGAAGGAGACTCTCTTCTCCAAGCTGCACCGATCCAGCTCCAGCTCCAGCTCGTCTAGTGACGAGGAGGAGGAGGAGGAGGTCATCGATGAGAACGGTGAGGTGATCAAGAGGAAGAAGAAGAAGGGT…	(GAG)6	AAGAAGGAGGAAGAGCTGGT	TTGAGCTTCTCCTTGAGACC	221	57.1735	Dehydrin [Hordeum vulgare (Barley)]
HAU0503	BM360139	GCACCAGTCTCCCTTGGCCCTCCGACATCTCTAGCAGGCGGAAACAGCAGAGCAGATTCAAGACTTTTCAACCGCTGCAGGGGCAAGCAATCCGGTGGCGGTGGCGGTGGCGTTGGCGGTGGCGGCGGCGGAGGGGACCTGTCCGCGGTGGTCGACTTCCACGCGCTGCTTGCTGCCGGAGAAGGCGAGCTGCCCGCCGGGATCCGGAGGTGCCACCGCGCCGGCTTCCACCTGCCCGTGTTCTGCTTCCTCGACCGGCCAGGATTCTATTTCATCCCCGGTGCTCTATCTACTGAGGAACAGTGCTATTGGATCAGGGAAAGCTTGAAAACATTCCCACAGCCGCCTAATAGAACCAACTTGACTGCTGCGTACGGTCCAATTTCTGATTTGCTCGTT…	(CGGTGG)6	GAAACAGCAGAGCAGATTCA	TCCAATAGCACTGTTCCTCA	273	56.751	Alkylated DNA repair protein alkB homolog [Arabidopsis thaliana (Mouse-ear cress)]
HAU0504	BM360276	GGACTGCTGGAGCGAAGGCGCCACGGAGGTTTTGATCGACGCGTGGGGAGAGAGGTATTTGGAGCTCAGCCGTGGGAATTTAAAGCAGAAACATTGGAAAGAAGTGGCGGACATTGTGAGTAGCAGAGAGGATTATACAAAAACTCCTAAGACAGATATACAGTGTAAGAATCGAATCGATACGGTGAAGAAGAAGTATAAGTTAGAGAAAGCTAAGGTTGCCGCCGGTGGTGGACCGAGTAAATGGGTGTTTTTTGAGAAATTGGATCAACTTATAGGGCCAACAGCGAAGGTTTCTGCTAATACTACGGCGGCCGTTTCCGGTGGTGGTGGTAGTAGTAGTGGTGGAAGTGCTGACTTTTTGTCTAAAGTACCGATGGGGATTCCGGTCGGGATCCG…	(ACA)9	GGTGGAAGTGCTGACTTTTT	CGGTGCTTTTCTTCTTCTTC	140	56.857	Similarity to DNA-binding protein [Arabidopsis thaliana (Mouse-ear cress)]
HAU0505	BM360574	AGATGGAGATGGTTAGTGAGGTAATGGGTGACGCTATTGATGATGCTTTGGAAGGTGATGAAGAAGAGGAAGAAACAGAAGAACTTGTGAGCCAAGTTCTTGATGAAATCGAGAATCGATATCAATCAAGAGCTTGTCAATGCACCATCAGCTGCTGTTTCTGCACCACCTGCAAAGGGTAAGGCTGCGCATGCAAAACCAACCGGGAATGACGACGGTGGGATAGATAGAGACTCACAAGCACGGCTAGACAATGTAGAGAAGGATGCCGAAAGTATGCTTAACTACTCTAGTATACAATATAACAATTGCCTGCGTTAGTGGAGGCGAAAATACATATGGATTGCTACATGTGGAAAAACTCGTGCCACAGGTTATCGAGGGTCATGGTATGGAAAT…	(GAA)5	ATGATGCTTTGGAAGGTGAT	CTATCTATCCCACCGTCGTC	191	57.0605	Putative Snf7-like protein [Arabidopsis thaliana (Mouse-ear cress)]
HAU0506	BM360637	GCCTCATACTGAACAGGTAATATTGGTAGGTCATAATGCTGGAGGGTTAAGTGTGACGCAAGCCACTCACAAATTCGCCAACAAAATCCGTCTGGCGGTGTATGTAGCAGCCACCATGCTAAAATCATGCTTCTTGACTGATCAAGATATCAAAGATGTAAAGAACTTCTCCAACCAACTCATCTTTTTTCTTTTCTTCTTAGTTTTCTCATGTTGTTGTTGTGTGTTGAATTCTGGGTTTGAGTTTTTATCTGGTATGCACCTTTGGATTTTGAATTATTAAGGGTTGTATTGGTAACGCTAACAGATGGTTCATGGTTTCCAAGTGCCAACTGTTTTCATATAGGCTTGGCTGTCAGCCATTTCCTTAATCCCATGTGTTAATTTATATATATGTAT…	(TA)10	TGTGTTGAATTCTGGGTTTG	AGTTTGGGATTCCTGTATGTG	206	56.7585	Putative alpha-hydroxynitrile lyase [Arabidopsis thaliana (Mouse-ear cress)]
HAU0507	BQ401357	AGTGTCCAATTCGGCACTTTGATTACACTTTTTCCATTTTTTTCAGGCTCTCTCTCTCTCTTTTTTTCCACCGAGGATTTTATTACAATAAATCCTCTAAAATTATCTGTTATTCACATTGATAATCTTGTCTTCTCGATATATCCGCTTCGGGTTTGAGAGAGAAGAGATAAAGAACATAGAGAAAAAGAGGGTAAAATGGCGCATAGAGTAGATCACGAGTACGATTACCTTTTCAAGATCGTGTTGATAGGCGATTCTGGAGTTGGAAAAACGAATATTCTCTCTAGGTTCACCAGAAACGAGTTTTGTTTGGAATCTAAATCCACTATCGGCGTCGAGTTCGCTACTAGAACCCTCCAGGTAGAGGGAAAGACTGTCAAGGCACAGATTTGGGAT…	(CT)7	TCGGCACTTTGATTACACTT	ACTCTATGCGCCATTTTACC	201	56.951	Ras-related protein Rab2BV [Beta vulgaris (Sugar beet)]
HAU0508	BQ401510	TGATACTGAAGCAAGCAAGCAACCAAATTCAAGAGGCACTTTGTTTTGGCTTTTGGGTTTCTCATAATTCAAATTTCACAAAATAGAAAAAATAAAATGTTGATGCGATTTTCCCTTCAAAGAGTGAAGAATTTATTAAGTTCTTCCAGTTATCGTTTCTCTACAGCGACTGAACCCTCTTTAAATCAGCGAAATCCTCCGGTGTGTGCGTGTGTGTTGTTTGGGTAAAAAGGCAACACAAGAAGTTATTTCACAAGTTCCTTTAACTACAAATGAAGAGTTTAAAGCTGCTGTTGCTGCAGCAAAGCAAGCTTTCCCATATCTTGGCGCAATACCCCTGTAACAACTCGTCAGTGAATTATGTTCAAACTCCAAGAGCTTATCCGTAGAGACATTGAT…	(GT)8	AAGCAACCAAATTCAAGAGG	CTTGTGTTGCCTTTTTACCC	226	57.111	Aldehyde dehydrogenase [Medicago truncatula (Barrel medic)]
HAU0509	BQ401514	ACTCACAATGTGGGATGCCAAGAACATGATGTGCGCTGCCGATCCACGCCATGGAAGGTACCTTACAGCATCGGCTATGTTCAGGGGCAAAATGAGCACCAAGGAAGTCGATGAGCAGATGCTCAATGTCCAGAACAAGAATTCATCCTACTTTGTGGAATGGATCCCAAACAATGTCAAATCAACAGTGTGCGATATCCCTCCGAATGGGTTGAAAATGGCATCAACATTCATTGGAAACTCAACTTCGATACAGGAGATGTTCAGGCGTGTGAGTGAACAGTTCACAGCCATGTTTAGGAGAAAGGCTTTCTTGCATTGGTACACGGGCGAAGGTATGGACGAGATGGAGTTCACAGAAGCAGAAAGCAACATGAATGATCTGGTGTCGGAGTATCA…	(GAG)6	TGGAGTTCACAGAAGCAGAA	AATATTGGCACTGGACATCA	228	56.74	Tubulin beta-7 chain [Arabidopsis thaliana (Mouse-ear cress)]
HAU0510	BQ401860	GCTCCACTCAATATATAAATAAAACCCAAACTCAAAATATCAAAAACCCCATTTTTCCTCCATTGATTCATCCATCTTTGAAGAAAAAGAGAGAGAGAGAGAGCTTTTGAAGTAACATATATCCATGGCTTCTTGTTGCAATTCTTTGAGACTTGAAGGTTTCTTCTCTTCTGCTTTTAAATCATCTAAGCGATCATCCAATGCCATTCCCATCCCTTCCTCTTCTTTTTCTCATCTCTGTAACCATCGCTTCCCTCTTAAAAGCATTTCCTTTTCAGTATCACGCTCCCCTTCTTTTACCATCAAAGCTTCCTCCTCCTCCTCTTCTTCCTCCACCACCATTGCCGAGCCTGAAGGCATCAAGATAACTTCAGTTCCCACTAAACCGATTGAAGGGCA…	(AG)8	TTTCCTCCATTGATTCATCC	CTTTTAAGAGGGAAGCGATG	211	57.0595	Phosphoglucomutase, chloroplast precursor [Pisum sativum (Garden pea)]
HAU0511	BQ402238	AAAAACTGGGACTGCGCGCCTGCAGTCGACTATGGACCAAAATCGCCGACCTCTATGGAACCCCTTCCCGGAAACACCGTGTCCTCCACCACCACCTCCGGCACAACAAACATGCCCCATAGACACTCTCAAGCTAGGTGCATGTGTGGACGTGTTGGGTGGCTTAGTACACATCGGCATAGGTAGCAGCGCCAAAGACACTTGCTGCCCTGTACTACAAGGGCTGTTGGATTTAGACGCCGCCATTTGTCTCTGTACTACGATCAAGGCCAAACTTTTGAATATCAATATTATAATCCCCATAGCTCTTCAGGTCCTCATCGACTGTGGCAAAACTCCACCTCCAGGGTTCCAATGTCCAGCACAATGATGAAAAACATAAAAACCCCGTTTTTTTTC…	(TG)7	GTCCAGCACAATGATGAAAA	GCAATGTTCACTCCAAAACA	292	57.1155	Cold acclimation protein WCOR518 [Triticum aestivum (Wheat)]
HAU0512	BQ402262	TAATAGCAATAATATTAATAGTGAGAGGCGAGAAAGAAAGTTAAGAAACATAGAAAATAGCAAAAGGGTATCTCTCTATTTGTCTCTCTTTCTCTCTCTCTATCTCTTTCTTTACAATTTTTTTTTTTTTGCAGTGATTCTCCTCTTTCAGCTCAGCGTGTTTTGCATACAAAAAGAGAAAAAGAGTGAGACAAATATATATATTAAAACTTTTATATATTTTTTTAAAATATTTGGAGAGTCTGTGTGTGGATATAAAGAAAGAAAATGCAGCAGCACCTGATGCAGATGCAGCCCATGATGGCAGCTTATTATCCCAACAACGTCACTACTGATCATATTCAACAGTATCTCGATGAGAACAAGTCATTGATCTTAAAGATTGTTGAGAGCCAGAAT…	(TC)10	GTGAGAGGCGAGAAAGAAAG	CCACACACAGACTCTCCAAA	232	57.0115	GRF1-interacting factor 1 [Arabidopsis thaliana (Mouse-ear cress)]
HAU0513	BQ402324	AGATCAAAACAGAAACTCCAAGCTTTGAACTAACTTCCATGTTCACTTGATCCAAAGAAAAGAAAAAAAGATTTTGTAAGTGATCAAAGTTTTCAATGGGAAAAGGCCCCTTCTCGTTCCGGCGCCCTTCTATTAGGCGTCGCCGTCCGAAATCTACTGCGGTACCTCAATCGCCAAAGCCGATACCGACTACTGGAGCCGTCGCTTCTTCATCTTCGCCTCCGCCTCCTAGCACTGGTAACTTGATTGGTGGAGGAGGCGGTGGTGGTGNNGGGTGGTGGCNGCNNNNNAANGGGAANAANAAAGCGGNGGGAGCAAGGCTGAGGATGAAATTCGACGCGATGGGGGTATCGGAGCTGGTGGAATATGATAACAGTACGATCATTAAGAGGGCTTCTA…	(GGT)7	AAAGCCGATACCGACTACTG	GTGAGAGAAGACAGGGCCTA	268	57.018	Mg2+ transporter protein, CorA-like [Medicago truncatula (Barrel medic)]
HAU0514	BQ402676	AACTAAAAAAAAAAATGACTGCTCAAACAGACAAAGAGGTCGAAGAGATCCTCGCCGCTCATCTCGATCAACAGAAAATCCATTCTGAGCAACCCGAACAACCTGTAGTTGAAGATGACGACGACAACGATGACGACGACGATGATGACGATGACAAGGATGAAGATGATGCCGAAGGCCTTCATGACGTAGACGGAACTGGTAGGTCAAAGCAAAGCAGAAGTGAAAAGAAGAGTCGTAAAGCAATGTTGAAGCTTGGGATGAAACCGATTCCCGGTGTTAGCAGGGTCACAATCAAGAAGAGCAAGAATATCTTATTCGTCATCTCGAATCCAGATGTCTTCAAGAGCCCTGCATCGGATACATATATAGTGTTTGGAGAGGCTAAGATTGAGGACT…	(GAC)9	AAAATCCATTCTGAGCAACC	AGGGCTCTTGAAGACATCTG	279	56.8755	Nascent polypeptide-associated complex NAC; UBA-like [Medicago truncatula (Barrel medic)]
HAU0515	BQ402851	ATTTAGTCCTTTAAAGCTGGAAGCCGCACTTCTATTATTTTACAACCTACAAACCGAAGAGTAAGTAACCCAGATTCTGAGAAAGGCAAAAATGAGAGGGAAATCAATTCTCCGCCCATTTCTTACCCGTCGAGCTTTCAGTGGCCGCTCTGTTTCTTCTTCTTCTTCTCGGATTCTTTTAAATCAGAGTTACTTAATGTCAACCCCCCAGACAAATTCTTCAATCCCTAAAACCCCATTTCCAGTTTGGACCCCTGAAAAAATTAATCTCTCCCGATACTTCTCGGACTCTTCTCCTGATTTTTTCAAACCATCCTTCATGGAAACCGAACCGGTGCCGGTTCCAGAGAATGTTGTCCCCGTTAAGTCAGAAGAAGAGTTTGATGCTGCACTTAGCAA…	(TTC)5	GCAAAAATGAGAGGGAAATC	GGGACAACATTCTCTGGAAC	275	56.6535	Putative thioredoxin [Arabidopsis thaliana (Mouse-ear cress)]
HAU0516	BQ403172	GCTGAGAAGAAAGAGCCAATGCTCATGCTAGGGTTTTGTTGATTGTTTGGTTTTTATTGTTTTGTTTATGTGCTCGTTTTTTGTTTGGGATTTCGCTTTCTGATAGACCTAAATGGAAGCAGTTTCTCATTTGCTCTTCTGGGTTCTTCTTTGGTTACCTTGTCAATGGCATTTGCGAGGTTTTTCTTTTCCTTTTCTTTTTCCATTTTCTCGGCAACCAAACAAAGTTTAAATGCATCATTTTAAGAATTTTATTTTTTTGATATTTGCTGCTTTTCAGGAATATGTATACAATAGACTCCAGTTCAGCTATGGCTGATTTACCTTCAAGGTTTCAGTCCGAAGAAAATGGTGAACCCATGGAAGATTTATGTGAAACTCTCTGCTGTTCTCATGGGC…	(TTTTC)4	CATTTGCTCTTCTGGGTTCT	TTCACCATTTTCTTCGGACT	229	57.1125	UDP-galactose transporter, putative, expressed [Oryza sativa (japonica cultivar-group)]
HAU0517	BQ403391	GATCCTTGATGCTGGTGGGAGGAATGTAACCATAAGATTGCTTTCCAAGACAAAGCATGACAAAGTCACCGCAGTTGTTGGTCTTGCAGTTTTTAGCCAATTTTGGTATTGGTATCCTCTCATTTATTTTGTAAGCTTGTCATTTTCACCTACGGCTTTTATTGGACTGAACTACGACCTGAAGGTTCCAAAATTTGAGTTCTTATCACATGCAAAACCTTCGCTTTTTGAGTATCCAAAACCAACTACTGTGCCCACCACCACATCTGCTGTTAAACTTCCAACTGCTGTCCTATCAACTTCGGCTAAGGCTAAAGCTAGGGCTAAGAAAGAGGCAGAACAGAAGGCAAATGCTGAGAAATCAACTGGAGCAGAGTCTTCTGCTGCTGCTAATACTGG…	(GGCTAA)4	CATTTTCACCTACGGCTTTT	ATTTCTCAGCATTTGCCTTC	222	56.9805	26S proteasome regulatory subunit (RPN2), putative [Arabidopsis thaliana (Mouse-ear cress)]
HAU0518	BQ404027	NGGAACTAGGGTGGAACACCNGCGTCNGCGGTNCGACACTAACCGATCCAAANAATTCGCACGATGTTAATCATTCATCATCTCAATATCCCGATGTCAACCATGCAACTGTTATGACTCCATCTGGAGAAAAGCCGGTTCGCGAGCTTGTTAAGGATGATGCATGGCTGAATGGAGAATTCATAACCACTGTTCAACAACGTGGTGCTGCAATCATCAAAGCTAGGAAACTCTCAACTGCACTATCTGCTGCTACTGCTGCTTGTGATCACATTCGACGATTGGGTCCTTGGAACTCCCGAAGGTACATGGGTTTCCATGGGGGTTTACTCTGATGGTCTATACACTGCACCAGCTGGGGTCATCTATAACTTCACTGTCACTTGTAAGAATGGATAA…	(CTG)6	TTGTTAAGGATGATGCATGG	CCAGCTGGTGCAGTGTATAG	212	56.9785	Malate dehydrogenase [Nicotiana tabacum (Common tobacco)]
HAU0519	BQ404091	GTAAAGAANAAGGGCCGGNNAATCTGAAAAACAAGACACAGNAGAAAAAGAGAGAGAGAGAGAGAGATGTCGGGAGGAATAGCGCGTGGTCGACTCGCCGAGGAACGTAAGGCATGGAGGAAGAACCATCCCCATGGTTTTGTTGCGAAACCAGAGACGTTGCCTGATGGAACGGTCAATTTGATGGTGTGGCATTGCACGATCCCTGGTAAAGCAGGAACTGATTGGGAGGGTGGCTACTTCCCGCTCACGCTCCATTTCAGTGAAGATTATCCCAGCAAGCCTCCAAAGTGTAAATTTCCCCAGGGCTTTTTCCACCCAAATGTTTATCCATCTGGTACTGTTTGCCTTTCAATCCTAAATGAGGATAGTGGTTGGAGACCAGCCATAACTGTGAAG…	(AG)10	ATCTGAAAAACAAGACACAG	GGGGAAATTTACACTTTGGA	283	53.3285	Putative ubiquitin-conjugating enzyme [Oryza sativa (japonica cultivar-group)]
HAU0520	BQ404554	TTTCAACTCGCGACTCTCGACGAACCGCACCTTCACCTAACCATCAAAAAGTAAAAAATTGCCAAACAAAAGCTATGGCATTTTTAAGGTCGCTGACCCCTGCCACTGCCACTGCCATAGCCGCTGCCTCTGCCTCTGCTCTGCCTGCCGCCTTTGTTTTCTCTTCTTCTTCTTCTTCTTCCTTCTCCTCTTCTCGCAATTCTTCTCATTTCCCCAACGCAAAAAGCCTCCCTTTCCTCTCTTCACCACCCAATCGCTTATGCCTTACAAGGAACTTCGCGACCTCTCCCACTGCTCTTAACATGGATTCACCCTCTACTCATCACAACCCATCTCAGGAAAATGGGTCCTTGCCTGACCTTCTTACTGAGTATATGGTGGATATGAAATGTGAAGGTT…	(TCT)7	CACCTTCACCTAACCATCAA	TAAGAGCAGTGGGAGAGGTC	273	56.5305	Copper/zinc superoxide dismutase, putative [Medicago truncatula (Barrel medic)]
HAU0521	BQ404739	TTGTCACCCCTGGCTCAAGGGCCGTCACCTGTGGTCAAGTCACAAACTCCCTCGCACCCTGCATTAATTACTTGAGAGGGAGTGGTGCTGGTGCCGTTCCCCCAGTTTGCTGCAGCGGCATTAAATCTCTCAACTTCGCCGTCCAAACAACACCTCACCGGCAAGCATCTTGCAGATGCATCATAAGTGCGGTCTTTTGTTTTTCTGGCATCTACTTTGTCCTTGCACGCTGACTTCCATGTTCGTGCGGAGTCTACCCTCCTCATAACATTATATCTATCACTGACTGCGTCTGCGACTAGTGTTGGGTTGGAATTGGAAAGTATTCCCTCTCATGGATGACTGCTTCCTATGATCTTTGTTCCTCTCTGGTTGTTACATCTATCCATTATATCTCTC…	(CT)8	TCATGGATGACTGCTTCCTA	GGGAAAAGAGGAGAAGGAGA	251	57.122	Lipid transfer protein 3 precursor [Gossypium hirsutum (Upland cotton)]
HAU0522	BQ404839	GGGTTCCGGCTGGAGACAACCGNCTTTCTGCGGGTCGACAATAATCGATCCAAANAATTCGCACGATCTAATTTCTGCCACCATGAATGGAGCCACATGCTGCCTTCGCTTCCCTGGTCAGCTTAACTCGGATCTCCGCAAACTTGCTGTAAACCTTATTCCATTCCCCCGACTACATTTCTTCATGGTGGGATTTGCACCTCTCACCTCACGCGGTTCCCAACAGTACAGAGCCCTCACTGTCCCTGAACTTACACAGCAAATGTGGGATGCCAAGAACATGATGTGTGCAGCTGATCCTCGACACGGCCGATACCTCACAGCATCAGCGGTCTTCCGTGGGAAGATGAGCACGAAAGAGGTTGATGAGCAGATGATCAATGTGCAAAACAAGAACTC…	(GGAT)4	GGAGGGTGAGTGAACAATTC	TGTTACTCTCCGCTTCTGTG	108	56.7955	Tubulin beta-1 [Gossypium hirsutum (Upland cotton)]
HAU0523	BQ404870	GTCCCTTCTGCGAATTTCGCCGCCTTGACGTCAGCCGGGCCTGCTTTTTTATCTACGACTGCTTCTAACTTTTCTTGCGTCGACGCCGTGGGTACTAATAGTCCCCAGCCGCCTGCCGTGTGTGGGTTTTCGGGTTTGCCTTTGTTTCCACCAACGGAGAGGAATCGGAATACCGCCGTCGCTTCCGCCGCCGTTACTGCCACGTCCGTGAATACTACCGTCCCTGTCTCTTTAGCTCCGATCTCGAATTCTGTGGATGATAGTTCGGCGACGGCGTGGATTGATGGGGTCATACGGGACCTTATCCACACTTCCTCTAACGTTTCCATTCCTCAGCTCATCCACAACGTGAGGGAGATCATTTACCCTTGCAACCCGAACCTTGCTGCCCTTCTCGAG…	(CAA)5	GATCATTTACCCTTGCAACC	AGTCCAAGTAAAGCGTGAGC	194	57.1155	SCARECROW [Cucumis sativus (Cucumber)]
HAU0524	BQ404924	GTTTCTCTCTTGAAAATCAGATGGCTACCTCCCTTTGTACTCATGTTCCCGCCCTCTTTCTTCTTCTTCTTCTTGTTTCAGCTCCATGCAATGCAGGTATTCTCAGGACATGCAAGTTCGATGCCATATATCAGCTGGGGGATTCCATATCCGACACCGGAAATCTAATCCGGGAGCACCCTTTCTCTCCTTTTGCTAGGGCTCCTTACGGTGGAACCTTCTTCAAGCATGCAACCGGTAGATGCTNCAATGGCTTACTCATCATCGATTTTCTAGCCTTATCTGCTGGAATCCCCTTNCTTCAGCCCTATTAAACAGTAATGCACTATTCACTCCTGGCCGCGGGGTGAAATTCGCGGGTGCTTGCTTCACTGCGTTACCTGTGGAGACTCTAACTGA…	(TTC)6	GATGGCTACCTCCCTTTGTA	ATGCTTGAAGAAGGTTCCAC	211	56.79	Acetylajmalan acetylesterase [Rauvolfia serpentina (Serpentwood) (Devilpepper)]
HAU0525	BQ405189	TTCTTTCATTTCTGTTTCTGATTCCGTTCTCAAAAAACCCTCGTTTTCCCCATTCTTTATATCCTATGGCTCCAAAGGTTGGTGAGAAGAAGCCCGCCGAGAAAAAACCGGCGGAAAAGGCTCCGGCGGAGAAGAGGCCAAAGGCGGAGAAGAAGATCTCAAAAGAAGGCGGCGCAGATAAGAAGAAGAAGAAGGCTAAGAAGAGCGTCGAGACTTACAAGATTTACATCTTCAAGGTATTGAAACAGGTTCATCCTGATATCGGGATCTCGAGCAAAGCGATGGGGATAATGAACAGTTTCATCAACGATATCTTTGAGAAATTGGCTCAAGAAGCATCGAGATTGGCTAGGTATAATAAGAAGCCGACGATTACATCTAGGGAGATCCAAACCGCCG…	(AAG)5	CTCGTTTTCCCCATTCTTTA	ATGCTTCTTGAGCCAATTTC	300	56.937	Histone H2B.1 [Arabidopsis thaliana (Mouse-ear cress)]
HAU0526	BQ405701	GCCCTGGGGTGGAATCTGCTTCTGCGGTCGACATACTGGTCCAAGATTCGGCCGTTTTGAAAATATTTTTCCTCGACCTCTTTGACTGGATCCTGAGACATTAACCTGAGATTTAATGCTTTGCATCTGATCCCAAAGAACTTTCACTTAAAATTGTTACAAGACGAAGCAGAGAGAGTTTACCGTTTATGTTGTTGTCCCTATGTGGCCATAAGANTCCCAGAGATGCCTCATTTTTGCATTTAGATTGGCAGAGAAGACGATGGCCATGATGTATAAGGATGTTATTCACGCTCTCAGAGCCAGGGTCGCGATGAGATCCCAGAAACTTTAACATTTTTCTGCCTTGGGAACCGACAGGTTAAGAAGATGGAGAAATGAACCGTCTGAAAGACCCGA…	(ATG)5	TTTGCATTTAGATTGGCAGA	TCGAGTCTCTAGCACAACCA	296	57.046	Phospholipase D alpha 2 precursor [Brassica oleracea var. capitata (Cabbage)]
HAU0527	BQ405754	ATTCCATAAAACANAAAGCACCCAAAAAGCCGGAAAACAAGAAAAAGAAAATGAAAGAGAAAAACCGTAAGAAATAGTTTGCCTCCGATTTAGAAACATTGCATTTCGAGATCTCAATTCTTCAATCCCCGAAAGGAACTGTTTGTTCTTTGTCATGGCTAATAACATAAGAGATTCGATATGTGCTGGAAAGCATGCTTTACTTCCTCCAAAATGTCCCTTCCCTACAATCTCCCAACCGTTTACTGATTATGTCTCCAACAATGTAATTGGATTGGTTCAAAATTCTAGAGAGGGAAATACACACCACATGCACACTTCTTCTGAAAGCTTTCTGATAGAGGATCAACCCTCTTGGCTTGATGATCTCCTTAATGAGCCAGATATTACTCCTATGCG…	(AAGAAA)4	ACCCAAAAAGCCGGAAAAC	ATCAGTAAACGGTTGGGAGA	231	59.154	Putative bZIP transcriptional activator-like protein [Arabidopsis thaliana (Mouse-ear cress)]
HAU0528	BQ405872	AACCAAACTAAACTATGTCATCTCCAACTCTCCATTCTTCTCCTCCCCCTTCATAGTTCCAGCTTTCTTCCCCTGTTCTAATAAAAACCCAAGCCTCCCGACTACACAACCCAGAGTTGAGGAACATAGGATTTCTCCAATAATTTGCAAGGCATGGAGAATGGAACAGGAGTTGTTGCTTCAAGGGAGAGTTCGAGGAATCCCACGGCGGAGAGGCCTTACAAAGGGATAAGGATGAGGAAGTGGGGGAAATGGGTGGCTGAGATTAGGGAACCCAATAAACGGTCGAGGATTTGGTTAGGGTCTTATTCAACACCTGTTGCGGCGGCTCGAGCTTATGACACGGCGGTTTTTTACCTGCGTGGACCGTCGGCGAGGTTGAACTTTCCTGACCTTTTG…	(CAC)6	GATTTGTCAGCGGCTTCTAT	GCCTGTACTTGGCTTCAACT	153	57.068	TINY-like protein [Arabidopsis thaliana (Mouse-ear cress)]
HAU0529	BQ406620	TGTTATTATGCTATTGTTATTAGTCACAACCCTGATAATGATACCACCACGATCAACCTTCCATCTGGTTCTAATAAGATTGTTCCAAGTGGCTGTACGTGCCATGATTGGCCAAGTTGCAGGTGGTGGTAAGACTGACAAACCTCTCCTCAAGGCTGGTAATGCTTATCACAAGTTTAAAGTGAAGAGGAACTGCTGGCCTAAAGTGCGTGGTGTAGCTATGAACCCTGTTGAGCATCCCCATGGAGGTGGTAACCATCAACACATCGGTCATGCTAGTACTGTAACGCGTGATGCTCCTTCTGCACAGAAAGATGGTCTTATTGCTGCTCAGAGAACTGGTTGGCTCAGAGGACAAGCTGCTGCTACTGCTGCCAAAGCTGACAAGGCTTAGGCTTA…	(GCT)6	AGCTATGAACCCTGTTGAGC	TAAGCCTAAGCCTTGTCAGC	183	57.2185	60S ribosomal protein L8-1 [Arabidopsis thaliana (Mouse-ear cress)]
HAU0530	BQ406692	GATCGCTCTCCCTGCCCCTGGTAATCTCTATCTCTCTCACTCTCTGTCGGACTCATAACTAAAGTGACAAAATGAATAGCGCTTCTTGTGCAGCCAAGATCAGTACGCAGCCTGTCTCTCTCAATCCCACTTCCCTTACATCTCACGACAACCCCCTCGTTTTCCCCAAACCCACCTCCCTTTTCCTCGGATCTACCCGCAAACTCCGCCTCAGTTCTTCTTCCAAATTGAATCTCCACCGTCGATCTGGGACCGTCGTTGCCGTCTCCGATGTTGTTAAGCAAAAGAAATCCAAGTCCACCCCCAGTCTCCTAATTACGAAAGAGGAAGGATTGGAATTATACGAAGATATGATACTGGGAAGAGCATTTGAAGATATGTGTGCTCAGATGTATTACA…	(TC)8	CCTGCCCCTGGTAATCTCTA	TTGCTTAACAACATCGGAGA	274	58.0435	Pyruvate dehydrogenase E1 alpha subunit [Arabidopsis thaliana (Mouse-ear cress)]
HAU0531	BQ407075	TGTAGAAACTGATTGATATTTTCCTTTCACACGATTGGCCGCTCGGCATCACTGATTATGGGAACTGGCAACATCTTGTTTGCTGCAAAAAAACATTTCAAAGGTGAGGTAATTATATTCAACTGGTGGAAATGGACATATGTGATAGAATGAAAATGTTCATATCAAGCGTCTTCAGTTTTCTTGTTGACCATTCCTGGTTCCTTGTTGGTTGACACATATTTCCTAGATCCATCAAGGAACTCTTGGAAGCAAACCTGCTGCTCACCTGCTCAAAAAACTCAGACCATCGTATTGGTTTTCCGCTCACTTGCACTGCAAATTCACCGCTCTTGTTGAACATGAAGATGGTGGTCGAGTGACAAAATTTCTTGCACTCGATAATGCCTTCCAGGGCGC…	(CT)7	GTTCGTGCAGGTTGTTGATA	GCAAACATAGAAAATTGCAC	242	55.349	Lariat debranching enzyme [Oryza sativa (Rice)]
HAU0532	BQ407306	CACCAAATAGACCTGGCAAACTCCGCTTCTTCNCGTCAGTACGACACTAAGTGGCATCCAAANAATTCTGCACGAGATGTTTCATACTAGAAGCTTCACTAATCTTACTCCCTCCCTCCTTCCCTCTCTCTGTTTCTGTCGCTTCCATGGCTGTCTTGTTTAAAATGCCTGTCGTTTTGGGTTTCTTTGTGGGTCTTATGATGCTGGGTTTGGTTAGCTCTGCTGAGTTTCATGAGCTTTTTCAACCTGGTTGGGCAAACGATCATTTCATCTATGAAGGAGAGCTTCTTAAGCTCAAACTTGATAATTTTTCTGGTGCTGGGTTTGCATCAAAAAGCAGGTATTTGTTTGGAAAAGTATCCATGCAGATTAAACTTGTAGAGGGTGACTCTGCTGGGA…	(CTCC)5	CCAAATAGACCTGGCAAACT	CAGCATCATAAGACCCACAA	204	56.97	Xyloglucan endotransglucosylase/hydrolase protein 9 precursor [Arabidopsis thaliana (Mouse-ear cress)]
HAU0533	BQ407443	GCCCGTCAATGTTTCTCTTCGCGCTTATTAAGCTTGGGGATGAAGTCAGAGGACAATTTGGAGTTGGGGTTGGAAGAGAGAGAAAGAGAGATAGCGTTAGTGGCGCAGGCCATAGATGAGCACTACTCCAAGCTTTGGAGATCTAAACCACTTGATTTCTGCTACTATGAGCGGTGTAACATGCTGCCTAAGGTTCCCCGGACAGCTGAACTCTGACCTCCGAAAGTTGGCTGTGAACCTGATCCCGTTCCCACGTCTTCACTTCTTTATGGTTGGTTTTGCACCACTTACATCTCGTGGTTCTCAGCAGTACGTTTCTCTCACTGTCCCAGAGCTAACTCAGCAGATGTGGGATGCGAAGAACATGATGTGTGCTGCTGACCCTCGCCATGGTCGCTA…	(AG)9	TTAAGCTTGGGGATGAAGTC	CAACTTTCGGAGGTCAGAGT	202	56.909	Tubulin beta-6 chain [Gossypium hirsutum (Upland cotton)]
HAU0534	BQ407450	GTTCCGTTCCTTTCCCTAACCCCTTCTTTCTTCTTCCTCCTTTGACCGAAATTTTCAAATTTACGTTCGCCCCAATCAATCAATCAATCGCTTAGATCTGTTATTTACAAGGCCCGATTTCAAATATCCAAGATCTGATTCCGAAAACGAAAACGCTACTGTTTTGGGACCTCGACTCGAAGCCCTTTCCGCTTCTTTTTTGAGATATCTTTGCTAGTGATTCAATTGAGTTGCTGCGCCAGTGTGGGATTGATTTCAAGAAGAATAACGAGAAAGGTATCGATGTGAAGCGGTTCGGTGAGCTTTTGATGTCGTCTGGGGTCGTGTTGAATGATGATGTCCATTGGGTCACCTTTCATAGTGGATACGACTTCGGATACTTGCTTAAGCTTTTGACTT…	(CAAT)4	CCCCTTCTTTCTTCTTCCTC	TTGAAATCAATCCCACACTG	240	56.9855	Polynucleotidyl transferase, Ribonuclease H fold [Medicago truncatula (Barrel medic)]
HAU0535	BQ408051	GAAGTAGGACAATAATTTGCCTCAATTCTTAAATCCTTTGCAAATACATGCATACATACATCCATATATATATATATATAATGCAACAAGACATGAGCTCCTAATTTCTAAATTAAAAAAGGTAAGCATTTCTTTCATCTTTTTCGCACTTGAAGAAGTGCCAATCACTCAATAACATTACTGAAAATTGATGAAAATAAAGAACAACAAAAGTTGCCCCCCACTGCCCTTCATTCATCTGCCCTCCAAGCAAGTATTTTCCTTACACGTTTGTTTTTCTTGTGATTAATCGATATGGCTAGCTCAATGTCCCTTAAACTTGCATGTGTGGTGGGTGTTGTGCATGGTANTGGGTGCACCCCTGGCTCAAGGGGCCGTAACCTGTGGTCAAGTCACAAA…	(AT)9	AGGACAATAATTTGCCTCAA	TCAAGTGCGAAAAAGATGAA	148	55.9825	Lipid transfer protein 3 precursor [Gossypium hirsutum (Upland cotton)]
HAU0536	BQ408346	TTCCTCTCTGGGTCTCGTAAGTGGGTGAATAGTGTTGTAATTAGTGCCAATGGTTTTGATTGGGACCTCTGCAGCTCACATTGTGTTGGCAATATTTGCTGTGGCCATGTTTGTTGTGTCCGGGACCATGGCACAGGATATTGCTCCTTCTCCTGCAATGGCTACCGGAGCAGGCTCTGCTTTGCCGGTTTCCGCTGTCTTCTTATGCTCTTCCATGTTGGTCTCATTAATTGCTCTCTTGGTGCATTGAATTCATATTTTTTTTACACTATATGACATTGGCTACCACCAAAATCATTTTTTTTTTTTGATCACGCCCCCCCCCCGAATCTTCTTCGAGATAATATATGGGAGTTAACCATTTTAAAAAACTCTATTCCCAAAGTCTAAAATATCACT…	(CAC)5	CCCGAATCTTCTTCGAGATA	CGGGATGTGGTATATTGTGA	275	56.842	Fiber protein Fb10 [Gossypium barbadense (Sea-island cotton) (Egyptian cotton)]
HAU0537	BQ408681	ATTTTCACTCTTTTCAGTCCTAACAAAAGGCGGCCCCTCAACTCTCTTCTCTCTTTCCCCTTCACTGTTTCAACTCAAAGAAATGGCGGAGGAGAAGAAGGCTCAATCTGCTGGGGTTTGGCCTACGGTTAAACCTGTTTGTCAATGGTGGTGCCTCTGGTATGCTTGCTACCTGTGTCCTCCAACCCATCTATATTATCAAGGTAAGAATCCAACTGGGTCAAGGATCGGAAGCAACTGTTACCAAGATGATGCTTACGGATGAGGGCGTTGGTGCCTCTTTACACGAGCCACAAAAAAGATTTTTTTTTTTGCCACCCCCACTCCCGCCCGATTGGTACTCGTAAAAGTGATGACGAAAGCTTCCACTGCACACATTGATGGAAAAACCTTACCTCT…	(CCACC)4	CTTCCACTGCACACATTGAT	TGTGGGAGTGTTGGTTGTAG	242	57.0205	Dicarboxylate/tricarboxylate carrier [Citrus junos]
HAU0538	BQ409109	GATTTAGTGAGACTGTTGGAAGANACTTTTAGGATCCAAAGAATTCCGCAGGAGAGGCACCGAACCACAGTTTGCCAAATATCCAAACATTTTAGCCAAATGCCATTTGAATGTTTCTGCCACAAGAGGAGGGAGCAGTAATGCCTGCTTGTGTTCCGAACCTGGCTCCTAGTCTTGTGCTCACTAATTTTTTTTTTTCTCCCCCCTCCGAAAAAAAAAAAGAAACCAAGTATACAGGAATCGGGATCGGTTCCGAAGGAGACTGGATAGTTGTTGTCCTAACAACCAATACAGCTGAAGGAAACTACGCTACGGTTACTACTACTGCTACTACTAGTGCGGCCAANNCAGATTCTTGAATAAGTTATCCCCCCCCCCCCCCCATTGCTCCTTATGGCT…	(TAC)7	ACAGCTGAAGGAAACTACGC	TCCCCGATACCAATAAGAAA	267	57.142	Putative GPI-anchored protein At3g06035 precursor [Arabidopsis thaliana (Mouse-ear cress)]
HAU0539	BQ409453	GGAGTGAAGTATGGTGCTGGAATCGGCCCTGGTGTCTATGACATCCACTCTCCCAGAATACCATCAACCGAAGAGATTGCTGACCGAATTAACAAGATGCTTGCTGTGCTTGAGACAAACATCTTGTGGGTTAACCCAGACTGTGGTCTCAAGACTCGCAAGTATGCCGAGGTGAAGCCAGCCCTGAACAACATGGTTGCAGCTGCCAAGCTGCTCCGCACCCAACTTGCGAGTGCCAAGTGAGAGGCATATCCGAGGTCGGACATCATCCTTTATATCGAAGATGATCCAGAGGAAATTTGTCTTAAATCATTTGAATAACTGTGTGTTGGAAGTATTTGTTAGGCGTATAATATGCCCCTCTTTGAGGCCAATTGTTTTCCTTTTCTTTTTTGGTTA…	(TGGCTG)6	CTCTTTGAGGCCAATTGTTT	GAAGGGTGTAAATAGCAGAAAGA	224	56.886	5-methyltetrahydropteroyltriglutamate--homocysteine methyltransferase [Solenostemon scutellarioides (Coleus) (Coleus blumei)]
HAU0540	BQ409544	GCGAAAGGAAGAGGAAAGANATGATATCCAACAGGGAATCAGCAAGGCGGTCAAGGATGAGGAAACAAAAGCATTTAGATGATCTCGTGGCACAAGTTTCCCAGCTACAAAATGAAAATCACCAGATTTTAACAAGGGTGAGCATCACCACACAACGTTACTTGAACGTGGAGGCTGAGAACTCGGTGCTTAGAGCTCAAGCCAACGAGTTTAGCCACAGGTTACAGTCCCTCAACGATATCATTGATTCCTTAAATGGATGCAATAACAATATTGGTGGTGGTGATGGTGGCGGTGATTGTGGTGGTTTTAATGTTGCAATGATTGGTTTCAATGAGATGGTTGATCATAGCTTTATTAACCCTTTCAATTTGGCTTACTTGAATCAACCTATCATGG…	(TGG)6	AGGTTACAGTCCCTCAACGA	GCAACATTAAAACCACCACA	101	57.1	BZIP transcription factor ATB2 [Glycine max (Soybean)]
HAU0541	BQ409547	AACGAGTTGAAGTTTCGTATTCAATCCATGGAACAACAGGCACAACTCCGTGACGCTCTAAACGAAACATTAACCGCGGAAGTCCGTCGATTAAAGCTTGCTACTCAAGAACTAGGTGGCGATTCTGATCCATCCAAAGGCATGGTCTCGCAGCAGCTTCCCATTAGCCGCCAGATGTTCCAGTTACACCAGCAACAGTTCCACCAGCAACAGCAGAACGGGAACACAGCTGCAAAATCCGAGTCTAATCAGTAGCTCCCGAGTCCCGGCATTCGTAAGATTTGAAAAAATCACCTTATGCCTCATTATTTCATAACTTCATCTGCATCCATTCATTGGTTTCTGATTTCCAAGTTTGACGAGTTTCACGGTCGTGGTAAAATCACGGTTCAACCTGCC…	(TA)8	CAAGTTTGACGAGTTTCACG	CAATGCAACAAATCATGTCA	199	56.691	CAMP response element binding (CREB) protein [Medicago truncatula (Barrel medic)]
HAU0542	BQ410044	CACTTTTATCGCCATGGGCGTCGGCAACATCGAGGCAATTCACAAGCAAGCAATGTTCCCAAAGGGTATATGGCGCTCATGGGGGGCTCACAAGAAGGGGATCGTCATAGATTCGTGGTCCCTGTTATGGGCTTCAATCCCCCCTCGTCCACGGGACTGTTGAAACAGTCAAAGGGGGAGAACGGGTTGGACCAGAAGGGAACCTTCACAACCCCCGGTCATGTGGAAGAATTCAGGAATATTCGGGGTCTGATTAATAAGGAAAAGTATTTTCACCATCATCATCATCACCATCATCATGTGGGTTGTTTTAGGGTTTGAATAATTTATTGTTATTTACTCCAAGGGTTTGCAAACAAACTCGGCCAAAACCCATGACCATGATTCACTTCAAAAGTC…	(CAT)8	ACAAGAAGGGGATCGTCATA	GAATCATGGTCATGGGTTTT	298	57.093	Auxin responsive SAUR protein [Medicago truncatula (Barrel medic)]
HAU0543	BQ410148	CACCCAGGTCGTGGGGACAATTTTTTATTTTCAGACATGAAAAGGCAATCCTGGGAGAGGTTTTGAGCTCCTTTCCTTTTAAGGAACTCAAGAACCTTGAGGCAGGGTGGAAAAAGGCTTTGTTAGATTCAGATCCAAAAAAGACGAAATTACTGTTTGCAGAATTTGGATTCATGCAAAAGAGGGAAGTTGAATTGCAGAACGATAACATGTCCCTGCGAGCAAAAATAGCTGAAAATGAAAGAGCGCAACAACAATCAAACCAGGTGATACAAGCAGCCTCCTCCTACAATCGCAACTTTTTGCCAGTAAACCTGCTGGAACCCAGTAATAATGATTACTCCAACCAAGACCAAACTCCTCTTCAACTTGTATAAGCTTTTCTCTTCCACCTCCATC…	(AT)7＋(TA)10	CTCCTCCTACAATCGCAACT	CATCACAATCAACAACTACGC	281	56.8735	MAD-box transcripion factor [Vitis vinifera (Grape)]
HAU0544	BQ410170	ATTAGTTTTGGCAAAGGAGATTTGAGGTTGTGTTTTGGAGGAGGGGAGGGGAGGAGTTCGATTGAGGGGACAAAGAACACTTAGTTTTTCTTCTCATAGAGGCCCTCAACCGGGCAACCCTTTAGTTAAGATTAGCTTGGAACAACCAAGATTTGAGGAATATGTCTCCCACATTAAGGAAAAGCAAAATAAGTTGTGTTTTTGGACATAAGGTCACATAATACGCCGGTGTGTGAGTTGGATAGACAGGGAGCCAGTGTCAATGCGATTGTGTGGGCTCCCCAGAGCTGTAAGCACATTTGCTTTGCAGGGGATGATACGCATGCCCTTATTTGGGAGTTACCAACTGTAGTTGGGCCTAACGGAATCGATCCTTTGTCTATGGACTCGGCTAGTTCC…	(GGA)7	GTTTTGGCAAAGGAGATTTG	GTTGAGGGCCTCTATGAGAA	106	57.129	WD-repeat protein GhTTG1 [Gossypium hirsutum (Upland cotton)]
HAU0545	BQ410222	ATCTAGGTGGAGCCACGGGGCAACGGGGGTAATTACCGTTACTAGTAATATGGTTCCCGGTTTGATGCACGAACTCATGTTCAATGGGAAAAACGCTTCACTTAATGCGAAGCTTTTACCTTTGATTCAATGGCTTTTTGAGGAACCCAACCCCATTGGTTTTAACACAGCCCTTGCACAACTCGGGGTTGTGAGGCCGGTTTTTAGGTTACCGTATGTACCTCTTCCGCTGGAAAAAAGGGTCATATTTGTTCAACTGGTCAATGAAATCGGGCGAGAAAATTTTGTTGGAGAAAAAAATGTTCAGGTACTTGATGACAACGATTTCATTTTGGTTGGTCGAAATTAGTTTTTTTTTTTTTTTATGTCTATGTTCAGGACTCGAAGCCGGTGTCTCGA…	(AT)7	TGACAACGATTTCATTTTGG	CACATTGATCTGGGCTTACA	241	57.078	Dihydrodipicolinate synthase 2, chloroplast precursor [Arabidopsis thaliana (Mouse-ear cress)]
HAU0546	BQ410298	CATCAAGAGTTGGCTGTAGTTCCTGCAAATTCAACTGTTTATTATGAGGTTGAGATGGTCTCGTTTGTGAAGGAGAAAGAATCATGGGAAATGGATACACCGCAGAAGATTGAAGCTGCTGGGAAGAAGAAAGAAGAAGGGAACGCACTATTCAAGGCTGGTAAATTTGAGAGAGCATCAAAACGATATGAGAAGGCTGTTAGCTTCATAGAGTATGACTCTTCTTTCAACGATGAGGAGAAGAACAAGCAAAGTTGCTAAAAGTAAATTGTAACCTTAACAATGCAGCTTCCAAATTGAAGCTCAAAGATTACAAGCAGGCTGCAAAACTGTGTACTAAGGTATTGGAGCTTGATAGCGGGAATGTGAAAGCACTCTACAGGAAGGCTTCAGCATATA…	(GAA)6	ATGGATACACCGCAGAAGAT	GGAAGCTGCATTGTTAAGGT	203	57.0215	Putative 70 kDa peptidylprolyl isomerase [Oryza sativa (japonica cultivar-group)]
HAU0547	BQ410319	CCACTTTGGGGCCCACCGTATTGTGGAGGGTTGGATCACAGCCGTTCAATTTTTGGGTTCAGGCTTGGCCGGTACCCGATGGGATAATTACCCAAGTGAGGGAATACTTGAACACTTCTCTCACCGTTACTCGCCTTGGAAACTCTACCCAATCTCCACCGTCGGANTACAATCCTCCATCATCATCATCATCATCGACGGGTGAGATTACCTCGGTGCATTGCCCTTCCGTCTGGGAGAGCAGCTTTTCCAACAGGGTTGGAAAATCCGTGCCGGGTCTTGTCCTGGCAATTTAGTCATTTCACTATCATATATCTCTCTGATCAGGTGCAGCCGTGAGTAGGAATAAAATAAAATAAAAGGAGTACTTTCGTGTCAGATCCGTATTGGTCTTCTACT…	(GA)7	TACTTGCGGATGCACTAAAA	CCAAATGAAACAGACACCAA	142	57.037	Elicitor inducible protein [Nicotiana tabacum (Common tobacco)]
HAU0548	BQ410567	GCCGGTGTCATCCTCTCGACCTCCTTAGTTCACGTCCTCCCCGAAGCCTTCGCTGCTCTCTCCGATTGCCACGTCGCTTCCCGCCATCCGTGGAAGGATTTCCCTTTCGCTGGGCTGGTCATGTTACTCGGAGCCCTCCTGGCTCTTTTTGTCGACTTGACGGCGAGCTTTCACGTGGAGCACGGTCAGAGTAAGCCGAGCGGAGAGTATTTTCCGGTGGTAACACAGGAGGGGACGACCGGAAAGAAAGTGGGGAAGGATTTGCCGAACGAGGAATTGGTGAAGCTTAAGCAGAAGCTGGTGTCGCAGGTATTGGAGATTGGGATAATTTTTCATTCAGTGGTCATCGGAGCGACGATGGGGATGTCGCAAAATCAGTGTACGATTAGACCGCTGGTT…	(TTTTTA)4	TTTTCATTCAGTGGTCATCG	GGAAAGCTGGAATTTAACCA	215	56.9635	Zinc transporter 6, chloroplast precursor [Arabidopsis thaliana (Mouse-ear cress)]
HAU0549	BQ411209	TTGTGTATGAGAGAATCATGAGGTGCGGTGCCCGGCAAATAGGGTTTGGTCTGGCGGAGTTGTGCATTCAGGAGGGGGGAGGTGCCAAATGCCGGGGAGAGGGGGAGAGAAGGGCAGGCCACGAATACAGCGAAAAAGAGTAGGGACTTGGAGTAAGACAAACACAAAGCCGCGAGATCCGGTACCCAGGGTTGGAGAGAAAGGCCAACGTAAGGGGAATCAGTCAGCAAGGTCTCTCCAAATAAGAGAGACAGAGAGTGTTCCAAAGTAATCGGATCGTTTAAAGCTTCGGGACAACAGAATTCCTTAAGGTCGCTAAAAATTTTTAGACTTGAAGGCCGGCATGGTTTCCAACAACGTGAATCTCAAGAGGGGTGGCAAAGGGCGGTTTTTGAGATC…	(AG)7	AACGTAAGGGGAATCAGTCA	TGAGGGGCTTTACAACTTTC	258	57.0285	S-adenosyl-L-methionine synthetase 1 [Daucus carota (Carrot)]
HAU0550	BQ411279	TTTTTTTTTGGCCCCTTGTATATTCCGTATGGTATTCCCCCTAAGGCACTGTTAAATCCACCAAAAAGGGTTTTAAAAAAGGATAGAGGAGAAGTAAATTTTATAAGACTTTCACTTTTGCCTGCAATAGAAGTGATTTCTCAATATTTTCGTGGTTGTTTATCAGGTTTGTTCAACAGGGGATATTGTCAATGAACCCATGTTCTCTGAGCCAAGGAGTATGGTGGGCACTTTTTCAGCAATGGGCTTGTGATATCAACAGGGAAACAAGTAGAAAGCTGGCATGGATGATTGATGTAGCAGTTGCCATAATCCCATCAGATCCAACAATTGCAGTGCATGTGGTACCAATCTTTAGGCAGGTGTCTCAGATAGTGGATCATCTACAAAGCATGTCCA…	(TTTTTA)4	TCCACTACATTTGCCTCAGA	CAAATAATCCCCCATTTGTC	185	56.7835	WD-40 repeat protein-like [Oryza sativa (japonica cultivar-group)]
HAU0551	BQ411395	GGGCATGGAAGAGTGGGTCATGATGTGGACCATTTTACATCCCCAGAAGGGATTCCAGGTGTACCTGAAACTAATTTCAACAACCGCCCTATTCTTTCAAAGTACTCTCACCAGCTCGCACATGTGTGGTTTATTATAAAGTGGATGAAAGTGTAGAAGAAACCAATGGTATCAATGTAATTAGTGTCAGTGAGACATTAGAAATGGATGCATCAAAGCAGAAGAATGCTGAGGAATCGGCTATCTTGGTTGATCATGGAGATAAAGAAAATCCACAAGAAACTAATGATCGTGACACAGCCAGTTTCGATGAGGAATTGCAAAAAGATGGAGCAAAGCAGGAAAGTATTGAAGAACCAGCAGCTTCTGTGCTAGACAAAAAGATTGTAGGAAGTAAGT…	(AAT)5	GTGCTGGTTTTTGTTTTGTG	GGGAAATTTCGATGCAATAA	145	57.166	Starch branching enzyme II precursor [Pisum sativum (Garden pea)]
HAU0552	BQ411592	GGGGGATTCGTGAAAGACAATATGTCAAAGGAATGCCTTTGCAAACCATAAAATGGGTGTTTTGGATGACAGGGAATTATAAAGCACATGTTGATAATCATTATGATCCCAATGCATGGCCGGTGTTTCAGGGGTTTAATTCCAGAGACTTCATGGCGGATAATGTGTCGATGGCTGCCAGGTTGGAAGGGATTAAAGGTGATCCTTTTACTCAAATGTGCATATCCAATGTCACGATTGGAATGGCAGCTAAGGCTAAGAAGGTACCATGGACTTGCACAGACGTCGAGGGGATCACGAGTGGAGTAAGTCCTCGGCCATGTGACCAACTACCAGATCAAGGGCCGGAAAAAATCACGGCTTGTGATTTTCCTGCAAAGCCTTTGTCCATTAATAAAG…	(TA)8	CCATGTGACCAACTACCAGA	ATGAAACTTGAAAGGGCATT	272	56.596	Polygalacturonase [Eucalyptus globulus subsp. globulus (Tasmanian blue gum)]
HAU0553	BQ411611	AGAATTCTGCACGAGCTTCCACCTCCTCCTCTTCCTCCTTCTCAGCCCATTATCTTATGTCTCTAGCGTTGGTTTTAACTATGGCACTCTAGGAAACAACCTCCCTTCTCCAAAGAAAGTTGCTCAGCTCCTCCAATCTACGCTCCTTGATAAAGTTAAAATCTACGACACCAACCCTGATATCCTTGAAGCCTTTTCCAACACCGGAGTTGACCTTATTGTTGCCGTTGAAAACTACCACGTCGCCAACATTAGCAAGGACGCAGCCGCAGCCGACGACTGGTTTGCCACTCGTGTGCAGCCCTTCATCCCCGCCACTTTTTTTTTAGCTGNTTGCGAAGGCAACGAATATTTGACCTCCGATGATAATTTGGACCCTGATGCACTGGTCCAAGCCAT…	(CCT)6	GAATTCTGCACGAGCTTCC	TCAAGGATATCAGGGTTGGT	188	57.71	Beta-1, 3-glucanase-like protein [Arabidopsis thaliana (Mouse-ear cress)]
HAU0554	BQ411633	AGTCCAAGAAAGCAGCCAGGAATGCCGAGGTTGAGGCAATCAGAAAAATACTCGGTCAAGATTCCGCAAGAAAGAAAAAAGAAGATAAGATGAAGAAGCAGCGGGACGAATTGGCACAGGGAAAGGCAACCAAATCCGAAACTCTCGCATCTAACACGGTGAGATGGGTTATGGGTCCTGGTGGAACGACGGTTATATTTTCGGAAGATATCGGTCTACCACAGTTATTCAATTCGGTGCCATCTGGTTATCCCCCACCAAGAGAAAAGTGTGCTGGTCCGAATTGTACAAATGCATACAAGTATCGGGATTCCAAGTCAAAGCTTCCACTATGCAGTCTTGATTGCTACAAAGCAATACATGCAAAGGCTCAACCTTTAATTGCATGTTGAGATGAGT…	(AAGA)4	AGGTTGAGGCAATCAGAAAA	TGACTTGGAATCCCGATACT	293	57.22	PAPA-1-like conserved region; Zinc finger, HIT-type [Medicago truncatula (Barrel medic)]
HAU0555	BQ411810	AATCCCAGAAAGGAAGCTTCTTCTTTTAAGGCAACTAAGAAAAAATCTAAAGATGGACAAGATGACGGGAAGAAGAAAAAAAGGAGAAAGAAGGATCCAAATGCACCAAAGAGGGCTATGTCGGGTTTCATGTTTTTCTCACAAGTGGAGAGGGAGAACATAAAGAAAACTAATCCTGGAGCTTCGTTTGCTGAGGTATCGAGAATACTCGGAGAGAAGTGGAAAAAGCTGTCAGAGGAGGAAAAAGACCCATATGAAGCAAAGGCTAAAGTAGATAAAAGACGATACGATGTTGAAAGGAATGCATATAAAAATCCTCAGCCGATGAACATAGATTCAGGAAATGAATCTGCCAGTGAATAAAATTTAGAAGGCAGTTGGGGGTGCTTTAGGGTTGGA…	(AT)8	TGCTTTAGGGTTGGAGATTC	CCTGAGAACTTCGAATAATGC	242	56.746	FACT complex subunit SSRP1 [Vicia faba (Broad bean)]
HAU0556	BQ411948	TCCAATTCCTTTCTGATACCCCCCAAGGAAAATCCGGAATTGGTTCCAAAATTGTCGGGTTAGTGTGAGCTTATCCATGCGGTTATGCACTCTTCGGATAGGAATCCATTTTCTGAAAGATCCTGGCTTTCGTGCTTTGGTGAGTTTCCGAGATCCTTTCGACGACCTATGTTGTGTTGAAGGGATATCGGGGGGGGGGATAGAATTGAAAAAGCCCGCGGTAGCAACGGAGCCGGGGAAAGTATACAGAAAAGACAGTTCTTTTCTTTCTATTATATTAGTATTTTCTATTCTATTTTTTCTATTCTATTAGTATTAGAGTATTAGATTAGTATTCTATTCTATTAGTATTAGATTAGTATTAGTTAGATTAGATTAGTATTAGTTAGTGATCCCGGC…	(ATTAG)6	GAGATCCTTTCGACGACCTA	ACGGAAGAAAGGACTCACTG	271	56.9295	Orf114a protein [Beta vulgaris subsp. vulgaris]
HAU0557	BQ412040	GGCTGTGGCAACTAACCAAAGNTTCAGCAGCATTGGGACATATTTCTCAGGCCATCAAGGCAATAATTTTTTTTTGTCTCTGGTGTTCTCGGCCTTATTCCAGAGACTGGAAAGTTCATCTCAGACAGTGTAGAGGATCAGACGCAGCATGGTACTGAAAAATATGGGAGAAATACTGAAAGCTAGTGGTGCTGACTATTCCTGTGTGGTTAAGACGACAAGTTATGCTAGCTGACTTGAAAGACTTCAAGAAAGTAAATGAGATCTATGTTAAATACTTTCCTTCACCGGCACCGGCTTCGTTCAACAATATCAGGTAGCTGCATTGCCATTGGATGCCAAGATTGAAATTGAAATGCATTGCGGCACTCAAGGCATGATGACAAGGGAGTTTGAAGT…	(TTAGTA)6	TTATTGCGTAGCAGGGTACA	CCGGGTAAGGAAAAATGATA	250	56.795	Putative translational inhibitor protein [Oryza sativa (japonica cultivar-group)]
HAU0558	BQ412227	TTTTGTCAGTAGAAAAAATATAAGGGTCTTGTTTCAAAACTTGGGGCTGTGTTCTCTCCCCNCAAGTTGTACAGTTTTGGACCAACAAGGGCTCAGCCTCGTTCACCTTTTTGGGAAGGGAAAGCAAAAGGGAGGTGCAATAAAGCGGCGGTTTGGGATCGGTGCTTCCAATATCCGCGCATATGGTGCGAGGAGTGTAGATGTGTTCCTTCCGGTACTTATGGGAACAAACACGAGTGTCCTTGCTACAGAGACAAGGTGAATAACAAGGGCAAACCCAAATGCCCTTGAAAATGAAATATATTCGAGTTCGGGATTTCATCAAGCTTAAAGATCGAGGACGAAGAGGCTATATATATATATACATATGCATGCTGATGGTGTTATTATAAAAATAAA…	(TA)7	CACGAGTGTCCTTGCTACAG	CCCATGATCAAAAGACAACA	297	56.98	Snakin-1 [Solanum tuberosum (Potato)]
HAU0559	BQ412548	ATATAGTGCTTTAGTCGAGGTCCAGGCTTGTGGATCAATGGTGACTGAAGAACAGCCACATGCGATGCTAATACCGATGGAATACTTCTTCATGCGGTACGGTTTGTATAGGCCTTGTCCTTTAAGTGACAGCCCAAGGAGCCCGTTAAGTCCGTCTTGCATCTCACCGGAGCTACTCTCACCAGAAAGCATGGGTTTGAAGCTAAAACCGATAAAAACCCGAGTTTCACTCGAAGTTTGACAAGTTGGGGGACTAAAAAAAACGATGGAAAAATTCCTTTTGTTGTTAAGATTTTACTTTTTTTTTTTTTTTTTTCGGTTCATTTTTGTCTTTTGGAAAAAGGAAAATCATGTGTAAGGATAGAAGAAACACAGTTTGGGTAAGTGGGAGGTGGTGGA…	(ATT)6	AGTTTGGGTAAGTGGGAGGT	TTGGTTGCTCATCATTCATC	217	57.252	SF21D2 splice variant protein [Helianthus annuus (Common sunflower)]
HAU0560	BQ412748	TGAGAGCTCTTCCTTTAACCAAGCGGCTCCAGTCCGCCTTTTGGTGGTTTTTGTTACCAAAACTCGAGGCCTTCGCTTTGCCGTGGTTGTCGCCCGTTTCAATGAGATTGTGACAAAGCCGCTCTTGGAGGGAGCTCTGGACACTTTCAGAAAGTATTCAGTTAATGAAGAAGACATCGATGTTGTTTGGGTCCCGGGTAGTTTTGAAATAGGTATTGTTGCAGAAAGACTGGGCAAGTCTCGAAATTATCATGCAATTTTATGCATTGGAGCTGTGATAAGAGGAGATACTACTCACTATGACGCCGTGGCTAATTCTGTAGCATCTGGGGTGCTTTCAGCTGGCCTAAACTCAGGTGTTCCTTGCATATTTGGGGTTTTGACTTGCGAGAACATGGA…	(TTA)5	CTGGTGGTAAATCTGGGAAC	ACACTCTTCCGCTAAATTGG	179	56.965	6,7-dimethyl-8-ribityllumazine synthase, chloroplast precursor [Arabidopsis thaliana (Mouse-ear cress)]
HAU0561	BQ412948	TTTGAATTTTCATTTTCAAGGGCAGGAGGGAAAGGAGGTCAGAATGTGACCAAAGTTGAACCCGCCGTTCGGATAACTCACATCCCGACTGGTGTACCGTTCGTGCACAGAGAGAGGTCGCAGTTAGCAACAAGATCAGGGTCTTAGCAGATTAAAGCCCAGTTATTAGTGATAGCGAGGAGCAACGTGCATTTGAATCAAGCAATTAAGGGNAGATGCAGTGAAGCCGAAGTGGGGGCAGCAGATACGAAACTATGTATTCCATCTTTACAAACTAGTGAAAGATGTTCGAACTGGGTTCGAGACTTCGGATATTGTATCGGTGATGGATGGTGAATTGGATGCCTTCATCAAAGCTTACCTTAAATATAAACACAGTATCAATGTATCTGCAACTGC…	(CTGCAA)4	TTCGGATATTGTATCGGTGA	TTTAATTACGCCCCTGTTGT	129	56.838	Putative translation releasing factor 2 [Cucumis sativus (Cucumber)]
HAU0562	BQ413180	GTTGAAGCGGCTTGTTGTGTTCTTGGTGGGAGAGAGAAGAAGCCGGGCTCATGTCATGGGAGAATCTGCAGAAGGCAAAAGGTCTGGCGCTCACAAGGAACCTAAGGATGCAGTTGGAAGCGAAGCGATCCTCGTCAGTGGAGAAGATAATGTATATATTGAGATCAGCTCATAGGTGAGCCCAAGAAATGAGAGGTGCGATGTTAGCCAATCAGTCCCATCGAGTAACAGGGCCCTCCCGTAAGGCTATACCGTTCCATGGAACGTCATTGACTGATTGGTTCACCGGCCTTTCTTTTTAATGCCTCGGTAAGCTATCTTTACCCGTTCCATTGGGCTTGAAATGCAAGTTTGAAGAACAAAAGACCGACCTGGAGATCATATATGAATAATATTGTA…	(ATGT)5	AGACCGACCTGGAGATCATA	CGGAGAGTGGGAAGAAACT	227	56.976	Remorin protein-like [Oryza sativa (japonica cultivar-group)]
HAU0563	BQ413453	TGAATTTGGGTGGTGGAAATTGCCAAACCAAAGATTTGTCATGTCAGGGTTGTTCACTAAACAGGGGGTGGGCCCAGTGGGAGTTGTGGAAGAAGAAGGCAACAGGCAAGTAGAAGAAGAAGGTGTACTTTTTGCATAAGCACCTTAATACAAGGTGGGTGCTCTTCACCTTGGAAAGCTTGGGGCTAACCTCACCAAGCTCACCAAGGATCAAGTTGATTACATTAGCGTCCCCATTGAGGGTCCTTACAAGCCTCCTCAATACAGGTAGTGAGGAGAGAATNCGAGAGAGGNANNNNNNGTNANAGNAGAGAGAGGAGAGAGTTGGACTAGAAAAAGGAACCATACAACGGGATGGTTTGTTTTTACTAAAATTTATTGATGATTTGTGGTTAGATG…	(AG)8	GTCCTTACAAGCCTCCTCAA	CCACACACAAACTCCTACCA	192	56.9805	Cytokinin binding protein [Petunia hybrida (Petunia)]
HAU0564	BQ414864	GGTCGTTGGAGGCCCACACATAGCGCCCCCCCAATATATTTGGCAAGGGCCCAAAAGCGCTCCACGCACAAGGTTGAGAAGGAAATGGACTTTTCAGGGGCCCCACAATGACGTGCTTACAGTCTCTAATAGACAGGGAAAGAGTGAAGTGTCCTCCTTAGCGCCACTCCATTGTCATCAACTACGGGGACCAGAGTGTGGTCATCACCAACGGTCAATATAAGAGCGTGAAGCATAGGGTGATTGCCCAAACCGACGGTGCTCGGATGTCGATAGCTTTGTTTTACAATCCCGGCAGCGACGCCGTTATATACCCGGCGCCGGCCTTGTTGGAGAAAGAAGAAGAAGAGAAGAAAGGATTGTACCCAAAATTTGTGTTCGAAGATTACATGAAGCTTT…	(AAG)6	TCCATTGTCATCAACTACGG	CTTTCATGGCTTCAAACCTC	283	57.1735	ACC oxidase ACO4 [Gossypium hirsutum (Upland cotton)]
HAU0565	BQ414893	TGTTTTTTAAAAAAAAGGAAAAAACATCCAGTTTGTCTTGTCCTTGGGCGGGGGTGGGCTTGGGATTGCCACCACTCGTTGGCTTTTTCATCAAAAATTGATCCTTTCAAAGTCCCAATCTGTATGTCTGGAAACGTTCTTTCAAAGGAGTCTTAACTGTCAAGGGTCGCGTTTTGTCTGGAAATGCATCTGTTAGTCGTTAAGCCCGTTTAGCGGGCTGGCGTTCTTCATGACTGGANAGCAACTGCAGCCACTCTTTGTGTTGCTATAAAGTAACTGGAACGCGTTGCAGCATATGTAGTTGAATGTGCATGTGTCCCAGAGTTGCCAGATTTAAAGGGTCGAGAACGCTTGAATGGCAAGCCATTATATGTACTTCTGGAGTCCTGCTGAGCCTAT…	(TTA)7	AGTTGAATGTGCATGTGTCC	TTTCTCCATCACCAAGGTTT	249	56.987	Putative adenine phosphoribosyl transferase [Oryza sativa (japonica cultivar-group)]
HAU0566	BQ414897	TGTACAAAGAGTGGAGGTTGGGGCTTCCAGGTAGGCGGTAGTGGATCGGAAGAATTCAGCGGGAGGCTCACACCCCTTGTTGTTGGGATCTTATTGGGCGTGGAAACTCTCTCTGGTGTCCTCGGTGGATCTCTTGTCTNTGGTGTCCAGATGGCTATCTNTGCATCCAACACAGGAGGTGCTTGGGATAATGCCAAAAAGTATATTGAGGGTGGTGCTTTTGAACATGCAAAAACTCTTGGTCCCAAAGGTTCAGATCCACATAAGGCTGCCGTTATTGGTGACACCATTGGTGACCCTTTAAAGGATACATCTGGGCCATCGCTGAACATCCTCATCAAGCTAATGGCTGTTGAATCTCTTGTCTTTGCTCCCTTCTTTGCTACACATGGTGGGCTG…	(TGA)5	TTTGCTCCCTTCTTTGCTAC	TCAACTCTTTTCCTAGATTGACC	274	56.969	Inorganic pyrophosphatase [Nicotiana tabacum (Common tobacco)]
HAU0567	BQ415026	NAACCGGGGGAGGGATTAGCAACGGTAGGTTTTGTGGTTCCATAGCTGTATCCCGTGGTTTTGGCGACACTCGATTTAAAACGAAGAAGACCGAAATGCTGAAGAAGGGAGTTGAAGAAAAAAGATGGTCTGAAAAATTTATTTCTCGTGTAGTGTTCAATGATGACTTGGTCATAGCATCTCCAGACACTTTTAAAGTAGCTCTTGGATCAGATGCAGAATTTGTCCTGTTGGCATCTGATGGTTTATGGGATTACATAAACAGTTCAGACGCAGTTGCTTTTGTTCGAAATCAATTACGAGAACATGGAGATGTTCAGGTAGCATGTTATGCACTTGCACAAGCCGCTTTGGATAAAGGCTCAGAAGACAATGTCAGCATTATCATAGCTGATTTCG…	(TA)8	TCGTGTCACTTGGAATATGG	TGCCTACATCAAGTTCTCCA	159	56.8875	Protein phosphatase-2C [Mesembryanthemum crystallinum (Common ice plant)]
HAU0568	BQ415072	TTCGTAAAGTGGTAAGCCGGCATTGCTTCAGGGTTATGGGGCAACGGTTGCGTTGCAATGACAGCCAAGGTCAGTGCCAAGGACCTAATCGGGCAACCTTTGTGGAAAACGGGAGGACTGATCAAGAAGAGCAAAAGCAATGGCAGTGACGAGTACGTGCGTTTTTTCATTGACTTCCAAGAAATGCACTATGAAGACGGCATCACGGCTGGGAAAGGGGTGAGTGGGTTCACTGATTGGCGACATTTGGGCCATTCGGCTGTAGATTTTGGTTGGGGAGGTCCCACTACAGTGTTGCCACTTTTAACCAATTTCCTTGGGAGGGTGGAGCCATGCTTTTTCCTGCCTTAGGCTTCATCAAAACCAGGGGAGAACAAAGGATTTCAAGTGTTGGTGAGG…	(ATA)6	TTCAAGTGTTGGTGAGGTTG	TCTGCAACAAATACGTGCAT	219	57.45	Anthranilate N-hydroxycinnamoyl/benzoyltransferase, putative [Arabidopsis thaliana (Mouse-ear cress)]
HAU0569	BQ415350	TATGGCGATGGCAAGCAAACGAGGAGTTTCCAATATGTTTCAGACCTGGTGGAGGGTCTAATCCGGTTGATGGAAGGTGATCACGTAGGTCCTTTCAATCTCGGAAACCCTGGAGAATTCACCATGCTCGAACTTGCCGAGGTGGTACAGGAAGCAATAGATCCCAATGCAAAGATAGAATTCAGACCAAACACAGAAGATGATCCACACAAGAGGAAACCAGACATTTCAAAGGCTAAACAACTTCTTGGCTGGGAACCAACCATTTCCCTTCGCAAAGGCCTTCCTTTAATGGTGTCTGATTTCAGGCAAAGAATCTTTGGTACCCCTAAAACACTAATAGGCGGTGGTGCTACCGCTTAATCCTCCTCCTCATTAATATTAGAGTAAACAAAACAT…	(AAT)7	TGTCTGATTTCAGGCAAAGA	GGAAGGAAAAAGGGATTAGC	226	56.942	Putative dTDP-glucose 4-6-dehydratase [Arabidopsis thaliana (Mouse-ear cress)]
HAU0570	BQ415477	CGGGCTGGGAACATACATATTTCCCAAAACCATTTCGAGGTCAAATTGAAATTTGTCTTACAGCAAACAGGTTTCCCACAAGTTGCAGGAATTTGAATGTTTAAATGAAAGCAAACCCAAACTTGTTTGCCTGAGTTTACATCAGGCATTGCTTCTTCTTTTCTTTTTTTTTCTTTGGGTTACCTCGGGCCGCTCGTGCCGAATTCGGCACGAGCTTATGCTGGCATTCCTGTTGTTATCACCACTGGAACTGCTCCTGATAACATAATAAGAGTCCTTGAAGGTCAACGAATTGGTACTCTCTTTGACCAGGATGCACATTTGTGGGAACCAACTAAAGAAGTTGGTCCCCGTGAAATGGCACTTGCACCAAAAGACAATTCCGAACGACTTCGCGCA…	(TTCTT)4	GAAAGCAAACCCAAACTTGT	CGTTGACCTTCAAGGACTCT	184	56.8955	Delta 1-pyrroline-5-carboxylate synthetase (P5CS) [Includes: Glutamate 5-kinase (EC 2.7.2.11) (Gamma-glutamyl kinase) (GK); Gamma-glutamyl phosphate reductase (GPR) (EC 1.2.1.41) (Glutamate-5-semialdehyde dehydrogenase) (Glutamyl-gamma-semialdehyde dehydr
HAU0571	BQ415520	GTTACCACAGGTCGCAAGATTATCGGAGCCACAAACCCAGCTGAATCCGCTCCGGGAACAATCCGTGGTGACTTTGGAATTGACATTGGGAGGAATGTGATCCATGGGAGTGATTCCGTCGAGAGTGCAAGGAAGGAAATCGCCCTTTGGTTCCCTGAATGCCCTGTTAACTGGCAGAGCAGCCTTCACCCTTGGATCTACGAGTAGAAATCATTTGGTAGAAGCTGTTGACCGTCATGGCTCTGTCCCGGTTGTTTGTTGTTGTTGTTGCCAGCCCTTTGATATTTATGTTACTATTATAGTTTGAAGTGGTGAAAGCTTTGTAGCATTTTGGGTGTATAGGTTAAGTTGGAGTTGTGTTGAAAGCTCCTATTACAACGCCACAGTGGAGGTGAACAG…	(TTG)5	GACATTGGGAGGAATGTGAT	TGCTACAAAGCTTTCACCAC	247	56.889	Nucleoside diphosphate kinase 1 [Arabidopsis thaliana (Mouse-ear cress)]
HAU0572	BQ415989	GTGAATCCGGTGAACGGAGCGGTAGGGCTGTTATCCAGTGGGAACTGGCATATCTGTCAGGCGGCGGTGGATACGGTTCTTCGAGGCGGATCCTTACGGCCTGTTTCGGAGATTTCAGCCGGAGTTTGGAGGCCGAGTTGTGACGAGTCAACTGATCGTTTCTGTGGGGACGAGTCGTACCACTTCCCAAGCCGGTACGCCGAGTCCAATCCTTTGATGAGGATGATGATGATGGAGAATCAATCGGCTTCGGCGGCGTCGGATTTAAGCCTCTCTTTGACGACGACTAAGTCCGGTAACGGAAGACGTGCCGGAAGGCGATACGAAGAAGAAAAGAAGAGAGCAAAAACGATGTCGATGTACTCGGAGGGATCAGAGATAACTGCTTCCGAAAGCAAC…	(GAA)5	CTAAGTCCGGTAACGGAAGA	CTCTCCTGGCTTCCTTCATA	136	57.031	LOB domain-containing protein 39 [Arabidopsis thaliana (Mouse-ear cress)]
HAU0573	BQ416174	NGAAAGGCACTGGGGAATTTTCTCCTTTGATGGCCAGGCTAAATACGCACTAGACCTTGGTTTGGGAAACAAGAAACTAAAAAACGCCAAGAATGTTCAGTATCTCCCGGCTAGATGGTGTATTGCCAACCCGAATAGGGATCTCTCTGAAGTGGCAAATCACATGAAGCTTGCTTGTAATGTCGCAGATTGCACCACGCTCAACTACGGGGGATCATGTAATGCAATTGGAGCAAAAGGAAATGTGTCATATGCATTCAACAGTTACTATCAGCTGCAAATGCAGAATGAAAAAAGTTGTAATTTTGATGGACTTGGTATGGTCACTTTTCTGGACCCTTCTGTTGGTGATTGCAGGTTTCTTGTTGGTGTGACTGATACTAGTGCAAGTTTTAGACC…	(TA)22	GCCTTTAGGGTGTGAGAGAA	AAACCCATGAGTCGATTTTT	193	56.561	Putative glycosyl hydrolase [Oryza sativa (japonica cultivar-group)]
HAU0574	CB066437	ACAGTTTTCTTGAAAACCAGGTTGTTTTAGGCATCCAGTTTGGTTTCAAGGCTGAGGGCCCTTGTCCCTGTTCTAGCTCCAGACGATGATGGTTCAGCAGTTGAAGTAGAGGATTCTTTATGGCCCACTTGTGGCTTAAACTTGTCACTGGCAAGGTATTCAGCTCGAGATGCTTCCATAACCATTCGCTCAATTTCCTTATCAGCTCGTGCCGAATTCGGCACGAGATTGCCCAAACCGACGGTGCTCGGATGTCGATAGCTTCGTTTTACAATCCCGGCAGCGACGCCGTTATATACCCGGCGCCGGCCTTGCTGGAGAAAGAAGAAGAAGAGAAGAAAGGATTGTACCCAAAATTTGTGTTCGAAGATTACATGAAGCTTTACGCTTTGCTTAAAT…	(AAG)6	GGATGTCGATAGCTTCGTTT	CGATAAGATTTCCAGGTTGG	270	57.0315	1-aminocyclopropane-1-carboxylate oxidase 1 [Petunia hybrida (Petunia)]
HAU0575	CK640498	GAGAGATTCTCTTGGGAGGAAACTATAGCAGTTCTTCATTTGAAATTGGAGAATATGAATGACTTTGACTTGGGACTCAATGCCCTTGACTATGAGGTCTGGCTATCTGAGGTCAGCATTGGATCTGCAGAACTTGAAAAATCTGCAAAGATAGGCAAAAATGGAATCAGTTATATTGAGATTCCTATCTCTTTCAGGCCTAAGGATTTCGGATCTGCTCTGTGGGACATGATTAGGGGAAAAGGAACAGGTTACTCTATGAAAGGTCACATCAACGTTGACACTCCGTTTGGAGCAATGAAATTACCCATCAGCAAGGAGGGTGGCACAACCCGCCTTAAGAAGAATAGGGAAGACGGTGGTGATGATGATGATGATGATGATGAGGATTAAAGCAAA…	(TGA)8	TAAGGATTTCGGATCTGCTC	CCCTGTTGATCTTTTGCTTT	211	56.956	Late embryogenesis-like protein [Prunus armeniaca (Apricot)]
HAU0576	DQ153984	GGCACGAGGAAAGTTGAAGGAATAAAATTAAGCAATGAATGTGGTGTCCGCCGGAGTTGGATCTACAGCCAACGCGGCAGCTCCGGGTTCGGCTGAAGCGAAAGAGTGAAAAATGGGGAAAAGCGAGTTGACAGATGGTTGCTTGAGTGATGATGCAGGTGAAGCGCCGGAGAGAAGGCACATCAACCCGGAGCTATGGCAGGCGTGTGCTGGGCCGCTGGTGAACCTGCCGGCTGCTGGGACCCATGTTGTCTACTTTCCTCAAGGCCACAGTGAACAGGTTGCAGCATCTATGAAGAGAGATGTGGATGCTCAAATTCCGAACTACCCAAATCTTCCTTCTAAGCTATTATGTCTCCTTCATAATGTCACCTTGCATGCAGACCCAGAGACAGATGA…	(GCA)5	CTTCATCAGCAGCAAACATC	GTAGACCAGGCTGCTGAAGT	253	57.0535	Auxin response factor 2 [Gossypium arboreum (Tree cotton)]
HAU0577	TA8728_29730	CTTGTTGTTCCCTGCTATTAATGTCAATGTCTCTGTCACCAAGAGCAAGTTCGATAACTTGTATGGATGCCGTCACTCTCTTCCCGATGGGTTGATGAGAGCTACCGATGTCATGATTGCTGGTAAGGTCGCTGTTGTCTGTGGTTATGGTGATGTCGGCAAGGGTTGTGCTGCTGCCTTGAAGCAAGCCGGTGCTCGCGTCATTGTCACCGAGATCGATCCCATCTGTGCCCTTCAGGCTCTCATGGAAGGACTTCAAGTTTTGACCCTTGGGGATGTTGTCTCCGAGGCTGATATCTTTGTCACCACCACTGGTAACAAGGACATCATCATGGTTAACCACATGAGGAAGATGAAGAACAATGCCATTGTTTGCAACATCGGTCACTTCGACAATGA…	(GA)11	ACAAGCCTCCTCACTACAGG	CCTTATTCAAACCCCATTTG	249	56.968	Adenosylhomocysteinase-like protein [Oryza sativa (japonica cultivar-group)]
HAU0578	TA8828_29730	AGTCGCAACCATGGCTTCCGCCGCATGTTTCTCCCACCACCACGCACTCACCACCAATGGCACATCATCATCATTATCGCCGTCGCTGCGCCAGTGTTTCAAACACTGAAGCCTAACCAGCAGGTGGTGTGCAAGGCTCAGAAGCAGGAAGATGATGGAAGCCTTGTGTCCCGTAGGTTGGCTCTCACTGTACTCATTGGTGCTGCCGCTGTTGGCTCTAAGGTTTCTCCTGCTGATGCTGCCTATGGTGAAGCTGCAAATGTATTTGGAAAGCCAAAAACAGACACAGAATTCATGCCATACAATGGGGATGGATTCAAGCTGTCGATACCATCGAAATGGAACCCAAGCAAAGAGGTGGAGTTCCCAGGTCAAGTGCTGAGGTATGAGGACAACTTC…	(CCA)8	CTTCCGCCGCATGTTTCT	CATTTGCAGCTTCACCATAG	248	59.633	Oxygen-evolving enhancer protein 2-2, chloroplast precursor [Nicotiana tabacum (Common tobacco)]
HAU0579	TA8896_29730	CTTGATTATTCTTTCCATACATTGTTCCTTTAAAGTGGCTGGGCAGTTTATAGTTGGAGTTGCAAATGTTATAGCCTTGCTTTTGGGGTTTGTTTTCTTAGTGAGATTTTGGGGGCTGAGCAAGCTGAAAAGAGCAGCTTCAATGGGGTTCCCAAAGGAAAACTGTGTAAACAAAAATGGAAATGGTGAGGGTGAGAGTGAGAGTGAGGGTGTTGGGACTGCAGAAATTATCATAGTCGGCGCTGGTGTTGCCGGTGCTGCTCTTGCCTATTCTCTTGGAAAGGATGGACGTCGAGTGCGAGTGATAGAAAGGGACTTAAATGCACCTAATAGAATTGCTGGTGAAGCTCTAATGCCTGGAGGCTACCTCAAGTTAATTGAATTAGGCCTTGAAGATAA…	(GGTGAG)5	AGTGGCTGGGCAGTTTATAG	CCCTTTCTATCACTCGCACT	281	57.011	Squalene epoxidase [Panax notoginseng]
HAU0580	TA8899_29730	CTGGGCAGTTTATAGTTGGAGTTGCAAATGTTATAGCCTTGCTTTTGGGGTTTGTTTTCTTAGTGAGATTTTGGGGGCTGAGCAAGCTGAAAAGAGCAGCTTCAATGGGGTTCCCAAAGGAAAACTGTGTAAACAAAAATGGAAATGGTGAGGGTGAGAGTGAGAGTGAGGGTGTTGGGACTGCAGAAATTATCATAGTCGGCGCTGGTGTTGCCGGTGCTGCTCTTGCCTATTCTCTTGGAAAGGATGGACGTCGAGTGCGAGTGATAGAAAGGGACTTAAATGCACCTAATAGAATTGCTGATTGCTTAGATGAGATTGATGCTCAACGATTTTTGGGTTATACTCTAAACAAGGATGGAAAGGAGGCTCTCATATCTTTTCCATTGGAAAAGATTC…	(GGTGAG)5	GTTCCCAAAGGAAAACTGTG	CCCTTTCTATCACTCGCACT	167	57.0825	Squalene monooxygenase 1 [Medicago truncatula (Barrel medic)]
HAU0581	TA8924_29730	ACTTTGAGACAACATCTTTTAGGTCCCCCCCCCTAAAAGGGTTTGTAAGAGAAATGGCTACTTTCCCAGTGATCAACTTAGAGAAGCTTAATGGTGATGAGAGATCCAGAATCATGGAGCAAATCAAGGATGCCTGTGAAAACTGGGGATTTTTTGAGGTACCAAAAGAAAAAGAAAAAAACTTCATACTCTGTTTTTAGTTTACTCTGCATTTTTCTTGTAAATATTGTACTGATGTGTGTGCGTGTGTTTAGGTGATGAACCATGGGATTCCACATGATTTTATGGACTCTGTTGAGAGGTTAACGAAAGAACATTACAAGAAATGTATGGAACAAAGGTTTAAAGAACTGGTAGCAAGCAAGGCTCTTGAAGGACTTGAGGCTGAAGTTACGGATA…	(TG)8	CTGTGAAAACTGGGGATTTT	TCCCAATCCATATCCGTAAC	276	56.9265	ACC oxidase 3 [Gossypium hirsutum (Upland cotton)]
HAU0582	TA8964_29730	CTCTCCTCGTCTCTCTCGCCTGCCATCCCCTATTCTCTCAATTTCATCTTCTTCTTAAACCCTCTCCTTCACTCTCCCCCATCTTCCCTTTCTTCAATCAATTAAAATGTCTTCAATAACCAAACCCATATCCATTGCGGACTCATGTTGCCTCGTTTGTATCCCTTCACTATTCACCACTTGTTCCAAATCCCCATCTATCCTCTCCTTTCCCCCAAAACGCATCAATCTTTTGCTCTCATCTTCCCATTCTTCAACCTCTTTGACCCTCAAAACCAAAGCCCATTTCTCTTCTCTAGTTTCCTTTGTTGCCCAAACATCAGATTGTGCTCAACAAGAGGAAGAAAATGACGCCACCATCACCATCGATGACGAGGAAAGTGGCATTGAAGCGAAATG…	(TTTTCT)5	GCTCTCGATGGACAGAGTTT	GATGGTTTTCATAACAATGG	262	54.9725	28 kDa ribonucleoprotein, chloroplast precursor [Nicotiana sylvestris (Wood tobacco)]
HAU0583	TA8974_29730	GGGGCCATAAGTGATAAACAATAAGCAACCCCACAACTTCAAATAAGGTTTTCTTCTTTCTTGCTTTCTTTTCTTCAGGGGAAAGAAAGAGAGAAGAAGAAACTTCTTTTTGAAACAAAAAAAGTTGTTTAAAAATGGCGAATAATGCTATTATTGGTATTTGTGCGGTGTTCCTGGTGGCCTTGGTGGTAGCCGTGGTGGTGGGTGTTACGCACATAAAAAACAAGAGCGATGGTGAAGAGATATCAAGTTCGAACAAAGCTGTGCAAGCCCTATGTCAACCCACGAATTATAAAGAGACGTGCCAGAAAAGCTTGGCGTCATCAAATTCTAGCGACGTTAAGGAGCTGATAAGGACAGGTTTCCAAGCCGGGCTAGTCGAGATAAAGAACGTGTTAG…	(TTCT)5	CCCCACAACTTCAAATAAGG	CACCGCACAAATACCAATAA	142	57.062	Putative pectinesterase [Arabidopsis thaliana (Mouse-ear cress)]
HAU0584	TA9048_29730	CGGAGAATTGTACCCAAAAACCAAAGGATTCCAAAAAGAAAAAGCAAATAAATGGCAGTGAACAAATTGATGAATCCCATCACTTGTCCATCTCAGAAACTGCCATACGTAGCTCTACAGCATCCTATATCCAGTCTTAGGCTCAAATCTCCCAGTCTCTTCATGGCCTCAACAAACATGAAGAAACCATTAAGAATGGCTGATAAGAAAGTGGGTTTCCAAGTCACTCACTCCATTCCACATCAAAAGTGTGAAGTCTTCAAATCGATGGAGATGCAGGGTTGGGTTAAGAACAACATTCTACCATTGTTGAAACCCATTGAAAGAAGTTGGCAGCCCCAAGAGCTTGTACCCGATTCGGCCTCCGACGGATTCGAGGAGCAAGTTAAGGAACTGAGA…	(AAAAT)4	TCCAAGGATTCCATTCAGTT	TGCATGGTATTTCACGAATC	235	57.007	Acyl-[acyl-carrier-protein] desaturase, chloroplast precursor [Carthamus tinctorius (Safflower)]
HAU0585	TA9124_29730	CTAGAGCTTAGTAGCAACCCTTAGTCTTCTTCTTCTTCTTATTTTTTTTTACTCTGTATCTCATAAAACCTAAAAAAAAAAAAAAAACAAGCTTTTTTTGCAGCTTGGAAGATAGAATAGTGGCGGGTTTTTCAAGCAAAATAACAACCACTGGAGTTAGGCTCTCTCACTGAGAAAAAACTGATAAGAGTGAGGCATTGGCAATCAACATGGAGAACGGATATATCAACCCGGCACCAAGTCCGCTTAGGAAAATCATCACGGTTGCATCCATTGCCGCCGGCATCCAGTTTGGGTGGGCTCTGCAGCTGTCTCTCCTGACACCCTATGTCCAGACCCTTGGTGTACCCCACGCTTGGGCTGCTTTCATTTGGCTTTGCGGTCCCATTTCTGGCCTTC…	(TCT)5	AGAGCTTAGTAGCAACCCTTAG	ATCCGTTCTCCATGTTGATT	220	55.55	Sucrose transporter SUC2 [Brassica oleracea (Wild cabbage)]
HAU0586	TA9198_29730	CCCGAATCTAAAACTCATCCTTCCCCTTCCCTCTCAAATCCTCCTCCCCTCCTTCATCACCACACACCACAACTACTATACTCCCAAAATGTCTCTTACAATCCCCACTAACCTCTCCAAATCCCTTTTGAAGCCAAAGATAAATTCCCAACTCACCCCCAAAGTTTCACGATCATTGGTGGTATGCTCCACCGACAAGACTTCATCGCCACCATCATCAGCTTCACCACTCCAAGCCTTCTCAGCAGCTCTTGCTCTTTCTTCCATTCTTCTCTCAGCCCCGCAGCCTGCCGTAGCTGATATTGCAGGCCTCACACCATGCAAAGAGTCCAAGCAATTCGCCAAACGTGAGAAGCAGCAGATCAAGAAGCTGGAATCGTCGTTGAAGCTATACGCCCC…	(TCC)5	AAAACTCATCCTTCCCCTTC	TTCAAAAGGGATTTGGAGAG	123	57.0105	Photosystem I subunit III precursor [Arabidopsis thaliana (Mouse-ear cress)]
HAU0587	TA9297_29730	AGCTCGCCTCCTCGGAGAAAGAATCTCCTTCTTCTTCTTCTTCACTTTACATCTGTCAAAGCTGAAGAAAAAAAATAGGTTATTCTGAGTGATGGGTGTGAGCTGCCGTTGCTCCCACACCTCCCATATCACTGAAATCATCATAACCAGCTTCTTTCGTCACAAGTCTTAAAACAAGTGAACAACTTTGTGTTCTTTAAAATCCAAAAGCCAGAGTGGTCTTTCTTTCTCTTCTTTTTCTTTTGTTTTTTATGTTAATTTTTTAGATCATTTGATGATATGGTGAAGATGATTTCTTGAACAAGATCGATCATTTAGCTTGAAACTCTCATGGCGGGTGGGAGGGTCTTCTCTTGTAATAATACTAATAGTGTTGGTGGTTCTAATAATCTCTCTGTT…	(TCTT)5	AAAATCCAAAAGCCAGAGTG	GGATCCATAGGCTCAGAAGA	248	56.898	HDZip I protein [Glycine max (Soybean)]
HAU0588	TA9299_29730	AGCTCGCCTCCTCGGAGAAAGAATCTTCCTCTTCTTCTTCTTCACTTTACATCTGTCAAAGCTGAAGAAAAAAAATAGGTTATTCTGAGTGATGGGTGTGAGCTGCCGTTGCTCCCACACCTCCCATATCACTGAAATCATCATAACCAGCTTCTTTCGTCACAAGTCTTAAAACAAGTGAACAACTTTGTGTTCTTTAAAATCCAAAAGCCAGAGTGGTCTTTCTTTCTCTTCTTTTTCTTTTGTTTTTTATGTTAATTTTTTAGATCATTTGATGATATGGTGAAGATGATTTCTTGAACAAGATCGATCATTTAGCTTGAAACTCTCATGGCGGGTGGGAGGGTCTTCTCTTGTAATAATACTAATAGTGTTGGTGGTTCTAATAATCTCTCTGTT…	(TCTT)5	AAAATCCAAAAGCCAGAGTG	GAGGATCCATAGGCTCAGAA	248	56.898	Homeobox [Lycopersicon esculentum (Tomato)]
HAU0589	TA9308_29730	AAGCAGAAATCTGAAGGGATTGAATATCGGCGATGTTGGGCCCTTTAAGGAGAAAAGTTGCGATTGGAGGCTCGTCAGCCTCGGTATTAGGGAAAGCGATTCGGCCAGGTATTTCAGCATCTAGAGTTTCTGTCAATGTTGGAGAAGAGATTCTATTACTTCAGCCTAGAGGAATTGCCCATGTCCGTAACTTTTCTCATCTCATTCTCCCAGGTTGTTCTGTTGGTTTAGCAAAGACAAGGGATGTCTTTTCTAGCATTCAGTCAGAGACTATCATGCAAAAGTCATGCAGGGCTTTCTCTTCTGGAGGGGGGGATCTGGTCGATGTTGTTGTCCCTTTTATGGGAGAATCAATTAGTGATGGCACTTTAGCAACATTCTTGAAAAAACCTGGTGATT…	(CTG)5	TCCCTTTTATGGGAGAATCA	AGATTCAGCTGGAGGAGATG	299	57.015	Putative dihydrolipoamide succinyltransferase [Arabidopsis thaliana (Mouse-ear cress)]
HAU0590	TA9346_29730	AAAGAAAAACAATTTTATAGGGACTGTCTCATCAGCGGGACAGTGGACTTCATCTTCGGGAATGCGGCGAGTGTGTTCCAAAACTGTCAGATCGTCGTGAGGAAGCCAGGTGAGAACCAACACAACATGGTTACAGCACACGGGAAGAAAGAACAAGAAACTAACACAGCCATTGTGCTTCAAAATTGTACCATCTCGGGCGCCCCTGACTACCTCCCGGTGAAGGACAAGAACAAGACGTACCTTGGTCGTCCCTGGAAACAGTTTGCTACAACTGTCATAATGCAATGTCAAATTGATGACATCATTACACCAGAGGGTTACTCCCCCATGGAAGGCACCGTAGGATTGGACACTGGTTATTTTGCCGAGTTCCAAAATAGGGGACCAGGTGCCAAC…	(TAA)6	ATGAAATGGACTCCTCGTGT	GCCTTCAATAAGAGTTGAAT	231	54.111	Pectinesterase precursor [Petunia integrifolia (Violet-flowered petunia) (Petunia inflata)]
HAU0591	TA9350_29730	TTTTTTTGCCACTGACCTTTTAGCTTACGAGGGACAACTAGCCATGAACAAAATGGGGGGTGTTCATGCACTAATGCCCCCTCAAGGACAACACCCTTTCAAACAAGGGGCAATGGGAGTCGGTGTTGTTGGAGCAAGCCAGGCCATATATGACGGTGGATTCCAGAACGTGGGGGCTGCCCAGCAACTAATGTACTATCAGTGATCAAAACTAGAGTTTGGGGGGTAATTATAAATATCCTTAATTTCCGGGCATTTGCAGGTTTTATTTGAGTTCTAAAGAAAAAAAAAAACATTTAGGGGGCTTTTTAAGGGGTTTATCCTTTTTTTCTCTTTTTTTTAGAAGGGAGATTGCTTTGCGCCCCGCTTTTATTTATATATATATATATAGCATACATA…	(TA)8	AAACATTTAGGGGGCTTTTT	TGATACAATCAGGCAAACACA	130	57.23	Oligouridylate binding protein-like protein [Solanum tuberosum (Potato)]
HAU0592	TA9364_29730	GCCATAGTTATTTACCCAGCACCTATGCTTACTCACCTGGCACCCTTGGTAGAGTTCGCCAAGCTCCTCCTCACTCAACACCCTTCCCTTTCTATCCACATCCTCATCGCCACCCTTCCTTCACAACCTTCCTCCACCGTCCCCTCCCCCGTTCCTCCTTCCATCATCTTCCACTACCTCCCAACCGTCGACCTCCTTCCAACCTCAACCGACTTAGATCCGCTTTTCTTCGACGTCATCCGCCTCAGAAACCCCGATGTCCGTCGCACCCTTCTCACCATCTCCAATAACTACACACTCAACGCCATTATCGTCGACTTCTTCTGCACCAGCGCAGCATTCGAAGTGGCCTCCGATCTCAACCTTCCAGCTTACTCTTTCCTCCCTACCGCCCTCGGT…	(ATT)6	CTTAGCCATGAAACATGCAG	TCAATACCACAACAACAAAG	266	54.4655	Anthocyanidin 5,3-O-glucosyltransferase [Rosa hybrid cultivar]
HAU0593	TA9386_29730	TGCAAAACTGAGAGATCATCCCTTCAGTTATGTCTGCGCTTCATTTTACTGTAACTTTCCTCCTTCTGACTCTGTTACTGGAAGTAAATAAAGCAAAATCCCAATCATTTATTGGCGTAAATTATGGACAAGTGGCCGACAATCTACCATCACCGGCAGCCACGGCAAAGCTTCTCCAATCCACTTCAATCCAAAAGGTCCGACTATACGGCTCCGACGCCGCAATGATCAAAGCGCTAGCCAACACCGGAATTGGCATCGTCATCGGCACGGCCAACGGTGACATCCCTGCCTTGGCCTCCGACCCGAATTTTGCCAAAAACTGGGTGGATACAAACGTAGTTGCTTATTATCCAGCCAGTAAAATCATCCTGATTAACGTTGGCAACGAGGTCATCA…	(ATGT)5	GGGCAACTTTTGTTGTTCTT	AGCACTTGCTGCTTTGAAGT	226	57.3815	Putative beta-1,3-glucanase [Arabidopsis thaliana (Mouse-ear cress)]
HAU0594	TA9419_29730	TCAGAATATGACCCTAAACAAACGAGCAAANTCTCTTCTGAAGAGTTCAAGGAATTAAAGTTGGAAAACGAAAACATGGCAAGGGATCTTTCTCAATGCACTGAAAATCTGGAGATGACCAAGTCTCAGTTACACGAAACCGAGCAGCTTCTAGCAGAAGCTAAATCTCAATTGGCTTATGCTCAAAGGTCAAACAGCTTGGCTGAGACACAGCTCAAGTGCATGACAGAATCTTATAGATCACTTGAAACACGTGCTGAAGAGTTAGAGACCGAGGTGAACCGTCTCCAGGTAAAAATAGAAGCTCTTGAAAATGAGCTTCAAGATGAAAAGAGAAGTCATCAAGATGCTTTTGCCCGATGTAAGGAACTAGAAGAGCAATTGCAAAGGAATGAGACC…	(GCT)5	ACGATGAACCCACTACCAGT	TTTGGAGGAAAAGAATCTGC	284	56.9685	Mysoin-like protein; 11013-7318 [Arabidopsis thaliana (Mouse-ear cress)]
HAU0595	TA9496_29730	GGCTGGTGAGTTTTTCACTTCTGCTCAGCGCAGTGCTACAGCTCAGCAGAGAGAAATGGAATCACAGCAAATGGGTGATGAAACCCTAGAAACTCCTTTATTGCGTGAGCAAGAAACCGCAACAGATTTATCAAAGCAAGTGAAATTGGGGTTTATTACTGGTCTTGTTCCTAGGGAAAAATCTATGGCATTCGAGAGGATTTTATTTCGTGCAACCAGGGGTAATGTGTTCCTCAAGCAAGTTCCTGCAGAGGAACCCATCACTGATCCTGTTTCTGGAGAGAAGATGGAGAAAAATGTATTTGTGGTTTTCTACTCTGGAGAAAGGGCAAAAAACAAAATTCTCAAGATATGTGAAGCTTTTGGTGCTAATCGTTATCCTTTTGCTGAGGACCTAGG…	(GAT)5	TCTACGAGGGAGACGGTTAC	GCAGTAGGCCATTTATTGCT	300	56.952	Vacuolar proton-ATPase subunit-like protein [Lotus japonicus]
HAU0596	TA9526_29730	AAAAGGTTCCACCTCTGTTTTTCTTCTCTTATTCCCAATCTAATCTCTTCCTCCCCTTCTTTTCCACATCTCATAGAAGAGTTGGCAGTTTGCTCTGCTGTGTCGACAGTTTGTCAAAGTGGAGGGCATTAATTTTGAATCATCTTTTATGTCTGAACGGGCCTCTCTCTTTTTATCATCAATTGGTTTGCTCGGTGAATACTGTCCCACTTCTAGAAAAAAGGAAGGTATCTGCATGCATATTGAGGTCAGTAATACAGAAAAATTTGGTTGCCATTTTATGCGACCTATTCCAAGTGCAAGAAAGCAGTCTGGTAAAGGATTTCTTACCACAATTGGAATCACTAGTATCTGATCCCTCCTTTGTGATTAAGTCTGTACCACAAGTTCGATCAAGAT…	(GCA)6	GGTTCACTCACTGGAACCTC	CCAACTGAGATCGCTCTTCT	154	57.1375	Eukaryotic translation initiation factor 5 [Phaseolus vulgaris (Kidney bean) (French bean)]
HAU0597	TA9668_29730	ATGTAAAAGAGAAAAGAAATTGAAATAAATCATTTAGAAGCGTAAGAAGCGCAAGAAGCGCGTATGCATTCTCAGCCAGCCTGTGGGTTCAGAGGAAAGCCGAAATCCAATTTATATTATTAGTATTATTATTTATTATTATGAGACAGAAGAAATAACAGAACTCCCAATTTTCTTTTCCCCTTTTTCTTAATTCTAGAATCTCCGCCATGAACAACGGTAACAATAGCAACAGTTCCGATCCCGATCGCCCTGTCCGTGTTTACGCCGATGGGATCTACGATCTCTTCCACTTTGGCCACGCTCGCTCTCTCGAACAAGCCAAGAAATCGTTTCCCAATACGTATTTGCTGGTTGGGTGTTGCAATGACGAAACAACACACAAGTACAAGGGCAAAA…	(TAT)9	GAAAGCCGAAATCCAATTTA	AACGATTTCTTGGCTTGTTC	240	56.914	CTP:phosphocholine cytidylyltransferase [Brassica napus (Rape)]
HAU0598	TA9671_29730	GTTTGTGGTTTATAGTTTTCAATAGTACTATTAGAGGTAGATGATTCTCCAACTGGGCAACTCCCAATCATCACAAATATTCATTCATTGAAGCCAAAAGGCCAAAACCCAAGAAAGAAAAAACGATTGACTGGAATTGCTCAAGCATCGTTGTTCATTCGCTCCTAATTTTGATTTCCTAAGATATTTTCCCAATTTCCCACTTCTCACACCCACTCCTTTCTTCCTTTTCACCTTACTCACTCCCACACACACACACAGGTTGCTTCTAAAAGACAAAAAATTACTATTAATCAACTTTACATTCAATACTCTTCCACCTTCTCCTAGTAATTTTTAGAATTTTTAAAGCTTTTTCTGTTCTGGGTTCCTGTCTTTTGCTTTTTTCTTTGATATTTT…	(CA)7	ACCCACTCCTTTCTTCCTTT	TGAAGAATTCGCAGACTGAA	207	56.978	Twin LOV protein 1 [Arabidopsis thaliana (Mouse-ear cress)]
HAU0599	TA9742_29730	CTTTTCATTGGCCGCTCCTAATCGCCGCCCCGTCTGGAGGCCGGCGCCGCGCGACGGCATCCCCGATCCGCCCATTTGAGGCATATTCAGAGCACCTGAACTTTGAAAAGGGAAGTCGAGGAGAAAACACGGTCTTTGGCAACCTCTCGAGCCCGAATCCGACGACGGCAATGGACCATCGCCGGCCGTTCAAGGGCCGATTCAGGTGGAGCAGGTGGTGACGTGACGTGCAGCGCGGCGCGGCGGTGACAGGAGGTGGCAGAGGGTTGGTGGCTGAAGCTAGGGATAGGGAGCGGCGGCTAGGTCTTTTTTTTTGGCTGAAAATAGTTTAGGTTTTGGGCTTGTTGGGTATTTGGGCTTGGTTTAATTTGTTGGGTTTTGGGTTTGGGTTGTAATTGG…	(TTG)6	CATTGAGGTTTACCCCTGAG	ACAACCCCGTACAAACCTTA	238	57.0625	Orcinol O-methyltransferase [Rosa chinensis (China rose)]
HAU0600	TA9763_29730	TTGGGAACCTTTTTTAAAGGCTGAAACTTTGGGAACCTCGTCCCAGAACACACTTAGCATCAGCCTCCAATGGCCAGTTGGGTTGTATCAGAATGTAGTTTAAGACCCTTCACTGCCGTCAAAATCCACCATAAACCTAGACCTTCATTACCTTCAAACACCATTAATGCTTTCAAGTTCAAACCTTTACCATGTTCTGCATTCAAGGTCCCAACTTTATGGTCTAAAGGTAGAAACTTGGGGGGATTGGGGCTGTTGAATGTGAGTGCTCCATTGAAAGTGACAATAACTAGTGAAGAAGATAAAGGTAAAGAAGAGAGCACCACTGATGGGGTTAATAATGGTGAGTTTGACCCTGGTGCAGCACCTCCTTTTAAGTTGTCTGATATTAAAGCTGCA…	(TCT)5	TTTGGCCACTTTATTGGATT	TTGTTGCATTGTCCAAACTC	264	57.129	Chloroplast omega-3 fatty acid desaturase [Olea europaea (Common olive)]
HAU0601	TA9843_29730	CTTCTATATTCTCAGTTTAAAACGAAACCATCTCTTTAAAATCCTTTCTTCTATTTTTATTTTTATTCTTTATTTGAGTTGAAGGTGGTTGGTTATGGATTCTCAGCTTCTACGACTTAACCCACCCAACAATCTTTCTATTAAACCATTACACTCCCCCCATTTTCCTTCCTTCGCCGCCCCTAGTTTCATCCGTCTTTCCTCACTTTCTTTTCCTTCAGCTACAGTCACAGGATCGGTTTGTAAGAGAATAAGGTGTGCAATGAAGTCTTATAAGTTATCAGAACTTAGTCATGTTGAGGTAGAGAGCTTGAAGGCTCGTCCTCGCATAGATTTTTCTTCCATATTCAGTGTGATCCAACCAATAGTGGATGATGTCCGCAGCAGAGGCGATGCTGC…	(TATTTT)4	CGAAACCATCTCTTTAAAATCC	CGATCCTGTGACTGTAGCTG	216	56.974	Histidinol dehydrogenase, chloroplast precursor [Brassica oleracea var. capitata (Cabbage)]
HAU0602	TA9845_29730	CACATTTGGCGAATCGAATGGGAGGGTTGACAAAGGACAGAACTGAGTTGCAGATTTTACAGTGATATGAAAGGCTTTGATTTTGCTGTTTTAGGTGGAAATTATATATCTGGTGAAATCTAGGTAGTTTGTTGCATAATGAGTAGTTTTCGGAAGAATGTTGATGCTTGTAATGATGGGAATGCCCCTAAAGGATATTGTGCAAATCAGGATTATAGTGAGGGTTCTGATTATCTTGTTCATGATATTGCTCAACACACAAACCTTAGGTCAGGACCCCATGAACTTCTCTCCCGAGGTGTTCTGGGAAAGCGGAAACTACCTGTTTCCCCGGTCAAAATGTTGGTCGGGCGAGAGGGTAACTGTACAGGTAGAGGGAGATTTTCATCAGCTGATGGT…	(ATG)6	GGCTGGAAAGTTCAGAAGAA	AAGCTCTTTTCCATCAGTGG	270	57.05	LEC14B homolog [Prunus armeniaca (Apricot)]
HAU0603	TA9876_29730	TTTTCCTTCATTTTCTCTGCGAATTCGACTTCGAAAACGCAAGAAATTTTTCATTTTTTCTTGATTCCCACCAACTTTTCAATCTGGGTTTTGCTTGAATATTCATATTAACTTTGTTTTATACCAAAAAAAAAAAGATGACAGAAGCGAGTAAGAAAAGCATGAATCCAGACCCAGTTCATGTTCAAAGCACAGCTTCATCAAACGAAACAAGATCAAACAACAATCTCCCCAATTTTCTTCTTTCAGTGAGGCTAAAATACGTGAAGCTCGGCTACCATTATTTAATCTCCAACGCCATGTATTTAATGCTGGTGCCGTTGTTAGCCATTGCTTCAGCTCATCTCTCAACGCTCACGGTCCTTGATTTGGTTCAACTATGGGACCAACTCAAGTTCA…	(AG)7	GGTCAGGGTTTAAATGCAAC	CAAATCAACACACAAGTAAACC	273	55.954	Putative beta-ketoacyl-CoA synthase [Oryza sativa (japonica cultivar-group)]
HAU0604	TA9961_29730	AATATTATACAAGAAAGATAGCTTTTTTGCCAGTAGTTGATAAGGTATATAAGCTATCCCNCTTTTAACAAATCACTGCATCACCTTCCAATTCAAGAAATTCCAATTTTCCTTATTATTTCATAATCAAATCTATCTTCTGCTTTTCTCACATTAAACTTTGTGTCCAATCCTAGCCGAGGATCTGCTGCATAGCCTTCTTTCCTCGAACAACAGCATGACAGTCATCAGATGATGAACATAGAGTTTTGTTAGTAGTAGTAGAGGCTTATTAAGACCCTGACTGCTGTGCTGGGTCATGTCTTGCAATGGGATGGCTTTTTTCCCAGCAAATTTCATGCTCCAATCTCCTCATGAAGAAGATCATCAACCCTCAACTTCTATCAATCAAATGCTTCC…	(AAAT)5	GAGTTGGAAAATGGTCATCC	GGGGCACATGAGTTCTATTA	234	56.0105	Putative HD-zip protein [Solanum demissum (Wild potato)]
HAU0605	TA9997_29730	CAGAGGTGGACGCATCCCCAGGATATTGGTGCAAAATTCAAGACATTAGCGTTCTTTTTCTGCCCCCGTCCCTCCATTGAGGGACAGGAAGCTAAAGGAACCCATGGCTTTTCCTTCCTTTCTCTTCCTCCTCATCCTCCTTCCCCTTTTCTTCTCCAATATCCCTTTCTCACTCTCACAGTCCCAACTTTCGCCTGACTATTACAGGCAATCTTGCCCTAACTTGGACAACATCATTCGAGATGTCGTCACCACCAAACAGATCAGCAACCCCACCACCGCCGCTGGCACCCTCCGCCTCTTCTTCCACGACTGCATGATAGGAGGCTGTGACGCTTCCGTACTCATCTCCAGCAATTCCTTCAACAAGGCCGAACGTGACGCCGACATCAACCTCTC…	(TCC)5	ATGGCTTTTCCTTCCTTTCT	AATAGTCAGGCGAAAGTTGG	100	57.0025	Haem peroxidase, plant/fungal/bacterial [Medicago truncatula (Barrel medic)]
HAU0606	TA10016_29730	GTTAGAGAGCTAAGGACGATAAGGACAAGTTATTTTTAGTACGTGTCTCCAATGGGCCCCTGAAGGAGATTCTGGTAGTTCCTCCACCGGCGAAAAATGGCTGAGGCAAAGAATTTGGGGGTGGTTGGCAGTGGGCAAATGGGTTCAGGCATAGCTCAGCTGGGTGCCATGCATGGTCTCCATGTTTGGCTCCTCGATACGGACCCTACCGCACTTTACAGAGCCAACAAATCCATCTCTTCTTCCCTTCAACGTTTTGTTTCCAAAGGCCAAATCTCACAGGCTGCTTGTACTGAAGCTTTGAGGCGTCTGGAATATACTTCAAATATAGACGAGCTCCGATCTGCAGATTTCATTGTTGAAGCAATTGTAGAATCAGAAGATGTGAAGAAAAAGTTG…	(TTCT)4	GCGTCGGGGTATATGACTAC	AAAGGGAATCAATGGAAACA	221	57.0155	Putative 3-hydroxybutyryl-CoA dehydrogenase [Arabidopsis thaliana (Mouse-ear cress)]
HAU0607	TA10028_29730	CAGACTTACTTAAAGGCACCATTCGTGCCCTATGGCACCTTAATGGGTATATTGTATCAGATTGTGATTCGGTTGGTGTAATGTATGATACTCAACATTTCACTGTTACACCAGAAGAGTCTGCTGCAGCTACTATTAAAGCAGGTTTGGATTTGGATTGCGGGCCGTTTTTGGCGATATATACGGATTTGGCTATAAGGAGGGGTTTGTTAACTGTGACTGATGTTGACATGGCTTTAGCGAATACCGTTACTGTCCAAATGAGGCTCGGCATGTTCGATGGTGAACCATCAGCTCAACCGTATGGGCATCTCGGTCCGAGACATGTGTGTACCCCGGATCATAAACAACTAGCCTTGGAAGCTGCTAGGCAAGGCATAGTTTTGTTGAAGAACTCTG…	(ATT)7	TGCAAACACCTTAGTGTCGT	GCCAATTCTGTTTCAATCAA	287	56.5235	Beta xylosidase [Fragaria ananassa (Strawberry)]
HAU0608	TA10079_29730	CATCCTTTTATTTCTCATCACACAATCCTCAAAGGCTCTAACTCTTCATTGACCAGACATTTTTAACACTGCATGTCTGCTTCAAAACTTTACACTGCAACAACCAAAACCCAAAGCTCTAAACTGGTCCTCTTCAATGGCAGTGCAGATGGCTATCCGAGTTTCACCCACTGCAAGGCTTTCTCTTCCACCACCATCACCATCACCACCTTCTCCTTCAGTACCATCATCCATAATCTCAACCAAACCTTCTTTAAAACCCCGACAACCCAAACCCATCTCTCTATCACTCCCAACATCCACAGCTATCTCTTTATTGGCTTTATTTTCACCTCCCCATGAAGCCAAAGCTATCAATCTTAGCAAAGAACAAATTATTTCATCTCTCAATGAAGTGGA…	(CCA)8	CCAAAACCCAAAGCTCTAAA	TTGTCGGGGTTTTAAAGAAG	165	56.9825	Rhodanese-like [Medicago truncatula (Barrel medic)]
HAU0609	TA10131_29730	GAAGCTTGCTCCCGTAAGTGTAGGGAACTTTACGAGTTGAACCAACTCCCTCCCTCGGGAATCCCAAATCCCCCACTGCTTCTTCTATGTGTTTAAGCTTGTAAGATCATCAATGGTAAGCAATCATACAGACAAGAAAAACGACACCGTAGCCTCGCCGGAAACAAGGGGGAAAAGGGTTTTTCTTTGAAATTTTGCTGCTTCCACACCATGTTGGAATACGAATGGGGAAACCCCTCTTCAATCATGTTATCGGGTGAAGAGACCGCCCAAGAACCCGACCCCAATCGTCAGCTTTTCCATCACTATGCCACCACCACCACCACCACCACCACCCACCACCAACCTTACAACGAAACCCTCCTTTCTCATCACAACCCCACTGTTTTTTCTCACCAA…	(CCA)11	AAGAAAAACGACACCGTAGC	GGGTTGTGATGAGAAAGGAG	247	57.082	Squamosa promoter binding protein-homologue 3 [Antirrhinum majus (Garden snapdragon)]
HAU0610	TA10147_29730	GCCATTGTTACAGTTAAAGTGAAGATCACCATGGCTGCAGCAGCTGCAGCAGCAGTAGTCGGTTCATCCTTCTCTCAATCTATCCACACCCTTAAATGCTTGCATTTCAAGCAACTCGCCGCCGCCGATCATCACCATACCCCCCTCCTCAGAATCCCCTCCGCTCGCGTCTTATCACCTTCTTTGATATCCCATCATCAGTCTTACTTCACTCACGAGCTTTTTCCCATTGCCGTTGTCACAGTTCAGAAGTGGCGCGCGCTTAAGGTGTCCGCCGCTGTTGCTCAACAAGAGACGGCTGTAACCGCCGAAAGTCCGGTGGAGGAAGAGAAGGTCGAGGAGGTAGAAGGTGAGGCTGAAGCTGAAGCTGCAGTTGAGTCTACTGTGAACACTAAACTT…	(GCA)6	GCCATTGTTACAGTTAAAGTGA	ATGCAAGCATTTAAGGGTGT	105	55.972	Chloroplast RNA binding protein precursor [Phaseolus vulgaris (Kidney bean) (French bean)]
HAU0611	TA10152_29730	ATCTCTATATCTCTTTCCCTACTTCCAAATAGTAACTCTACCATTTTTTGCCTCGTCTCTGATTTTGTTGACGAGTGTGGATTTGTCTATATAAATACACAGATATGCGGAGATTTGTGATTGGCAGTGCTAGAAACCCCATTGAAAGTTCGCGTCAAAAGTATCAGTTTGAACGGTCTATACTCTCTTCTCCATATCGTTTCTTATCCTCCTCTCCTGCTGCTGATTCCCCTTCTTCTTCTTCTTCTTCCTCTTCAACAATGGCTCATCCAGTTTCTCTTAATACTATTAACCCCAAGGTCATAGAGTGCGAGTATGCTGTCCGTGGTGAGATTGTCACCCTTGCACAGAAATTGCAAGAAGAGATACAGACTAAGCCAGATGCTCATCCCTTTGAAG…	(CTT)6	TATGCGGAGATTTGTGATTG	GGATGAGCATCTGGCTTAGT	288	57.054	Alanine aminotransferase [Arabidopsis thaliana (Mouse-ear cress)]
HAU0612	TA10167_29730	GATCCCAACCCACCATGTCACCTGCAACCACCGCCCTCTTCCTCCTCCTCCTCCTCCTCTTCTCCACCTCAAATGCACACAACATCACACGCATACTCGCCAAACACCCTGAGTTCTCCACCTTCAACCACTACCTCACCCTCACTCATTTGGCTTCCGAGATCAACCGACGCGAAACCATTACTGTTCTGGCCCTCAACAATGCTGCCATGTCATCTCTCTTGTCTAAACAACTCTCCCTCTACACCCTCAAGAACGTCCTCTCTCTCCATGTCCTCGTCGACTACTTCGGTTCCAAGAAGCTTCACCAGATTACCAATGGAACTGCTTTGACGTCCACCATGTTCCAGGCTAGTGGCGCCGCTCCTGGTTCCTCTGGCTACATCAACATCACTGATC…	(TCC)7	CATGTCACCTGCAACCAC	ACGAGGACATGGAGAGAGAG	267	56.8135	Putative fasciclin-like arabinogalactan protein FLA2 [Trifolium pratense (Red clover)]
HAU0613	TA10195_29730	CGATACTGTTCTTCAAGAAAAGCACACCATTGATGGTAGAACGGTTGAGGCAAAGAGGGCATTATCTAGAGAGGAGCAGCAAACCTCCGCTAGATCTGGTAATTTTAATCAGGGTAGAAATTCTGGAGGTGGTGGAAATATCAGAACCAAGAAGATTTTTGTTGGAGGGTTGCCTCCGACTTTAACTGAAGATGGATTTCGCCAATACTTTGAGGCTTATGGTCATGTAACTGATGTAGTAATCATGTATGACCAGAATACCCAGAGGCCTCGTGGGTTTGGTTTTATCTCCTTCGACAGTGAAGAGGCGGTTGATAGGGTTTTGCACAAGAGTTTTCATGATTTGAATGGCAAACAAGTTGAAGTGAAACCGGCCCTTCCTAAAGATGCCAATCCTGG…	(GGT)6	AGTGAAGAGGCGGTTGATAG	TATCCCTGGTAACCTCCAAA	158	57.0125	Ribonucleoprotein 1 [Arabidopsis thaliana (Mouse-ear cress)]
HAU0614	TA10235_29730	CTCTGGGTTATGGCTTCCCAGGCTTTTTCTCTTCTTGTTTCATCATTGTTCTCTTATCCGCCATTGTTGTCTCAGGTTCCCCTTCGGACGGGATTAACTACGGTCGCGTAGCAAACAACTTACCGTCACCGGAAAAAGTCGTGGAACTATTGAAATCACAGGGAATAAACAAAGTGAAGCTTTACGATACCGGCGCGACGGTTTTGACGGCGTTAGCGGATTCCGGTATAACCGTGGTCGTCGCACTTCCTAATGAACTACTTTCATCCACCGCCGCTGATCAGTCGTTTGCCGACAACTGGGTTGAAGCAAACATAACAAAGTTTTATCCAAAGACAAAAATCGAAGCCATAGCTGTCGGTAACGAAGTGTTTGTCGATCCGGCCAACACGACCAAAT…	(ATTA)5	GGGAATTGTGAGTTTCCAAC	CGTTGGCCGTTAAATAACTT	272	56.9215	Beta-1,3-glucanase 2 [Ziziphus jujuba]
HAU0615	TA10277_29730	CGAATAGAACCGAACCCGAAATGTATCCCATTTCGAAATAAATCCTGTGAGGCTGTGACTTTTCTATACAACCAAACCCGGACCAACAGGACGCACCACCAAAAAACAGCTTTAGCTCTCCTTCTCTCTCTCTTTTTGTTCTCTCGCTTAACCCTGTGGAAGATGGTGGCGTTAGAAAGGAGCCTAGAAGCAGCCATGAATGCGAGGATAATAGGGAGTGGGAGTGAGACGATGGTGCTAGCACATGGGTTTGGAGGAGACCAATCTGTGTGGGACAAAGTCCTCCCTTGCTTGACAAAGCATTACCAGGTTGTCCTTTTTGACTGGACTTTTTCAGGGGCTGTAAAAGATCCCAACCTCTTCGATCCTTTGAAATACTCTTCTTATGATGCCTTTGCT…	(TTC)7	ATTGTCAACACCAATGGTCA	TCCCAAGTATATTGCTTAGCC	300	56.658	Hydrolase-like protein [Arabidopsis thaliana (Mouse-ear cress)]
HAU0616	TA10287_29730	TTCACTACATCCATCTTTATATTTCTCTCTCTCATTCCTGCTTTTGAGTTTACGATTGAAGTCAAGAAAGATCGATAATGGCGGGTGGAGGAGTAATTGGTGTCGGCGGCGGCGGCGACGGCAGGAAGCCGTACCCCGGGAACCTTACTCCATACGTCACTATAACATGTATTGTTGCAGCCATGGGGGGTCTGATTTTCGGTTATGATATTGGGATTTCTGGTGGGGTGACGACTATGACGCCATTCCTTCAAAAGTTCTTCCGAAAAGTGTGGGAGAAGAAGGAAGCTGATAAGTCGACTAACCAGTATTGTCAATACGATAGCCAAACCCTGACGATGTTCACATCGTCGCTGTATTTGGCTGCTCTTTTGTCTTCCTTGGTAGCCTCCACCGTCA…	(TGA)5	ACCGTTGGATCCCTAGTTCT	GCAGCGACTAGGTCCTTAAA	137	57.4285	Monosaccharide transporter [Populus tremula x Populus tremuloides]
HAU0617	TA10308_29730	CTCGGTTTTTTCCCTTTTCTTCTCTCTATCCAAACCCAAACACCCTCTTTTTTCGCAAAATTTTCTTAAGTTTTAGCCATTTAGAAAAAAGGCTTTTTGTTGTTGAAGGCCATGACTATGAGTAACAATATTGGGCAATTTGGTGACACAACTTTAACCAAAGTTTTCGTTGGAGGGTTAGCTTGGGAAACTCCCAGAGAAGCCATGAGAGAGCACTTTGAGAAGTATGGTGAGATCCTTGAAGCTGTGATTATTTCTGATAAAGTCACTGGCAGATCCAAGGGTTATGGATTCGTTACGTTTAAGGAAGCTGAAGCTGCTAAGAAAGCTTGTGAGGATGCTAACCCTATCATAAACGGCCGCCGAGCTAACTGCAACCTCGCCTCACTCGGCGCTCGC…	(TCA)6	AAGAAAGCTTGTGAGGATGC	GGTGGGAGAGTAGCCATAAA	255	56.9475	RNA binding protein-like [Arabidopsis thaliana (Mouse-ear cress)]
HAU0618	TA10355_29730	TCCATTTCCCGATAACAAAGCTTTGATCTTCTTCGTTCTTTCTCTCTTTCTTCGTTTCTCATTTTCTTCTGCTGAAATTAGGGTTTTGAAATGTGGATTTACAATGTCACAATCTGAAGAAGCTCCGATCTCCGATACGACTGCTCTCGCCGATTCCGCCCTTAACACTTTAGGGCATCTCTCTCCCGATTCGGATCCGACTCCGAATCCCGACGCCTCACCGACACCGTCTGATCTTAATCGCGCGGCTGAGGGAACCGGGCACGACGAAAGCAATCTCGAGCAGCAGTTGCAGGACCTCGATTTGAAGGAGGAGGTTGCGGCGGCGGTGGCGGCTGCTGAGACGAAAGATGATGGGGAGAGAAAAGGCGACAATGATTACAATGAAGCTGATGCTGG…	(GCG)6	TTCCGCCCTTAACACTTTAG	TTTCGTTCTCGTTTTTCTCC	293	57.075	Zinc finger CCCH domain-containing protein ZFN-like 5 [Arabidopsis thaliana (Mouse-ear cress)]
HAU0619	TA10403_29730	CGGGATCACTGTTTTGCCTTTACCTGGATTCTCTGCCTATATAGAATTTAAACATAAACGAGGTTGCTATACTACTCCACTAGTGCTACACACTAAACACAGACATGGTAAAAAGGTTGGATTATGGAGCTTTCATGGAGAAGTTTTCTCTCCAACTAAGCCCTTCACAGCACCAACTCCCCTTGAGTGGCCTCACTTTTGCTGTTAAAGACATATTTGACATAGAGGGATATGTCACTGGCTTTGGAAACCCTGACTGGGCCAAGACTCATTCAGCCGCCACATCAACAGCGCCGGCAGTGATGGACCTCTTAACGGCAGGCGCAACTTGTCTAGGAAAAACTGCTATGGATGAAATGGCTTACTGGTCACAATTTTGATAGATTTTTATGCCTGCAT…	(CTTT)5	GGATGAAATGGCTTACTGGT	AGTGTCAGTTCCAAGGGAGA	247	56.9225	Amidase [Medicago truncatula (Barrel medic)]
HAU0620	TA10432_29730	GTGAGTTTCTTAAGTACATGTAAAATAAAAACCTTTATATATTTTCTTTATGAAATGAATATATATCATTTGATCCTTGATCTTATATTATTTGTTATTGAATTTGTGTCCATTATAAAATCTGGCTTATTCAAGTAGTTGAATAATTGTAATTTTTTGGTTAATAATAATAAGAAAGACGTATTATATATGGATTTGAAATTATATATGGATAGTAATAAAAATGGTATAAAATGTACTAGGTTGTATTTTTCACTGCTTGTGGTGTTACGTCCAGATTTATTATAAGTCAAAGCAAAAGTGATGAATATTGTTGTTTTTGTTGACGATTATTTTAAATGTTAAAAATGGGGAGTTGAATGTTTTGGACGCAACATAATTGTTTATACTGCATATTCT…	(TTG)5	CTTGTGGTGTTACGTCCAGA	CCTTCTTTGGATGCTTTCAT	184	57.01	Stem secoisolariciresinol dehydrogenase [Forsythia intermedia (Border forsythia)]
HAU0621	TA10534_29730	GGAGCAATGAATCAACTGGGGGCTCTCCGGTTGGTTCTTCTGATGGTTGGTCTATGCAGGCCCTTTCTGAATTTATGCCTCCATCTCGTAGGGAAAGGTGGTCTTTTGATAATGACACATGGGGTTTCCAACGTGAGAAAATAAGCAAACCCAGTGGCCGAATCTCTGCACCGCCGTCTGTTGATCTGCAAACATGTGGTGTTTGCTCCAAGCTGTTATCAGAAAAATCTTTGTGGAGCACTCAGAAGATTATTATTAGCAATGATCTTTCTGTTGTTGCAGTACTAACTTGTGGCCATGTTTACCATGCTGAATGTTTGGAAAATATGACCCCTGAAATTGACAAGTATGACCCTGCTTGTCCAATATGCACTTTGGGGGAGAAGAAGACACATAAAT…	(AT)15	TAGGCTCACCAGGAAGAAAC	TCCAAGCAAGAAACAAGACA	129	57.005	Zinc finger, RING-type [Medicago truncatula (Barrel medic)]
HAU0622	TA10542_29730	CTTTCCTTTCCCTAATGATTCTCTCTCTTTCTTTCGGGCAATGTCTTTGATGTCTTCCAGTTTTACTTAGTACTTCATCTTCTTCTTCATTTCAGTGTTTTTGGGTTTGTTTTTTTCCTACTGTTTTGGACAATAATTGAAGCAAGAGATAACCTTGGGGGCGGCGGCGGAGGGAGAGGAACATCTCTGAAATTACTTTCACTTTTGCTGGTGGGTGTAAAATGAGTGCATCAAGGTTCATCAAATGTGTCACTGTTGGTGATGGTGCCGTCGGCAAGACTTGCATGCTCATCTCCTACACCAGCAATACTTTCCCTACTGATTATGTGCCAACTGTCTTTGACAACTTTAGCGCAAATGTGGTTGTGGACGGCAACACTGTTAATCTTGGATTGTGGG…	(TTTTC)5	CAAAAAGCCTGCTCGATATT	AGAACACATAAAGGGCCATC	284	56.8795	Rho [Capsicum annuum (Bell pepper)]
HAU0623	TA10656_29730	CGCTGATAGTCCTTCTTGCTTGTTAACTGCTCTTCATCAGTGTAATGGCAACCCCTTCCGTAGAAACAACCCCTTTTCGTCACCACCATCACCCTCGCTTTGCCAAGCATAACTACAGAGATGCACTTACCAAATCTATCATGTTTTTCGAAGGCCAAAGGTCAGGGAGGCTTCCTTCTAACCAGCGGATTACTTGGAGAAGAGATTCTGGCCTCTCAGATGGTGCAGCCATGCATGTTGATTTGGTTGGAGGATACTATGACGCTGGAGACAATGTGAAGTTCGGATTCCCTATGGCCTTCACCACCACCATGCTTTCTTGGAGTGTGATTGAATTTGGTGGGCTGATGAAAGGAGAGTTACAAAATGCCAAACAAGCCATCCGTTGGGCTACTGATT…	(TAC)6	TCCGATTATGAGCAGTCTGA	AAAGGGAATACATTACGAGCA	183	56.691	Endo-1,4-beta-glucanase precursor [Lycopersicon esculentum (Tomato)]
HAU0624	TA10702_29730	GAACAATGCAAATGGCCACACTGTTTACGATGCTCAACATCCATGCAGGTCTAATGTGGCTGTGAGGAAGGAGCTTCATACTCCTGCATCTGATCGTTCTTGCATCCATCTTGAATTTGATATTACTGGCACTGGACTAACATATGAAACAGGTGATCATGTTGGTGTTTTCTGCGAGAATCTCTACGAAGTTGTAGAGGAAGCATTGAGATTGTTGGGGCTATCCCCAGACACCTATTTCTCTGTTCATTCCGATAAAGAGGATGGCACTTCGCTTGGTGGAAGTTCTTTGCCTCCTCCTTTCCCACCTTGCACTCTAAGGACAGCACTGGCACGATATGCTGATCTTTTGAGCTCACCAAAAAAGTCTGCTTTACTTGCTCTGGCTGCTCATGCCTC…	(AT)8	TGGTGAAAAATCTGCATACG	TTAATTTCCACCCCCTTTTT	190	57.35	NADPH-cytochrome P450 oxydoreductase isoform 3 [Populus trichocarpa x Populus deltoides]
HAU0625	TA10728_29730	CCTTTGTCTCTCCCAGCTTTCCTTCACTTTCCCCACTGCCAAATCTCAACAAAATTTTAGCTTCTTCTCATGAGTGATGGGCATGAGCTGCCGTTGTTCCAACACTTCTCATTTCGTACAAATCATCATCACCAGCTTCTTTCGCCACAAGCCTTGAGAAACCCCAAATACCATGGTGGCCATTTTTCTTTTGTTTTTAGATTGTATAATGGTTTTGAGGATTAAGATGATTCCCTAAAAACCAACCAACAACAACAACGTTTGATCCCTTTTAGCCTCAAATTCTCATGGCGGGCGGGAGGGTCTATCCTAGTAATAATGATACCACTGATGGCGTTCCTAACAATCTCTCTGTTTTGCTTCAAAATCAAAGGCTTCATCCCCTTTTCATTCCAGGCT…	(TG)8	GCTTACATCCTCCTGCAAGT	TTGCATGGAAGTAAAGCAAA	207	57.033	DNA-binding protein [Daucus carota (Carrot)]
HAU0626	TA10755_29730	GGATGAGTTCAACGGACGGAGATCCGCCATAAGGATTGTTGACGCGCTGGGAAGCAGCGGGCAAGGCATGAGTGTGAAGGACGCGCTTAAAAAGGCGGCCAAAGTGTTGGAAGATCGCAGAGAGAAAAACGCCGTTGCCAGCATCTTGATCTTATCCGACGGTCAGGATAAACAATGTGAAATGAATTCCACCAATCAGAACCTCCCAGTTGTTTCAACCACGCGCCTGGCACAATCAGAGATCCCCGTGCACTCCATCGGTTTCGGCACATGCAGTCAGGCTCCAAACGACGACGCTTTCTGTAAAATCGTGAATGGGCTTGTAAGCGTGGTGGTTCAGGATGTCAGACTCCAACTGGGATTCGTATCCGGGTCAGCGCCAGCAGAGATTTCGTCGGT…	(AAT)5	CCAGTTCAGCTGAGGAATTT	CTTCCTCATTATCGCCACTT	185	56.948	Retrotransposon - like protein [Arabidopsis thaliana (Mouse-ear cress)]
HAU0627	TA10757_29730	TCCCTCCCAATCCTCTAGTGTTTCAGATAGAGATTAGAGAGAGATGCCTCAAGCTCTGTCTTTTGGCCTCTCGTTCTTCGTCTTCTTATCTGTTCTATAATGAACCCAACATAAACATTTTTAGAAAAGAAAGAAAAAAAAAGAGAGGAAAAAAGCTATTCTTTGGTGGTGAACAATGGCTTTGAACTCTTCTTTTGTTTTTGATGCACTTTATTGTTTAGAAGAGAATTGGGAGGAAGAACCCAGAGAAGGCTACTTTGTGGAAGTAGAAGAAGAAGGAAGTTGTTACAATCATGGGATTAATCAGTCGAACTCTTTTCCCACTTTGTTAGACCAAGACTTATCCTGGGAAGGCGATGAACTTTCCTCTTTACTTTCAAAAGAAGAACAGAATCTACT…	(AGAAA)4	GATGCCTCAAGCTCTGTCTT	CATTGTTCACCACCAAAGAA	136	57.09	Cyclin D3-1 [Camellia sinensis (Tea)]
HAU0628	TA10782_29730	GATGAAGAAACTGTGTCAATCCCATAAAGCTGCTTATTTCATTCACACACGCACACAGGGTAACGCCATGGCTACCATACTAGGACCATCCTCCGCCGCAATCTCAGCATCTTGTGGGTCACTCATTTACCCTTCCTCAAAGCTTGTCATCCCCTCTATCTCCATTAACACCGGGTCTTGTTCTTGGAAGAAGTTTTATGGAGGGATTGGGATTCAAGGAAAGAAGGGAAAGCCGCAATTTCATATCGCAGTTACTAATGTTGCCAGTGAAATTAACTCTGTTCAACAGGCTCAGAAGCTTGGTGCTAAAGAGAGTCAAAGACCAGTGTATCCATTTGCTGCAATAGTGGGACAAGATGAGATGAAGTTATGTCTATTATTGAATGTAATTGATCCAAA…	(CA)7	CCCATAAAGCTGCTTATTTCA	ATGACAAGCTTTGAGGAAGG	130	57.0615	Magnesium-chelatase subunit chlI, chloroplast precursor [Glycine max (Soybean)]
HAU0629	TA10894_29730	GCCTTCTCCCTCCCTTCATCTTTTTCTCTGATAAAAAATCTTCTTCCAAAAACTTTGAAAACTCCCCCCACATATATATTAGTACATGCTGCTTTGATTATTTTCATGCTTTTGCTTCTTTGGCTTTCTCTGTGTATGTAAAAGTAAAAAAACACCCTGCAACATATATAGCAGTGGAGGGTGCAGAAAATCTTGTCTCAGATCCCGATATACTCACACCATTAACCTCATATAAACATTATTTCTCTTTCTTCCAATAAGAACACACACACACACTCCACAATATAGGCTCTGATCACCTTACTTCACTCTCAACTTTCAACCACAAGGGTCTTTCTTTGTGGTCCTTAACTACTTGATTGATGATCATTTCTATATACATATATCAATACCACCTCT…	(GAT)5	CCCGTGAAATCGAAAATAAC	CGAACCCTCTCCATTAAAGA	199	56.996	Homeobox protein HD1 [Brassica napus (Rape)]
HAU0630	TA10897_29730	CTCCATTTCTCCCCCACTCATGACTCTCCGAAGAAAATTCTTCCCTTTTTCTTTTGGTTCTCAAAAATTCCTTCATCAAGCAAAATCCATGGCGAGAACTCTGATTTCGTCACAGCCGTTCATCGGCACTTCGCTGCCATCATCATCAAAATTCTCTCGTCATGGTGGTCTGTACACGCTCCCTAACCGTAGACTTGTTTCTACCAGAGTCCGTCTAAGCTTTAACGAAATCCCTCCGATTACTTCACTCGGCTCCTCCGTTGAATTCCAAGCACTTTTTACGAAAGCCGAGAGCCTCCTATACACTCTCGCCGACGCTGCTGTTGCGGCCGATCCAGCCGCCACCACCGCCGGGTCTACTGATGCTGCCGTGCAGAAAAACGGTGGCTGGTTCGGCTT…	(AAG)7	CCTTAGCACTGCACAACAAG	CTTGCCCTTTGTCTCTTCAT	262	57.07	Inner membrane protein ALBINO3, chloroplast precursor [Arabidopsis thaliana (Mouse-ear cress)]
HAU0631	TA10967_29730	CTCTTATCAATCGCCGATCAACTAATAACCCTTCCTTCCCTTCTTCTTCTTCTTGTTGTTATTATTAACCGACTCGTTTAACTCAGTGATTCGTCCAAGAAGCCACTGAGTCCGGTGATGTGGTCCTGAGTTCTTTCTTTGAAGGGGGTAGAATCAGAAACTGAAAAAAAGAGAGACAAAAATGGATCGAGCAGACTTGACGGTCGGACCGGCTATGGATATGCCGATTATGCACGACAGTGACCGTTACGATTTCGTTAGAGATATCGGATCTGGTAATTTCGGAGTTGCTCGACTTATGAGAGATAAGGTTACCAAGGAGCTCGTCGCTGTCAAGTACATCGAAAGAGGCCGTAAGATAGATGAAAATGTTCAAAGAGAAATTATTAATCATAGATC…	(CTT)5	CAATCGCCGATCAACTAATA	AGCAACTCCGAAATTACCAG	285	56.667	Serine/threonine-protein kinase SAPK10 [Oryza sativa (Rice)]
HAU0632	TA10976_29730	GAGAGTTTCTCTCATCATCCTCTCAAAACGGAAACTCGGGAATTTCAACTCATCATCCACTTTGACTCAGCGGTTCACCTCACTGAGTCAACTAAAAGTTATGGCGTTACCGACTCATCAGTTACAGAGATTCCTTGCAATCGAGTTCAATTTCATCTCCAATCCCAAAATCGCTTACAGGAACCAACTAACCGCAACAACGGCGATAAGATCTAGTCCAAGAAGCCCCTGCCGTTGCTCCGCGATTGCAATCAACGCTCCTTCTTCGCTAACGGATGTTTCCGGGATCCGTTGGGGGTCGACGAGTGTGCAGGGCAGGCGCGAAGAGATGGAGGATGATTTAGTTATACGATCGGACGGTCTTGATGGATTCTCGTTCGCTGCCGTCTTTGATGGCCA…	(TA)14	ATAGCTGATTTCGGGCATAC	TGCCTACATCAAGTTATCCAA	266	56.34	Protein phosphatase 2C PPH1 [Arabidopsis thaliana (Mouse-ear cress)]
HAU0633	TA11023_29730	AGATTTTTAGGTGATCTACATGGTCAATTTCGGGGATCTTATGCGTCTTTTCGATGAATATGGTGCACCTTCAACAGCTGGGGACATTGCGTATATCGATTATCTCTTCTTAGGGGATTATGTGGACCGGGGCCAACACAGCTTGGAGACCATTACTCTTCTGCTTGCATTGAAGGTTGAGTATCCCAATAATGTACATTTAATTCGAGGGAATCATGAAGCTGCGGATATCAATGCACTTTTTGGCTTCCGGATTGAGTGTATTGAGCGCATGGGTGAGAGAGATGGAATATGGGTGTGGCACCGCATAAACCGTTTATTCAATTGGCTTCCTTTGGCAGCTCTAATTGAAAAGAAAATCATTTGTATGCATGGTGGCATTGGTCGGTCTATAAATCA…	(TA)8	AATTGGGTGGATTCTTCAAA	CAAAGGAGGACCGAAAAATA	109	56.9095	Kelch repeat-containing serine/threonine phosphoesterase family protein, putative, expressed [Oryza sativa (japonica cultivar-group)]
HAU0634	TA11056_29730	CAGGATCGAGTTCGAACTGACACTTACAGGGCTGCAATCATGGAACACCAGAGTTTTATTGAAGGCAAAGTTGTAATGGATGTTGGATGTGGCACAGGCATTCTTTCAATATTTTGTGCTCAAGCTGGTGCAAAACGGGTGTATGCAGTGGATGCAAGTGATATTGCGTTGCAGGCAAATGAAGTTGTGAAAGCAAATAACTTAGCTGAAAAGATCATCGTTTTGCATGGACGAGTTGAGGATGTTGAAATTGACGAGGAGGTTGATGTAATAATTTCAGAATGGATGGGCTACCTTCTTCTGTATGAGAGTATGTTGGGAAGTGTTATTACTGCTAGAGATCGGTGGCTAAAACATGGAGGCCTTATTCTTCCTTCCAACGCAACGTTATACATGGCA…	(TA)8	GTACGTACCGATTCCGTTTC	TCATCACATAGCCATACATGC	297	57.067	S-adenosylmethionine-dependent methyltransferase/ methyltransferase [Arabidopsis thaliana]
HAU0635	TA11085_29730	CGAAGTGGAGGATTTGGGAGAAGAAGAGGAATCTCTTAACAGAAGTAATGGTGTCCGGTATGTAGGAAAAGGCATGGATGACGACAATGAAGATGATGATGACGACGACGAAGATGATGACTTGCTTGATGATGATGATGATGAGGATGATTATAATGAAGGTGGTGATGATCGAAAGAATGTTGTTGCCAACTTGGGGAGGCACCCAAAAAAGAGGAAATTGAAGAGTTTGGTGTCAAGTTATGAATTTGCTCCTCGAGTACCAGCACCAGCAGTTTCAGCTCCATCAGTGTTAAAGTCCTCATATGGTGGGAGGAATTCTCTTACGGATTGGACTGAGCATGAGACATTGGTTTTGCTAGATGCCTGGGGTGACTGCTTTTTGCAATGTGGGAGGAA…	(TGA)8	AATGGTGTCCGGTATGTAGG	CATTCTTTCGATCATCACCA	136	57.1425	6b-interacting protein 1-like [Oryza sativa (japonica cultivar-group)]
HAU0636	TA11116_29730	CTTTGACTCTTGTAGAAGAATTCAATTCCCTCCACCACCACCACCAAAGCTTTCTAGTTCATTCCATCAATTTTAATTCAAAGCCCACATCTTTTCCCCATTCATACCTTTCTCTAAATACCCTTTTATTTTTCTGAATTTTTTCTGGGTTTTTAAAAACTTCCCTTTTTCTTATTGTATTTTGCATGCATTTTTCTCTTTCGTGGGTTTTCATGTTTCTGGGTTTTAGCTAGAAAAATTCTTCCTTTTTTTTTGTTTTTATTTAAAAAAGATCAGTATATTTTTTTGCTACCCTTGATTATGGGTATGGATTCTAAAAGTGGACAGGAAGGTGGTGGTGATGGTGGTATCAATATACCAAAGGAATCAGATGAGAATTCGAAGATGAAGGGGGCCATT…	(GGT)6	CCCTTGATTATGGGTATGGA	GGCCTTTGTTTCTCAATGTT	221	57.0025	Kinase-like protein [Arabidopsis thaliana (Mouse-ear cress)]
HAU0637	TA11125_29730	CGGTCTATCCATCTATATCTTATTTATCCACCCTCTTATTTCATCTCCTCTTTTTTTTTTTTTGGGGAACCAACTCTATCTTTAGGGTTTTGATTCAATCATTCATTGTTCTTTCACAAAGGAATGACGACTACTAAAAAAAACATGTTACCTCCTGGTTTGGTTAACAATCTCCAGGAAGTTCTTCTTAGCAGAAAAGGCGGAAACTCCAACACCAATAACGATGAACAACAACAAAAACCCGACGCCGTTATCTGATTCTACTGAGACATCTACTTCTGCTTCTGATGAAAACGACAACTCCAAGCCTGTCGTTTTGGTTACCAACGGTGAAGGGATTGATTCACTTGGCCTTGTTTATCTCGTTCAAGCTTTGGTCCGTTCTGGCCTCTACAATGT…	(CTG)6	TTCTGCTGCTCATTTCATGT	TCCAAATCCTCTTCTGCTTC	225	57.014	Survival protein SurE [Medicago truncatula (Barrel medic)]
HAU0638	TA11169_29730	GGGATCAAAAGAAATTGTGGTCTCAGTGCATTTAACCTCTCCTCTAAACCGACCCCCCCCATCGGTCCTTGGAAACATCGGAGGCCCATCCTCTTCTTTTTCGTTGTCCTCTGTATTTATTTGTCAGCTTGTTTTAAGGTTCTAGACTTGGTAGCTATCCGGTAATCAAGTCTAGCTTCTTATAGTTGTTTTTTGTTCCCATGGCGGTTGGCTTATCCGCCGCCGTAACTCCTAAACCCTTCCGCTCATTTCCGCTGCTGAAGCCTGCGCCAATTTTCCATCCTTTACTGCACCTCCCAAAAACAACAACCTACGCAGCTCGAAGAAAGAAAAGCTTTGCTGTTTGTTTCGTGGTGGATGAAGAACAGAAGCAGAGCGCTCCTACCCAGATCGTGGAAC…	(TTG)5	CCGGAAATGATTCTATGTTG	AAATTCCATTGGGCTCATAA	259	56.3235	Beta hydroxylase [Tagetes erecta (African marigold)]
HAU0639	TA11216_29730	CCAATTTCAAAAATAAAATATCTAAATCAAACTTGAAAAAAAAAAAAAAAAACTCTACTGCTTTATCCGAAAAGAAAGGAAAACTCGATTACAGTAACCCAAAGCTTATCCTTTCGGCGGCACCAATTTGAACGAACACATTACGGTTGTTTTTGAAGTAACCAAATTCCCAGTTTTTGTTCAATGGCAGTCTCCACTTCTTTTCTACCCCCCATCTCCTTCAATCCTATCTCTTCATCATCATCATCATCATTTATGGGTCCTGCTCTGGTAAAAACCCATCATCAAGGTAGCTTTATTATGGGTCAGTTTAGACGGTTGGTTATCAACTGTTCAGCTTCTTCTGATATGGGTGCCTCCCCACTCCCAGACCCCATGAACTTGAGACATAATAACATG…	(TCA)6	TTTGAACGAACACATTACGG	ATGGGTTTTTACCAGAGCAG	156	56.9785	Similarity to uridylate kinase [Arabidopsis thaliana (Mouse-ear cress)]
HAU0640	TA11234_29730	CCCTTCCCTTCCTCTATAGCTTTTAGCCACTATACTCCCCTGCACTACAAATCCCTCTCTAACCCTTTCGTTCCCTTCATCCAAACCACACACACACACACACACACACACACACAACTCACAGAAGAGAAGGGGAAGGGAAACAACAATGATGGGGCAAAGGCAACACGTTCTTCTTCTCATTTTCTCAGCTTTTCTTCTCTTCCAAACCTCAAACGCCCATAACATTACACGTCTGCTTGCAAAGCACCCCTCTTTGTCCACATTCAATCATTACCTCACCCTCACTCACTTAGCTCCCGAGATCAACCGCCGCACCACCATCACTGTCCTTGCCTTAGACAACGCCGCCATGTCTTCCCTCTTGGATAAAAACCCTTCCATTTACACCATCAAGAA…	(CA)15	CCTGCACTACAAATCCCTCT	CTTCCCCTTCTCTTCTGTGA	100	56.9335	Putative fasciclin-like arabinogalactan protein FLA2 [Trifolium pratense (Red clover)]
HAU0641	TA11257_29730	GGGATCACACCGAGCCAGTGTCCGTTTTACACGATTCCGTTTATAGCTTAGCTTTGCTTAGCTTCTTTTAGATCAAAACTCTCATTGAAACACCATATTAATGAGTTAAAAATCTTTACCGGAAATGGGCAAACTTGTTCCCAATCGCTCGTTTTTCCTTTTATTTTTCCTTTTTCTTCACTTTCTCCTCTTCGATTTCGCTCTCTCTGAGATTTTCTTCGAAGAACGCTTCGAAGATGGGTGGAAGAGCCGATGGGTGCTGTCAGATTGGAAAAGGAGTGAGGGAAAAGCCGGCACCTTTAAGCACACCGCCGGCAAGTGGTCTGGCGATCCTGATGATAAGGGTATTCAGACTTATAATGATGCCAAACATTATGCCATCTCTGCTAAGATACCAGA…	(TAGCT)4	CGTTTTACACGATTCCGTTT	GAGAGAGCGAAATCGAAGAG	185	57.3215	Concanavalin A-like lectin/glucanase [Medicago truncatula (Barrel medic)]
HAU0642	TA11260_29730	GGATCGCTTTATCTCTCTTCAACATTCCCCCCTTAAGCGCCTCCGTGTCCTCCTCCAGTTTAGGACGCACCCCTTCTATTCCAGCTTCCGACGGACCAGGAAATTAAGTTAATTGAAGTTTGTTAAGGAAATAATGATCTATCCGGCGATTGACAACTTCTATTTAACGGATGAGCAGCTAAAGAACTCACCTTCAAGTAAAGATGGCATAGATGAAGCAACTGAAACTACACTAAGAATCTATGGCTGTGATCTCATCCAAGAAAGCGGAATATTACTTAAATTGCCTCAAGCTGTCATGGCTACTGGCCAGGTTCTTTTCCATCGTTTTTATTGCAAGAAGTCATTTGCCCGCTTTGATGTCAAGATAGTTGCAGCTAGCTCTTTGTGGCTTGCATC…	(GGACAG)5	CAAGTCTGAGCACAGGACAG	ATGAGTGGTGCCTTGATTTT	251	57.0825	Ania-6a type cyclin [Arabidopsis thaliana (Mouse-ear cress)]
HAU0643	TA11283_29730	TTGTAACACAATATTACACTCTGTTTCCTCTGTTTTTGCTCTGTTTCTTGCCATTCTTTAAGACTCTTAAGGTATATTGGTTCATTCCAGCTTTTGCTTAATTCCTCTGTTTTCCCACATTTCCTTTCTGGGTTTTGTTCATTGAAGTCTTTGTCCTATAATGAAAACCCCATTTTCTTTGATGGAGAAATTGGGGTTTACTTTGTTATTAATCGATGGTTTTTGAGTGATAATTAACTTCATTTCCATTGATTTATTCAAGGTTTCCTTTTGATCAAGATACAAAAATGGAATATGAAAACCAATACAGGCTAACTCCAAGGCCTAAATATGATTGCCTTCTATTTGACCTTGATGATACCCTTTATCCTGTTAGTTCTGGTCTTCAAAGAGAATGTG…	(AT)8	CATCAAGCAAGCATTACCAG	GGGAAAAATGAAAATTCCTC	293	56.123	Putative ripening-related protein [Vitis vinifera (Grape)]
HAU0644	TA11286_29730	CTCTTTTCTTAACAACAATCTATAATTCATTATTTTCATTCTATTTTCAGGTTCTAACTTCTTTTTTCTTACCCAACTTCAGTATGGTGAAACCCAATGAAACCGGGTGTCAGTCAATAGCACCGGTTTCTAAGAAAATGTTATGAAATGGTAGATGATGAGGCTACCAATTCAATAATTTCATGGACCCAAAATAATGATAGCTTTGTAATCTGGGATATGACTGAATTTTCAGTTCGTTTGCTTCCTCAGTACTTCAAGCACAGCAATTTCTCTTCTTTCATCAGGCAACTCAATATTTATGGTTTTAGAAAAATTGATACCGATCGTTGGGAATTTGCAAATGATGGATTTGTCAGAGGTCAAAAAGACTTGCTGAAGAATATTGCTAGGCGGAAA…	(GCA)6	TCTTTCATCAGGCAACTCAA	CATTGTTTTCGAATGATCCA	205	56.9625	Heat shock factor protein 1 [Arabidopsis thaliana (Mouse-ear cress)]
HAU0645	TA11309_29730	CTCTCATCTAGGGTTTTAGTGCCCGCCCTCCTTTCTCCGGATTAAATTTTTAAAAAGAAATCCCCAAATGAGCAAAGAAGCAATTAATTTCAACATGTCCGATCTCGGCGACGCTCTTAACGAGGAAGCTCGAGCTGGTCTCGTTAACGCTCTAAAGAATAAACTTCAGAATCTTGCTAGGGAGCACACTGATATGTTGGAGAGCCTTTCACCAAATGTTAGAAAGCGTGTTGAGGTTCTCAGAGAGATCCAGGGTCAACATGAAGAGTTAGAGGCTAAATTTTTTGAGGAGAGGGCAGCACTCGAAGCTAAATATCAGAAATTATATCAACCTTTGTATGCCAAGCGATACGATATTGTGAATGGTGTTGCTGAAGCTGAAGGAACTACAAATGATGC…	(GAT)6	GAAGATGATGATGTGGACGA	AAGCAGCAATTAAAGCCCTA	188	56.889	Putative nucleosome assembly protein [Oryza sativa (japonica cultivar-group)]
HAU0646	TA11367_29730	CCACACCAAAACAAAACACTTTCTTCTTTCTTTTTTTTCTCTTCCCCACCATGACTGACAGGGTTTACCCTTCATCCAAACAACCCACAAATGGCACCGCCCCCACCACCACCTCCGCCGCCGCTGCCGCCAACCCTTCGTTTCCCGCCACTAAATCTCAACTCTATGGAGCCTCTCGCCCTCTATACCGTCCACAAACCAAGCGCCACCGTTACCGCCGCTCATGCTGTTGTTCTTGCTGCCTTTGGACCACAATACTTATCCTTGTTCTTATCCTCCTAGTCGCCATAGCTGGTGCTATCTTATACGTCCTTTACCGTCCCCACCGCCCTACTTTCACGATCTCCTCCCTCAAGGTCTCGACCCTTAATGTAACCTCAGCTTCCAAGGTCATCACCA…	(CCG)6	TACCCTTCATCCAAACAACC	GGGAGGAGATCGTGAAAGTA	286	57.0625	Heavy metal transport/detoxification protein; Harpin-induced 1 [Medicago truncatula (Barrel medic)]
HAU0647	TA11426_29730	CCGCCTCTCTTTTATCTCTCCCTTTTCACATATTAACATATAAACAATACAACAAAAGCTATATATTTGTATTATTATATTATATACACACATATCTCAACAAGTTCTCCTTTCTTTCTTTGCTCATTCAAAGACCGAGAGAGAGAGAGAGAAAGAGAGAGATATCCAAAGGCTGCTCAAGCAAAGCTCTAGCCTTGGTCTTTCGCATTTTCTGTCACCATGATCTCCTTGCATAGAAGCTGTTTTCTGAACAACAGCGGCATTTCTGGGTCGTCAAGCCTTTTCTCTTACAAGTTGAATAAGCTGCCGCCAGCTTCGGTCAAAGCGACGGCTTTAGGTCCCAACAGCGATACAAACGCCAGCGTTCTGATTGAGAACAACAATGCATTCAAAGAAATA…	(GA)13	TCTCCTTTCTTTCTTTGCTCA	AGAAAATGCGAAAGACCAAG	108	57.029	Putative malate oxidoreductase; 93001-96525 [Arabidopsis thaliana (Mouse-ear cress)]
HAU0648	TA11456_29730	GATCATATATATACACAGACACACACTTACACTTTTCTCTCTATCTGCTTTTCATCTCCAGCATTCGTTTTAAAGATCTTGGCTAGCAACCCAAAGCGATAATAAGGGAACCACTGATAAAAGATACCCAGAGAGACTTGTCATATTTTTACATATATCAACCCTTCTTCTTCTTCTTTAATCTCTCTATTTTTTTTTCTGGGTTTTTCTATTTAAGGGTCGAAATTTGGAAGAAAAAGAAGGGGATATCAGCATGGGGAGGGGTAGGGTTCAGTTGAAGAGAATTGAAAACAAGATCAACAGGCAAGTCACTTTCTCAAAGAGAAGGTCTGGTTTATTGAAGAAAGCCCATGAAATCTCTGTGCTTTGTGATGCTGAAGTTGCTTTGATTGTTTTCTC…	(AAAGGA)7	TTTCCGAGCTTCAGAAAAAG	TGTTGTGCTGCACTAGGATT	247	57.144	MADS-box protein 2 [Malus domestica (Apple) (Malus sylvestris)]
HAU0649	TA11490_29730	GATAACTAACATCATCGAATTCTACTAGTTTTCTTCTCTTCCAAGCCTACCATGGTTCTCGAGGCGACTATGATATGCATTGCTAACTCAGAATGGATGCGAAACGGCGATTATTCACCCTCTCGATTTCAAGCACAAGCTGACGCCGTTAGTCTTATTTGTGGAGCTAAAACCCAGTCTAATCCCGAGAATACGGTTGGGATTTTGACTATGGCGGGCAAAGGAGTACGTGTATTGACTACTCCTACTAGTGATCTCGGCAAAATCTTGGCTTGCATGCACGGTCTTGAAATGGGGGGTGAGATGAACCTAGCAGACTGGAATTCAGATTGCTCAGCTGGCCCTCAAGCATCGCCAAAACAAACTTCAACACCAAAGGATTATAGTTTTTTCTGGAAG…	(CA)8	CTGAAGAATGGCCAGAGACT	GAAAATGTTCAACCGAGTCC	197	57.055	Von Willebrand factor, type A; Ubiquitin interacting motif [Medicago truncatula (Barrel medic)]
HAU0650	TA11639_29730	CCGGAAACTATGTCATGCATCAAACTCTATCAACTTACTATTATTTCATGAAACCTTCTTTGGCCCCAAGCAAAGTCATGGAAGTCTTCATTAAGGCTGCTGAATATATGGAAATACTAGTTCGTAGGACTGATGATGAACCTCTCCAGAAACTGTTTATGTCAGTTAGGAGTGAGTTGAATCTGGATCTTAAGAACATTAAGCAAGAGCAAGCTAAATTTTGGAAACAGCATCCTGCTATAGTGAAGACTGAGCTGTTGATTCAGGCACAATTAACCCGTGAATCAGCTGCCTTATCTCCAGCTCTACTTGGTGATTTCAAGCGCATGCTAGAACTTGCACCTCGACTCCTGGAAGAATTACAGAAGATGGCACTTATACCTCGTACTGCTCAAGGTC…	(GAG)5	TGGAATCGAAGAAGAAGAGG	CTCATCTGAGCCTGAACCTT	163	57.042	Putative DnaJ protein; 34157-30943 [Arabidopsis thaliana (Mouse-ear cress)]
HAU0651	TA11654_29730	TTGGTTCTGGAGGGAAAAATGGAAAACCCAGAAACTTTTACTTGAAACTGGATCGAACTTGGTTGTAAAGTCTTCTCCTTTATAAATATTTGCAAAATTTCCGGTTTATTTTCCTTTTGTACTCCAATAACCGGGAAAAATTCATGGGGAACATCGGAAGTAGCGGAGTAAGTGGCCGGAGAAGGCACGGAAGCAGGCGAAATCATCCTCCGCCACCACATCCACCTCCTCCAGCTCAGCCCCAACCTGAAATCTCGGCCAACCGTTACGTCTTTGCCGCCGCAACGCCTTACCCGCCACAATACCCGAATACCAACGCACCCCAGTACTACCAGTACCCAGGGTACTACCCCCACCAGCCGCCTGTGCCGTTGCCGCTTCCGGCGCCTTACGATCATC…	(ATC)6	ACAATACCCGAATACCAACG	TCGGTCCACAAGCATATCTA	167	57.055	Zinc finger, RING-type [Medicago truncatula (Barrel medic)]
HAU0652	TA11658_29730	GCATTTTTGAGCCGCCATTGACTGACCTCACTGCTGCTCACATTTCCCCGCTATCAGAGAACTGGCTTTAGGTTACCTTGTGAAAGTTGAAGTTGGCATCAAGCATAACACTCGGCCAAAATTCCAACACATTGCTGCCTTTGTATCAGACGTATTAATCTAATAATGGCTGTCTCTTTGTCTCATGTTTCATACTCAGCCACCTTCACCTCTTCAGCATCAAAAACCACAGTCTCCGGACCTTCTCTCTCCCCTCATTCCATCAAAGTTCCCACCTTCTTGCCTTTGACTGTCAAACCCCTAAATTCTAGCTTCACCCCACATGGAGCACGTGCGATCACCATTGCGCCACATGCCACCTCCACACCCTCTTCCATTCCTTCTGACACCTCGACTACA…	(TTTA)4	ACTCGGTTCTCGTAAACGTC	GTCCTACAAGCCAAAAGTGC	267	57.202	3-isopropylmalate dehydratase, small subunit [Arabidopsis thaliana (Mouse-ear cress)]
HAU0653	TA11662_29730	ATGGAAAATGACACTGCGTGCATATGTTGACATGCTAAAATTTCAAGATCGGTTGCATTCACATGCTTATTTTCACAAAGCAGCAGCTGGTGCTATCAGATGCTATCTAAAGTTTTATGATTCTCCTGTAAACTCACCAGCCGAAGAGGAGGATAACACATCAAAAACTCCTTCTCAGAAAAAGAAAATGAAGAAGCAGAGAAAGGCAGAACGAGCTAAGAAAGAGGCAGAGGAGAAAAATGAAGAATCAAGTGCCAGTGGCAACTCCAAGTTTGGGAAACGACACATTAAACCTGTAGATCCAGATCCTTACGGAGAAAAGTTATTGAAGACGGAGGATCCCTTGTCAGAAGCAACAAAGTACTTGAAATTGCTTCAGAAGAACTCACCTGATTCTTT…	(TA)8	CTGCTGGGAAAAGAGAATGT	CCACAAACATCTCAACCAAA	233	56.989	Putative N-terminal acetyltransferase [Arabidopsis thaliana (Mouse-ear cress)]
HAU0654	TA11711_29730	TGCTACTGGCTTTTTTCTCTGATGCCCTTAAAGTACAAGGGAAGGGTAGGACTCACTTTTTGTCCATTACAAAACAAAAAAATTAGAAGAAAAAAAAAACCCAAAAACCAAAGTGTTTTTTGACATTGGCTTTTTGATAAATACTTTGTATTAGATAGATACCCTTGTTTACTTTCCTCTCCTTTTTCTTCCATTTTCAAGGCTTTTCTTGGGGGTAAATTTCAAAGACTAGAACAAAAAAGAAGAGGGTTTTGGTTTTGGAGGATATAGGTGAAAAGAAAGACAAGGAAATTTGTGGAGTATATGGAGTTCTTGTGTTTGTGAAAAGGAAAGGTTCTTGTTTTGAGCATTGTTTTAAAGCTAAAATATGAGGTGAGTTATGGTTTTGAAGTGCAGCTT…	(CAT)7	CAGTATCCACCACCTCTTCC	GGAGGAGACCAGAGATGAAA	145	56.884	RING-H2 finger protein ATL5I [Arabidopsis thaliana (Mouse-ear cress)]
HAU0655	TA11757_29730	GGCGAAAGCCGGAAATTGAGCCAAATGCTAAGCCAGAAGCTTAAGCCTACATATGACGGTAATCCAGTTAGGAGATTCTGCAGGAACACCAAGTATTTCTTGCAAGATAACTGGCAGAGAGCTTGGGTGACGGTTTTATGGATTGCAGTTATGTGTGGGTTGTTTGCATACAAATACATCGAATATCAAAGGAGGGAAGATGTATTTAAAGTACTGGGGAATTGTGTTTGCTTTGCCAAAGGTGCAGCTGAGACAATTAAACTGAACATGGCACTGATACTGCTACCGGTATGTCGTAACACCCTCACCTGGTTAAGAAACAAGACGAAACTAGGCGTTGTCGTTCCCTTCGATGACAACCTCAACTTCCACAAGGTTATAGCAGTGGGGGTTGCATTT…	(GAA)7	CCCATGATTAGCATTGTGAA	TTTTGAATTTGGTGATGTGG	135	56.94	NADPH oxidase [Nicotiana tabacum (Common tobacco)]
HAU0656	TA11821_29730	CGCTTTGGTTACTTTTTCTTTTTTCTCTTTGAAAAACAGTAGTACACACTATCATATTCAATAATGTCTTCCTCTTCTTCGTCTTCTCTTATTACCTTAGGTCAAGATGCCTCACCTACTTTGCAACAACGCCTCCATTTCATCGTCCAAAGTAGGCCTGAATGGTGGGTATACTCCATTTTCTGGCAAGCTTCAAGGGATGTTGATGGTCGCGTTGTTTTGTCATGGGGCGATGGCTATTTTCGAGGGACCCGAGATGGTACGGGAAAATCCATCAATAGGCTGAGCCCTTCCAAATTGGGGTCCAGTTTCGAGAGGAAAAGGTCGGGAAAAGATCAGGTGCAAGCTTATTTTAATGAAGTGATGGACGTGGACCGAATGGTAGATGGCGATGTGACT…	(TCT)5	CGCTTTGGTTACTTTTTCTT	GCAAAGTAGGTGAGGCATCT	124	55.562	MYC transcription factor [Solanum tuberosum (Potato)]
HAU0657	TA11873_29730	ATCGATAAAAAAGGGGAAAAAAAGGGAGAAAATGGGTTCGTTGAGAGATGAGGAACAGAGAGTAATGGGAAAAGAAGAAGAGGAAGAAGAAGAGAAGGAAGAGGAAGAGCCTATACTAAAACAACAAAACCAAAGGTTTTGTATGTTTCCCATTACCTATCAACCACTTTGGGAGATGTACAAGAAGGCTGAGGCTAGTTTTTGGACTGCTGAGGAGGTTGATCTCTCACAAGACGTGCAGCATTGGGAAACCTTGTCTAGCTCAGAAAAACACTTCATAAGCCATGTGCTGGCCTTTTTTGCTGCATCTGATGGGATAGTTTTGGAGAACTTGGCTGCAAGATTCCTAAATGATGTTCAAATTCCAGAGGCCCGGGCATTCTACGGATTTCAAATTGC…	(AAG)7	AAAAGGGAGAAAATGGGTTC	TCCCAAAGTGGTTGATAGGT	155	57.038	Ribonucleotide reductase small subunit [Glycine max (Soybean)]
HAU0658	TA11876_29730	AAGTTTTATGGACTGTTATTTGGGGGCCGATATGTACTCCTTTTAATGTCACTCTTTTCAATTTATTGTGGGTTGATTTACAACGAGTTCTTCTCTGTTCCGTTTCACATATTTGGTGGTTCTGCTTACAAATGCCGAGATGTTACCTGCAGTGATGCAAAGTCTGCTGGTTTGATTAAATTTCGTGATCCGTACCCATTTGGTGTGGATCCAAGCTGGCGCGGAAGTCGTTCAGAGTTGCCTTTTCTGAACTCTCTTAAAATGAAGATGTCAATTTTGCTAGGTGTGGCACAGATGAACCTAGGAATTGTATTAAGTTATTTCAATGCTCGTTTTTTCCGCAGCTCCCTGGATATTATGTATCAGTTTGTGCCACAGATGATATTCCTCAACTCCCTT…	(GTAAT)5+(TTA)5	GAAAACGAAGAGTCCCGATA	GCATGAAGATCACTTGTCCA	297	57.006	Putative vacuolar proton-ATPase subunit [Arabidopsis thaliana (Mouse-ear cress)]
HAU0659	TA11882_29730	CTTGATGATAGAAATTTTCTTTCAGTTTCTCACCTCCCAAACAGGCCCAGCAACTTGCAATCTCTGACACAACTCTGCAAAAAAACTCTGTACAGGAAGAACTTATTGTTAGTCCTCTTCAAAAGATATTTGTCCCTTTTCTCCCAAAAGTTCCTCACCTTTCGAATCTATTCTCCTTTCTCTCTTTCTCTCTCTCTTAATCGATCATGCTTCAAAGCTTAGTTCCTCAATCTCCAATCAGGTCCAACACTACTAGCTCTAATCCTAGCTCCTCCATGAAGTCAAAGCGCGTCGAAAGAGACGTCTCCGCAGCTACCGGCGAAGATTCCACTGCTGATGATCCTTCTAACAAGCGTCCTAACTACTCCTCCGGCGACAAAGCAGCTGCCGCCGATGAAC…	(TC)10	TTCTCCCAAAAGTTCCTCAC	GGACCTGATTGGAGATTGAG	107	56.9305	SCARECROW gene regulator-like protein [Arabidopsis thaliana (Mouse-ear cress)]
HAU0660	TA11893_29730	GTGAAGGAAAAAGAACAGAAAAAAAGAGAGGAAAGAGAAAGAAAATAAATCCAAAAAGTAAATATTAGGAGGGAAAGTTTTTTTAAGATTCTTTAAAAAAAAAAAACTATTATTGAAACATGGGTTGTTTTGGTTGCACTGGTCATTCAACCGACGATTCAGACTTCCCAAGAAACAAGAACAACAGGAGGAATGCTAACAACAGCAATAAAAACAAACCCCATGATCAAAGACAAGCCGGTTCCGGTTCCAGTTCCTGTTCCAGTTCCAGTTCCGTAAAAAAAGCATCAAAAGAGAGTGTAAGGAAGGAAGAAGCATCTAAGGATGAGGAGTTATTGATGGAGGTAAGGAATTTGAGTTTGCATGGTGGTGAGGATTCCAAAGTTGGAAAAGCTATCA…	(CCGGTT)7	TTGAAACATGGGTTGTTTTG	CACCATGCAAACTCAAATTC	257	56.7795	Protein kinase 1 [Populus nigra (Lombardy poplar)]
HAU0661	TA11952_29730	TGATCATGTAAGTAGGTGCAGCAGTATTTATCGCTTTTATCTTCCTCTCATTACTGACCCAAATTGAAAAAAAGAAAAGATCAATGGGATACGACTTACTCCGACGACCGGAATTTGAAAGTTCCGGTGATCACCGGCAACAACGTGAAGAAGAAGGAGAAGAACCCAGACCTGACAACAAGAAGAACAGGCTTGTTATCGTTTCGGTTATTGCTTTGGGTATGATCGTTGTGTCAGCTGTTTGTGCTGGGCTTGCAATCGTGCTCCGTGAAGGAGCTGCCGACCGTGTTGGCGGCGGCGGTGGAGGAGGCGTATTGGTCCACCGGAAACCCACTCGAGCTATATCCAAGACGTGTAGTAAAGCTCGGTTCCCGAGTCTCTGTGTTAACTCACTCCTCG…	(GAA)6	GAATTTGAAAGTTCCGGTGA	GGGAACCGAGCTTTACTACA	263	57.3075	Pectinesterase; Pectinesterase inhibitor [Medicago truncatula (Barrel medic)]
HAU0662	TA12042_29730	TGACACCATTGGTACTAATTCTCTTAGAGGTTGGCATAACTCCTCGAGGATTATTAGGGTTTCTCGAGCCTCCGGTGGGAAAGATCGGCACAGCAAGGTATGGACTTCGAAAGGGTTGAGGGACCGGCGAGTAAGGTTATCTGTCACTACAGCTATACAGTTTTATGACCTCCAAGATCGGTTGGGGTATGATCAGCCTAGTAAAGCTGTTGAGTGGCTAATTAAAGCAGCTTCTGATGCTATTGCTGAACTTCCTTCACTTAACACTTCATTCCCTGATACACCAAAGCAACTGAGTGATGAGAAAAGAGGGAGTGGGGGAATAGAACAAGGGTTTGACTCAGCTGAAGTTGAGTTAGATGGTGATCCAAGCAATTACCAACAACACCTTTCCTTGTC…	(TCAGCA)4	GGGAAAGAACAGCAAAAGAA	GGAAACCCTGAAGAATGATG	295	57.0415	Putative transcription factor [Solanum tuberosum (Potato)]
HAU0663	TA12131_29730	ATCAAATTTGGTTTCCCATTCTCTTTCTATCTTAAAGTCCTCACCTTTTGTTTTTGTTCTGCTTAACTCAGTAAGCCGCCATGGCTACGACGACTCAGTCCCCTTCTCCTCCCAATTCCAACGATGATAAGCCCCAACCAAGCTCAGAGGTGGTAGAACAAGCTAATGGGGTTCAACAAGATGTTAGGCCAGAAGCTACTAAACAGAATGTTCCAGCATCTGTGTTTGTGAACTCTGAACCAATAAGAGAAGACCAAGTTTCCAATGCTGTTAAATTCCTTTCACATCCCAAAGTTAGGGGTTCACCTGTTATTTATATAAGATCCTTTCTTGAAAGGAAAGGCCTTACAAAGGAGGAGATTGATGAAGCTTTTCGGCGTGTGCCTGATCCACCTCCTA…	(GCA)5	AATGACCATGCCAAGAAACT	TCGAGGCTGACACTCTATGA	286	57.071	PEX14 protein [Arabidopsis thaliana (Mouse-ear cress)]
HAU0664	TA12144_29730	GGGATCCCCAGCCGCCTGCCGTGTGTGGGTTTCCGTGTTTGCCTTTGTTTCCACCAACGGAGAGGAATCGGAATACCGCCGTCGATTCCGCCGCCGTTACTGCCACGTCCGTGAATACAACCGTCCCTGTCTCTTTAGCTCCGATCTCGAATTCTATGGATGATAGTTCTGCGACGGCGTGGATTGACGGTGTCACACGGGACCTTATCCACACTTCCTCTAACGTTTCCATTCCTCACCTCATCCACAACGTGAGGGAGATCATTTACCCTTGCAACCCGAACCTTGCTGCCCTTCTCGAGTACAGGCTTCGTTCCTTAATGGATCCGCTTGAACGGAGAAGGAAGGAGGCGGCGCCGCCGCCATTGCATCTGCCGGAGGTCTCGTTGGCGAGACACC…	(TCTG)4	GCATCAAATGAGCATCCA	ACCGATGGTAAATTAAATGG	300	55.308	SCARECROW [Cucumis sativus (Cucumber)]
HAU0665	TA12173_29730	CTTCCTTGCTTTTAGGAGGAAGTTGCGAAAGAGTTTGGCATACCATTACAGTATCAACGTTTTTGGATTTGGGCAAAGCGTCAGAACCATACGTATCGGCCGAATCGACCATTGACCCCTCAGGAGGAGGCTCAATCTGTTGGACAATTGAGGGAGGTTTCAAATAAAGCCCACAATGCAGAACTAAAACTGTTCTTGGAAGTTGAGTGTGGCCAGGATTTACATCCTATTCCTCCACCTGATAAGACAAGGGATGATATTCTACTTTTCTTCAAGCTCTATGACCCAGAGAAAGGAGAATTGCGTTATGTTGGTAGACTATTAGTAAAACTTTCTGGTAAGCCAATAGACTATATAGCGAAGCTAAACCAAATGGCTGGTTTTTCTCCTGATGAAGAA…	(AGA)5	ATTGTCACATCCAAATGCAG	CTGATTCTGGGCAGTTTCTT	211	56.9675	Ubiquitin carboxyl-terminal hydrolase family protein, expressed [Oryza sativa (japonica cultivar-group)]
HAU0666	TA12254_29730	TTTTGTTTCATATTCTTGGAAAACATACCTAAATCACAAAATCTAATTGCCCCTTTCAGCCCTCAATCTCCAAGAACAATTTTTTTTTTTAATTTTTAGAATCCTTTTCTTCCATTTTAGTTTTTATGTAACCCTTTTTATGGGTTTTTATCAAGATCTTCCCAAAAAAGCAAGAGAAAAAAAATAAAAATTTGAAGAATTGACACCATTGCTTTTTATGATTCTACCTTTTCCACTCACAAACTTGATCAGGGTTTTGATTCCTTTCCAAATCTCTTCACTTTTCTTCAAGAAAGCATCTTTGTTGTTGTTGCTATTAATAATCTTGTTCCTAGCCTTCTTCTCCTTTGATTTAAGTTCTTCAAATCTTTGTAAAAAAAACCAGAAGGAACCCAAATA…	(AAT)5	GATGGGGAGCTAATTGTGAC	AAAGAAGGGCTAAGCTCCAC	238	57.369	HSP20-like chaperone [Medicago truncatula (Barrel medic)]
HAU0667	TA12333_29730	CTTGGACACATGCTATCTTTGCTGAACCTCTTCTTCTGCTACTCATCCATGCCAATATATAGCTTACTCCGGGCCAACGATTCATCCCTCTTCCTCAAATTCCAGTGGAAGTGTTTCAGATAGTTCTAGCTTCAACGGTCACTGGAATGGTCCATCTGTGCCTAGTGAGATACCTCCATCTTACGCTTTTCCTGCAATGAATCTCCATTATCAAGGTTGGGAGCACCATTCCCCTCCATTCTCTACATCTAACCGTCGAATTGGTGGTTCCAGTCAACCTTCAATTCCACCTGTCAGTCAAAGGTCTGCCAGGAACATGCCAAGTCTGGGAACTTTTATGCATCCATTTGTTGCTAGCCACAGTTCTGGTACTAGAACAGCAAGTGCAGTTGCTTCCTC…	(GTCATG)4	GCCAAGTCTGGGAACTTTTA	CACCCATATGGTCAGATGAA	290	56.8295	Putative zinc finger protein [Gossypium hirsutum (Upland cotton)]
HAU0668	TA12441_29730	CTCGGTGGTTGCTTTATACTGAACAAGCCCTTTCGGCATGGTTAAACTTTTCCTTATGTGGGTTAGTCGTTATTATTACAGCGTATGTTTTTGTCTGGATAACCAAATATTACACTGACTACAAGCATGAGCCTGTACGCACATTAGCGCTTTCTAGCTCTACAGGACATGGGACTAACATTATTGCTGGAGTCAGCTTGGGCCTGGAATCGACAGCAATTCCTGTTCTTGTGATAAGTGTATCTATTATTTCTGCTTTTTGGCTGGGTCACACCTCAGGGCTTGTGGACGAAACAGGAAGTCCAACTGGTGGGCTGTTTGGCACGGCTGTAGCTACAATGGGAATGCTCAGCACTGCTGCCTATATTCTAACCATGCGATATGTTTGGTCCGATAGCT…	(GATA)4	CTATTTTGCCCATACCCAAC	GCACTGCACTGCACTCTATAA	153	56.891	Putative vacuolar-type H+-translocating inorganic pyrophosphatase [Oryza sativa (japonica cultivar-group)]
HAU0669	TA12551_29730	GAACATGTTTCACTGGCCACAGATCTTATTCCTTTCTTAAATTTGATTGTTTTCATACTTATCAGAGCATTCACAATATAAATAACATATTCTCCTCTTCTTTCTCTCCTCATTCTATTTCTCCCACAACAAGCAAATTCCAAAAATTAAGCCACTTTTGTTTTGTCGGAAAATGCCATCGGATTCCGGAGATCCAAACAGGCGGTTAACCAAGGCCCTTAACTCTGGAGCCCCACCACCACCAGGACAAGAACAGCTGCCTTGTCCACGCTGTGATCCCACTCAACACTAAGTTTTGCTATTACAATAACTATAACTTCTCTCAGCCTCGCCATTTCTGTAAGTCATGTCGCCGATACTGGACTCTTGGTGGCACCCTAAGGGACATCCCTGTTGGTG…	(TTG)5	CTTGGCCTGAACTTGCTATT	GGACAAACCAAACTAAACCAA	232	56.9045	DNA binding with one finger 5 protein [Pisum sativum (Garden pea)]
HAU0670	TA12598_29730	ATCTGGGGTCCACTTCTCGGGATTCCATACTGGATGGTCTGGAGTCAAAAATTATTGACAATCCTACAACCTCACCGGGTGCTGAAAATGGGCATAAACAACCTTTTATTATTGGAGTTGCTGGGGGAGCAGCATCAGGTAAGACTACAGTCTGCGATATGATTATTCAGCAACTTCATGATCAGCGTGTAGTATTAGTTAATCAGGATTCCTTTTATCACAATCTCACTGAAGAGGAACTTGCTAGGGTTCATGAATACAACTTTGACCATCCTGATGCATTTGACACAGAGAAATTATTAGATTCTATAGAAAACTTGAGGCATGACCGAGCAGTAGATATTCCAAACTATGATTTCAAGAGTTATAAAAGTAATGCTTTTCCTGCAAGAAGGGTTA…	(TTA)7	CCTATGCAATTGTCCAATCA	CTGTAAATGGCAGCCCTAGT	231	57.003	Phosphoribosyltransferase; AAA ATPase; Phosphoribulokinase/uridine kinase [Medicago truncatula (Barrel medic)]
HAU0671	TA12690_29730	ACCTTTACTTTGGATTCAACCCGCCACCNGTTTTCGACATCTATTATTTTTACTTCAACGGATACGAATCCACCATTAAAGCTCCAGTTGATGAAACAAACCCAAAGCGTTCAATAAAATTACCAGGTCTGCCGCTACTCGCCACCCGCGACCTTCCGTCGTTCGTCACCGCTTCAAACGTTTACCGTTGGGCACTGTCGTTGTTCAAAGAACAAATGGATGTCCTCGCTGATGAATCCCACCCCAAAATCCTTGTTAACACATTCGATGCTTTGGAACACGAAGCATTAAACGCCATTGAAAATTTCAACATGGTAGGCATCGGACCTTTAATCCCATCTTCTTTCTTGAACTCAAATGACTCCTTGGATAATTCCTTGAGAACCGATCTTTTTCAAT…	(TA)8	TGTTGCTCAAGGTGGTTAGA	TATGGCCAAATACACACCAA	219	57.2175	Cold-induced glucosyl transferase [Solanum sogarandinum]
HAU0672	TA12700_29730	GACAGATAATTCTGATGATGATGTTTTACATTTTAAACCAGGAACTTTACGTCATGCTGTGATCCAGACTATAGCCGTTGTGGATCATTTTTGCTAAGGATATGCACATCAAATTATCAAAGGAGCTAATTGTTCAAAGCAATAAGACCATTGATGGCCGTGGAGCAAATGTTCATATAGCACATGGATGTGGAATTACACTTCAATTTGTGCACAATGTCATCATTCATAACATTCATATTCATCATGTTATTGAAAGTCAAGGTGGCCTAATTAGGGACTCTGAAGATCACTACGGTTATCGAACAATCGGTGATGGAGATGGGATTTCTATCTTTGGATCATCAAATATTTGGCTTGATCATATTTCCATGTCTGAGTGCCAAGATGGACTTATTG…	(AAT)6	GTTTTGCAGGGACTTTTGAT	CAGGGGCTAAATCCCTTTTA	292	57.493	Probable pectate lyase P59 precursor [Lycopersicon esculentum (Tomato)]
HAU0673	TA12760_29730	AATTTGTTCATCAATNCTGGGTTTTTCAACCNGGATTCACCAACACTATCGGCTGATGTTCAAAGGATTTACTCTGCTAACCGTTTCGATTATGTGCTTCTGGATGAGATAGGCAATGGCGGCAGCGCTACGGTGTATAGAGCCTTCTACCTTCCTCTAAACGCCGTGGTGGCCGTCAAGTGCTTGGATCTGGATCGCTGCAACAATGGTAGCCTGGAAAAAATACGCCTTGAAACTCAGACGATGAGTTGCGTTGATCACCCCAATCTCGTCAGAGCGTATTCGTCATTCGTTGTAGATCGTAACTTGTGGGTGGTGATGCCGTTTATGTCGGTGGGTTCTTGCTTACACGCCATGAAGAAAGCTCATCCCAATGGGTTAGAAGAGATCGAGATTTGT…	(TGA)6	TCAGCAGCAGAATATGAAGC	CCCCATTACTGTCAATCCAT	180	56.972	Protein kinase, putative, expressed [Oryza sativa (japonica cultivar-group)]
HAU0674	TA13035_29730	TTTCGGATTTTTCTAGAGTTTCGTATCTCTTTTTTTTTGGAGCTTAGGATTGTGATATGAATAGTAGAGGGAGGTATCCACCACCGGGGATCGGCGTTGGCCGGGGGGGCGGAGTGAATGCTAACCCTAGTTTTCAGTCCAGGCCGTCGCAGCAACACTACGTGCAGAGGAATTTGGTTCATAATCAGCAGCATTTTCAACAACACAATCAGCAGCATTTTCAACAACAACAACAGCATCAACAACAACAGCAGTGGCTCAGGCGTAACCAGTTACCCAGCGGCAATGACTCCAGTGTCATCGATGAGGTCGAAAAGACCGTTCAATCGGAAGCCGTTGACTCGAGTTCACAAGATTGGAAGGCCAGGCTAAAGATACCACCAGCAGATACCCGCTACA…	(CAA)10	CAACACTACGTGCAGAGGAA	GGGTATCTGCTGGTGGTATC	241	57.1935	Helicase, C-terminal [Medicago truncatula (Barrel medic)]
HAU0675	TA13119_29730	TTGGCCCGCTTTGTGAATGTTCCTTCCGTTATTGCAGATGCTACTACCTATGACGCAGGCAGGGTATGCTTGCGAAGATGTTGAATCTATATTATACAAGCTCCTTGTGGTTGCTGACTATAATGTTGCAGCTGCACAGCAGGGCATTGTTTACATTGACGAAGTTGATAACATCACCAAAAAGGCCGAGAGCCTTAACATTAGCAGGGATGTGTCTGGGGAGGGTGTTCAGCAGGCATTACTAAAGATGCTAGAAGGAACAATTGTTAATGTTCCTGAGAAGGGAGCTAGAAAGCATCCTAGAGGTGAAAATATTCAGATTGACACAAAGGACATACTCTTCATATGTGGGGGTGCTTTTATTGACATAGAGAAAACAATTTCAGAAAGACTTCAAGA…	(ATT)6	TCCTTCAGTTGTTGCCAGTA	TGATACATGCCCAGTGAAAC	180	56.9195	ATP-dependent Clp protease regulatory subunit CLPX [Arabidopsis thaliana (Mouse-ear cress)]
HAU0676	TA13347_29730	CGCCGCTCATCTGCTTCTCTTCTCCTTCTCTTGCCTTTCCAGGTTCCAAACTCTCGTTCTTCCTCCAGCTCCTATCCTTTAACAGGAAATGGCAGTTACATTCAACGACTTGGGTTCTGCTGCCGGCTTGAAGAAGCTCGATGAGTATCTCCTCACTCGCAGTTACATCTCTGGATACCAAGCTTCAAAGGATGATATCACCGTCTACACAGCTCTATCTGGGGCCCCATCGTCTAGCTATCTGAATGTTTCTCGATGGTACAAACACATCGATGCCCTTTTGAGGATCTCAGGTGTTTCTGAAGAAGGCTGTGGTGTGACTGTTGAGGGATTTGCTCCCGCTGAGGCTGTGGCCACTCCTCCAACTGCAGATTCAAAGGCTGCAGCTGCTGAAGATGA…	(GAT)6	TGTGACTGTTGAGGGATTTG	TTCCGGATTCTTTCTTCTTG	194	57.0225	Elongation factor 1-delta 1 [Arabidopsis thaliana (Mouse-ear cress)]
HAU0677	TA13428_29730	TTGATTTTAAGCTGCTCTGCTCCGATCCCACTCTAAAACCCTAAAACCAAACCCTAACAAGTCTCCTCCCAAAAAAACATGTCTTCTTCCATTCGTCTTCGCCACCTCCGCCACTTTTCGGCCACCTCCAATGCCGCCGCTGCCGCCGCTTACTCCTCCTCCATTTCGGTTTCCCAAGCCAAAAGCAAACTCCGCACTGAGTACGACCCTGACAAAGCCCTCGAAATCTACTCTTCCGTTTCCAAACACTACTCTTCCCCTTCTTCTTCCCGTTACGCTCAAGACCTCACCGTCCGCCGCCTCGCCAAGTCCCGTCGTTTCTCCGACATCGAATCCTTAATAGAGTCCCACAAAACCGACCCCAAGATTTCTCAGGAGCCTTTCCTCTCTACTCTCATC…	(GCC)6	AACAAGTCTCCTCCCAAAAA	TAGATTTCGAGGGCTTTGTC	175	56.695	Membrane-associated salt-inducible protein like [Arabidopsis thaliana (Mouse-ear cress)]
HAU0678	TA13448_29730	CGTATTTTTACTCTCACCCTCTCCCACTCCCCCTAAAACCCTAGTTCTCAGACGCCACTAAAACCTTAGTCCTCTCACTTGTCTTTCATCATCCTCATCAATGGAGTTCTGGGGTATTGAAGTTAAAGCTGGACAGCCTATTAAAACAGATCCTGGTGCCAGTCATGTCATCCATCTTTCCCAGGCAACACTTGGTGAGTCAAAGAACAAAGCAGAGTCGGTTCCCCTCTATGTGAATGTTAATGGGAAGAAACTCGTTCTCGGAACACTTTCCCACCAGAATTGCCCGCAATTGTGTTTTGATTTAGTATTTGAGCAAGGCTTTGAGCTCTCTCACAACTGGAAAAATGGGAGCGTCTATTTCCTTGGTTACAAAGCTTTTGTCCCAGAGGAAGGCTC…	(TCA)5	CTCAGACGCCACTAAAACCT	CATTCACATAGAGGGGAACC	193	56.986	Histone deacetylase 2a [Solanum chacoense (Chaco potato)]
HAU0679	TA13448_29730	CGTATTTTTACTCTCACCCTCTCCCACTCCCCCTAAAACCCTAGTTCTCAGACGCCACTAAAACCTTAGTCCTCTCACTTGTCTTTCATCATCCTCATCAATGGAGTTCTGGGGTATTGAAGTTAAAGCTGGACAGCCTATTAAAACAGATCCTGGTGCCAGTCATGTCATCCATCTTTCCCAGGCAACACTTGGTGAGTCAAAGAACAAAGCAGAGTCGGTTCCCCTCTATGTGAATGTTAATGGGAAGAAACTCGTTCTCGGAACACTTTCCCACCAGAATTGCCCGCAATTGTGTTTTGATTTAGTATTTGAGCAAGGCTTTGAGCTCTCTCACAACTGGAAAAATGGGAGCGTCTATTTCCTTGGTTACAAAGCTTTTGTCCCAGAGGAAGGCTC…	(TGA)5	GCAAGAAAAATGAGGACGAT	CCTTCTTTGCAGAAACAGGT	198	56.9635	Histone deacetylase 2a [Solanum chacoense (Chaco potato)]
HAU0680	TA13481_29730	TCCCTCCTTATTCTCTCTCAAATGGCGATTTTTCTGCAACTGGTGTCGTTTCTCCATCCGCATCGGTTCCGCATACTTTGGCGGGAGATCGGAAGCTCTCCCTTTCCGGAAACCTATCTCCGTCAGATGCTCCACCGATTCCACTTCTGTTGTGGTGGATCCCGATAACTTCGACGCCAAGTCTTTCCGACATAACTTGACGAGGAGCAAGAATTATAATCGGAAAGGATTCGGACGCAAAGAGGAAACTCTCGAGCTCATGAATCGAGAGTATACTAGTGATATCTTAAAGAAATTGAAGGAAAATGGAAACGAGTATACATGGGGAAATGTTACTGTAAAATTGGCAGAAGCGTACGGATTTTGCTGGGGAGTTGAGAGAGCTGTTCAAATTGCTTA…	(GTAT)6	TATTGGATCGACAGTGAACG	AGTACCAAACGAGCACCAAT	280	57.1605	LYTB-like protein precursor [Adonis palaestina]
HAU0681	TA13601_29730	GAAAAGCAGAGTATTTCCAAGGAAAATGAGGAACTGAATTTGAAGATTGAGAAAATAGGGTCTAACGAAAGAGAATCTGAACTTGCAATAGAGTTGAAGAAGTTAGAGGCAGATTTGACAGAGTTGAAAGCAAATTTGACAGCAAAGGAAACGGAATTGCAGAGCATAAGAGAGCAAAACGAAATGCTCAAAACAGAAATTAAGAACATGGAAACGGGTAGCAACAAAGTTGGTGAAGAATCGGTTGCATTGTTGGAAGCAGCAAGGGCTGCAGAGCGTGAGGCGCTGATGAAAGTTGGTTATTTAACGGAAGAAGCAGATAAGAGTAGCCGAAGAGCAGCACGAGCAACCGAGCAGCTGGATGCAGCACAAGAAGCAAACACCGAAATGGAGGCAGAG…	(AT)10	ACTCGGAAGACATGGATGAT	ATCCACAGCCATTTCAAGTT	176	57.0175	Myosin heavy chain-like [Arabidopsis thaliana (Mouse-ear cress)]
HAU0682	TA13612_29730	CTTATGCATACTTATTTTACCCTGATACGTTATTACTATCTGATCAAGCATTGGAGAGGCTTGCAGCTCTTGAAGAATGCCGTGAGCTTGGCCAAGGTTTCCAACTCGCAGAGAGAGACATGGGTATCAGAGGCTTTGGTACCATCTTTGGTGAGCAACAGACAGGGGATGTTGGAAATGTTGGCATTGATCTTTTCTTTGAGATGCTTTTTGAGAGTTTGTCCAAGGTTGAAGAACACCGTGTAGTGTCAGTTCCTTATCAGTCAGTGGAGATTGATATCAATATAAACCCTCATCTCCCCTCTGAGTACATAAATTATCTGGAGAACCCCATGGAAATCATTAATGACGCTGAGAAAGCAGCTGAGAAAGACATCTGGAGTTTGATGCAGTTTACAG…	(AAGAA)4	TGCTGGTTGCTCTATGAAAA	CCACCTCCCATGCTATATTC	175	57.034	Putative helicase [Arabidopsis thaliana (Mouse-ear cress)]
HAU0683	TA13647_29730	GTCACATGCGTGCAAGGAGATGGTTTAATTTTGTCAACGACATCTGGTAGCACTGCATATTCTCTGGCAGCTGGAGGATCAATGGTCCACCCACAGGTCCCCGGTATCTTGTTCACACCCATATGTCCGCATTCATTATCGTTTCGACCCCTAATATTGCCTGAGCATGTCACATTGCGAATAGTGGTGCCATTTAATAGCAGAAGTCCAGCTTGGGCATCATTTGATGGTAAGGACAGAAAACAGTTAGCTGCTGGGGATGCTCTTTTGTGCAGTATGGCACCATGTCCTGTTCCTACAGCATGTCAAGTTGATTCTACAAGTGATTTTTTATCCAGCATCCAAGACGGCCTCCATTGGAACCTGAGAAAAACACAGTCGTTCGATGGCCCTCGGGAA…	(TTATA)6	AGTTCCGCATTTCTAGTTGG	AATTTGCTTTTCCCTTTCCT	104	56.982	NAD(H) kinase 1 [Arabidopsis thaliana (Mouse-ear cress)]
HAU0684	TA13669_29730	CATGATTTGAATTTTTTTTTCATATTCCTTTTACTTTCCTTCAAATCTCTCCAATATCCACCGCTACTTCCGCCACTTCGGCCACCGCCGCGAATTTCCGATTTATAATGTGTTTCGTATTAATTGTTACCTGTTACGATTTGTGAATAATTGAGTTAGGGTTTTCGATTTATCTTGATTTATTTGTAAAGGAAAAGGGAAAAAGAAAAAGAAAATAAAAGATGGACAAGTACGAGCTGGTGAAAGACATAGGATCTGGGAACTTCGGCGTAGCGAGGTTGATGCGTAACAAAGAAACCAAAGAACTCGTTGCCATGAAGTATATCGACCGTGGACAAAAGATTGATGAGAATGTGGCAAGAGAGATTATAAATCATAGATCGCTACGTCATCCGAATA…	(AGA)11	TCTCCCTCCAAAGTGTTGAT	GGCATGTACCTCTTTTACCG	197	57.1885	Protein kinase 3 [Glycine max (Soybean)]
HAU0685	TA13696_29730	GGTATCTCGAACAATTCTCTTCATTTTCCTGGAAAATTATCTCCTGTTTCCCCAGAAAAGTTTTGCTCACTTAGTAACGAAAGGTTTATAAATTTCTTAGAGAGAAATTATTAACATAAAGAAACCATGATTGGACCAACCAACTTCATCGACGAGATAGATTGCGGCAGCTTCTTCGACCACATAGACGACCTCCTCGACTTCCCTAACGAGGATGTCGAAGCTGGCTTCTCCGCCCCTGATTCCGCCGTCAACGCCGCCGCTTTTCCCAGCATTTGGACTGCTCACCCCGAGTCATTCCCGGGTTCTGACTCAGTTTTTTCCAACAACAGCGCTTCCGACCTCTCCGCCGAACTCTCTGTTCCGTATGAAGACATTGTTCAATTGGAGTGGTTGTCA…	(AAG)5	GTCTCGGCTTCTGATCAAGT	TATCAGTAGGTGGTGCTGCT	104	56.4925	AG-motif binding protein-5 [Nicotiana tabacum (Common tobacco)]
HAU0686	TA13761_29730	CAGGATCCCGAAACGGAAATCGCGTGTCTCATTTTCGAGAATAACAGGCGTTTGAAAAGATTCAAAGTCTCCATGGACAGCTCGATATGGCTCAAAGCGAGATAAGGACATCGAATACGAAACTGAGTATACTGAAAAAAGAGGTTTGCAAGCTGCAGGGGAGAATGGCTATGTTAAAGGATGGTCTAGTGAGCCGGGATAATGAGATTAGGGAATTAAAGATAGTCGTATCCGATGCCGAGATGAAGATTTTTAACGAAAAAGCGCAAATCGGAGCTAAGGTATCGAAATTGTTGGAGGAACGAAGTTATTTAGAAGAACAACTTATGGATGGGGAGTCGCATGCTCGGTCTTTGGAGGAAGAGATTAGAAATGTTCTTACTGAAAAACGAGAATTGG…	(AT)9	GTTAGGCCTTGCTGTCAAGT	AGGATCCATGCAACATATAA	212	55.0545	TRNA-binding arm [Medicago truncatula (Barrel medic)]
HAU0687	TA13772_29730	GTCACATAAGAATCGAGGAGGAGAAAGGAGGAGGAGGAGCTGTAGATAGAAGATTTGTGAAAAAATGGCCTCGACCACAACGAGTTCGGTTTACATCAACGTCATCGAAGACGTCATCAACAAGGTTCGCGAAGAGTTCATCAACAACGGTGGACCTGGCGAAGCTGTCCTCAACGAACTCCAAGGAATTTGGGAAGCGAAGATGATGCAAGCGGGAGTAATATTGGGTCCGATAGAGAGGTCTTCGCAGAAGCAGCCTACTCCCGGTAGCGCAATTACTCCTGTGCACGATCTTAATGTTCCTTATGAAGGGACGGAGGAATACGAAACTCCTACAGCTGATATGCTTTTCCCTCCGACTCCATTGCAAACANCCAGTTCCTACACCACCGCCGGGTA…	(GAT)5+(GAT)7	ACGTCACTCAACAACCACTG	CCAAATCATCTTCATCGTCA	290	57.0535	Transcription factor IIA large subunit [Arabidopsis thaliana (Mouse-ear cress)]
HAU0688	TA13809_29730	GAAGGTTTAGTTTTACAAACATGGCTACTTCCGGTGTCCTTAAGTTGGTTTCCATGATTCTCACCGTGTGCATGGCGGAGATGGGTGCACCCAAGGCTGCCAAAGCCGCCATCACGTGCAGCGACGTGGTGAGCCACTTGATCCCGTGCTTGTCCTACGTACAAAACGGCGGTACACCCGCTGCTGCATGCTGCACTGGGGTAAAAACACTCTACGGCCAGGCGCAGACCTCCCCGGACCGCCAAGACGTGAGCAAGTGCATCAAATCGGCGGTGAACGGAATGCCTTACACCGGCTATAACCTCAATCTCGCAGCCGGCCTACCTGCTAAATGTGGCCTCCATCTTCCTTACAACATCACCCCCTCCACTGACTGCAACAAGGTGCAGTGAGGCTGAT…	(GCT)5	CGGTGTCCTTAAGTTGGTTT	GCCGTAGAGTGTTTTTACCC	187	56.5625	Nonspecific lipid-transfer protein 3 precursor [Prunus dulcis (Almond) (Prunus amygdalus)]
HAU0689	TA13845_29730	CCGCTACCGACGATAAATCCTCGAGATCTACGCCGACTCGTTCACAGGACAACCGATCCGACTCCGCTCCGCCTACAACAGCTGCAACAACGGCAACAGCAACAGCAACGACGAATAGTCCGATGACTGCTTCAAATCGGTCTGGATACGATACCGCGGAAAAGAAGTCGGTCAATCGATGTTCTGGTTGCAGAAAACGCGTTGGGTTGACGGGGTTCCGGTGTCGATGCGGGGAGCTTTTCTGTTCGGACCATCGGTACTCGGATCGACACGATTGTAGCTACGACTACAAGGCGGCGGGTCGCGAAGCCATCGCTAGGGAAAATCCCGTGGTTAAAGCAGCCAAGATTATCAGAGTTTAGTTTTTACCAAATGGATCCAAATTAAATTAAATAAACT…	(GTTT)4	CCTCTGATTCTTCTGGTTGG	CATGCCATTATTATCCCTTT	289	55.776	Induced stolon tip protein [Capsicum annuum (Bell pepper)]
HAU0690	TA13856_29730	ATGAAACCAAACTACTACCTGTAAATGGCACTGTCCTTCACTCTCCTCTTTATCCATCAATCCTCTAATTAGTATTTCTTCTTCTTCTTCTTCAAAAGCTTCATCCCGCCATCTTCCCTCATTCTCAAAACGTTTTGGCGTCTATTGCCAGGTTAATAACTCAGAAATCAAAGCTCGAATTAGCGATTGTTCCAACAATACGTATGAAGTCAGGGATGCTAAGTTTAAGATCTGGAAACCCTTGCTTTCAACAGCATTGGCAGCAGCCATAGTTGTTTTTGGCTCTGATATCTCTGCTATGGCTGAACTTAATAAGTTTGAGGCAGAAACTCGTGGTGAATTTGGTATCGGATCTGCTGCCCAGTTTGGTTCTGCGGATTTGAAAAAAGCTGTTCACGT…	(TTC)6	GCACTGTCCTTCACTCTCCT	GCAAGGGTTTCCAGATCTTA	218	56.929	Thylakoid lumenal protein-like [Oryza sativa (japonica cultivar-group)]
HAU0691	TA13863_29730	CTTTTATGCAATTTTCACTTCAAGAATCCATATCCCTTTGATATAAAACTGCAAAGGATTTCATTAGTTTTCCATTCGTTTTATTGTTAGATTTTATATGAAAAAATGGTGAGCTGTGTTTTTTTTTTTTTTTTGCAGTGAATGATCAGTAGGGTGTCTTAGCTATATACTCTTTTAGGGTTTCCATTCTTTAGGGTTTTCTTTACCTTTTTCTTTTAAAATTTTGCTTGTTCAGTTTTATAATAATGGAGGAATATAATCAGATAAATGAGAATAGTAGTACTAGTAGGGGAAATTTCTTGTACGCATCTCAAGTTCTTGCATCAAATGGTTCTCCATATCCTAGAACAAGTAGTGGGTCAATACCGCCAGTTTTAACCTCTCTTCATCTTCAACCGA…	(TAG)5	AGGGTTTCCATTCTTTAGGG	GTGTTGATCACTCGGTTGAA	234	57.093	Knotted-like homeobox protein [Populus tomentosa]
HAU0692	TA13941_29730	CTTTTCCGTCCCGCGGTTTTTGCCTACTTTTTCCCCCTAAATTATCTGGAAATAAGATTAAAAATTTAATCTTTGTCTTCCGCCCAGGCCGCTCCTTAGATTGTCTTACTCTTCGGATCTATTTTCGTCTGCTTCAATATAGAAGTAGGAACTTCCCCTCTTATCTATCTCTCCCTTTTTCTCTTTCTTTGTTTCTTCTTACAGGAACCCTAACTTCCCTGATTCTTTTTTTTTTCTAATAAAACTTGCGGTCGTGAAAACGGTGGTCTTATAGTCGATGATGGATTACTTTTGTCCGAAGAGTTGAAATTGAGACAGTCAGAAAACTGATGAACTGAGCATCTTTTGTGACGAAAGGTTTAGCGAGAAATATATACATTCTAGGCAGAAATGGGTACT…	(TCTT)4	CGGATCTATTTTCGTCTGCT	ATCAGGGAAGTTAGGGTTCC	110	57.054	Zinc finger (C3HC4-type RING finger) protein-like [Oryza sativa (japonica cultivar-group)]
HAU0693	TA13961_29730	GATTAAACCCCTCCAAAAAAGCTTACTTTTAGCTCTCTGTTTTTGCTCTCAAACTCGAAGGGATTCGGAAGTATTTGATATGGCGCTTGAAGCTCTGAACTCGCCGGCGACGCCTTTCACCAACAAATACGATGACGTGGACAACAATTACGTCGAGACATGGAAGAAAGGCAAGCGTTCGAAGCGACAACGTGGCGACTCTCCTGCTGCTGTTGAACTTCAACCCACCACCGAAGAAGAGTACCTCGCTCTTTGTCTCATCATGCTCGCTCGCGGCTCTTCCGGTGCTGATCTTGATGTTATTCGTCGGTCTTCCTCTTCGTCGTCACCGCCTCCGCCGCCGCCTGCTTTGAAGTTGTCTTACAAGTGTAGTGTTTGTGACAAGGCGTTCCCTTCTTA…	(CAA)13	CTTCACGAGTGTTCCATCTG	GGCAAGTTGAGGTCAAAGTC	218	57.059	Zinc finger DNA-binding protein [Catharanthus roseus (Rosy periwinkle) (Madagascar periwinkle)]
HAU0694	TA13981_29730	AAAAAAAAAACTTTCGAAAGAAAATTCCTGCCTTGCAGACAAGCTCATAAAACCTTCCATTTATTTTTTAAAAAAAAATTGTTATCTCTTCCACGAAATAGAAATAGGAATAGAAATAGAGAGAGAAAAGTAATTTTACCGTTCGGATCTGTGTTTCTGGAGGAAATGGCATCTGGATCATCGGGTCGGGGAAACACGGGTAATTCCAAAGGGTTCGATTTTGGGTCCGATGATATTCTTTGCTCCTATGAGGATTACGGCAATCAGGAATCGTCTAATGGCAACCACACCGAACCCAACAGCTCCAATAAGGAGTTTCACAAAGGAAGAGTGGCACGTTCAATGTTTCCACCTAGTGGATACAGTCAGCCGGAAGACTCTTTCTCCTCAGATGTGGCT…	(GAAATA)4	CCTTGCAGACAAGCTCATAA	AGAATATCATCGGACCCAAA	209	56.8105	Predicted proline-rich protein [Arabidopsis thaliana (Mouse-ear cress)]
HAU0695	TA14030_29730	CATCTGCCGTTGATTCTTCATCCAATCGCTTGAGGACAAGCAAGCCCAGTCCTCCTCTTACCCTCCTCCTCCTCCCACTACTTCTATTACGCCTCCTCCTCCTTCCTCCTCCGCCGCCATCGCCGCCACTCCGCCTGCTCCTTTCCACCACCTCCTCCAGCAGCAGCAGCAACAGCTCCAAATGTTCTGGTCTTACCAGCGCCAAGAAATCGAGCAAGTCAACGACTTCAAGAACCATCAGCTTCCTCTTGCTCGCATCAAAAAGATCATGAAAGCCGACGAAGATGTCCGTATGATCTCCGCTGAAGCCCCTATTCTCTTCGCCAAAGCCTGCGAGCTTTTCATTCTGGAGCTTACCATCCGTTCCTGGCTTCACGCCGAGGAGAACAAGCGACGGAC…	(CCT)7	GTCCTCCTCTTACCCTCCTC	CAGAACATTTGGAGCTGTTG	141	56.85	CONSTANS interacting protein 2a [Lycopersicon esculentum (Tomato)]
HAU0696	TA14138_29730	CTTCTGAAGGGGTTTTTGTTGGTGCACTTCTTGTCTATGTCTTCTACAGCAGTGGTATTGAAATTTTTAATGGAAAGGAATAGTTTAAGTGCCCTTCATGGTCAGGTGACAGTTGGAATTCTTATCCTACAGGATTGTGCTGTGGGCTTGCTGTTTGCATTACTTCCAGTTCTAGGTGGCAGTTCTGGCATTCTTCAAGGAGTATTATCCATGACTAAATCGTTGGTGACTTTGATTACATTTCTGGCCATTTTGACAATATTATCCCGGACTTGTGTGCCGTGGTTTCTTAGGCTCATGATAAGCTCTATCATCACAGACTAATGAGCTCTATCAGTTGGCATCTGTGGCGTTTTGCTTGCTTGTTGCTTGGTGTAGTGATAAGCTGGGTCTAAGCCT…	(TTGC)5	AGTTCTGGCATTCTTCAAGG	GGCTTAGACCCAGCTTATCA	218	57.0245	Putative Potassium-efflux system protein [Oryza sativa (japonica cultivar-group)]
HAU0697	TA14331_29730	CGATGAAAGATTTGCTGAGATCACAAGATACACCGTAGACATTCGAAGAGAGAGGGAGGAAGAGGAACGCCACCAAGCAAAGAAGAAAAAGAAGAAAAAGGCTGAAATAAAAGAGGATTATTTAGAAGACTACAGGACAAGAAGAAATGACAGAAGAGCACCGGAAAGAGATCGAGGTGCAAAAAGGAAACCTGTTGAGTTAGGACGATATGGTGCAGAGTATGTCCCTCCAACAAAGCGGCGCAGAGGGGGAGAGGTTGGTTTGGCCAACATCTTAGAGCGGATTGTAGAAACACTTAGAGATAATACCGAGGTGTCCTATCTGTTCTTAAAACCAGTGTCCAAGAAGGAGGCCCCTGACTACTTGAACATTGTAAAGCACCCAATGGATTTGTCCAC…	(AAG)6	AGAGAGAGGGAGGAAGAGGA	AGGGACATACTCTGCACCAT	183	57.086	HAF1 [Arabidopsis thaliana (Mouse-ear cress)]
HAU0698	TA14390_29730	TCTTTTTCTTATACTGCTATTGCACTTTTATACGGTTATCTTTGACCTAATGAACTTCCGAATCTTTGATGTAGGTTGCATTACGCTCACGTCAATTTAAAGGAGAAGTTAGGTTCAGAGTTAATGAAAACCATAAACCAAGACAGACCATTAGCAAGGGTGAAGAGATTAACGCAAATAAATCTTCTCCGTCACCAGATGAATTTGAATGGGGTATTTATGCTAGAGGAGCCTTGTATGCATTACAAAGTAGAGGGAACCATCTTGCTCAGGGAATCATTGGCTACATCTGCGGATCTGAGGGTCTGGACAGTTCAGGCCTTAGCTCTTCAGCTGCTGTTGGCATACCTTACCTGCTGGCTTTGGAAACTGCAAATGGTTTAACTGTATCTCCCAGAG…	(TAT)6	TGATTTGTGAAGCTGGTGAC	TGTTGTTGATAATGGGGAAC	174	56.4845	Mevalonate and galactokinase [Medicago truncatula (Barrel medic)]
HAU0699	TA14602_29730	CTCTGAAAGAGTGTAGAAATGGCGACACTTTTAGCAGCAAAAGATAAGTACAGGTCATTCCTGGACGACTAAGCAGATAACGTTCAATGGCGACATGGTGCCCCTCCTTCATACGATGATGTCAATCAGCTCTTCGAACAAGGCCGTACCAAGGAATGGGAAGAAGGATCACTTGAAGAAATAGTGCAAAATGCTATAAAGACATGGGAGATGGAACTCTCCCACAAGGTTCGATTGCAAGACTTCAAGTCCATCAACCATGAAAAATTCAACCTCATCGTTAATGGAAGAGAAGGATTAAAAGGAGAAGAAGCACTAAAGATGGGCAGTTACAATGCATTATTGAAGAATTCACTTCCAAAAGAGTTTCAATATTACAAAGCAGATGAAGAGAGCTTT…	(TATT)5	TCTTCACCAACTCATCATGC	AGAAGATGACAATCGAAATAGC	300	56.225	Pathogenesis-related protein-like protein [Medicago truncatula (Barrel medic)]
HAU0700	TA14618_29730	GAGTTCTGAGCATGAACCAAGCACTACCAGTTGGAGGAATGTAGTAAAGAAGATGCAGTTGTTGGGACCACCTATTGATTTTTGTCCATCTACTGATGCAGAACCTCAGCAGGATATCTATGCTAAGGGAGATGAATATCACAAATTTAGAGAGAGTGCCAAAGAACATTGGGATTCCATGAGATCTTATTATCAGAAGGCTGCTACTGCATATTCGAAGGGAGAGTTGGAGTATGCAGCTTATCTTTCTGATCAGGTGTGTTTTCTACTTGGGGGATGTTATGAATCATGTGTTGCATATAAGTTCGAGATGTGATGCCATGTCATTGGCAAATTTTGAAAAGGAAACACTGGCAACAAAAATGAAGCAACATGAGAACTGGGGATAATATCCCATAA…	(TCT)5	CACTGGCAACAAAAATGAAG	TATTCTAAGGCCAACCCTTG	132	56.8625	putative PRLI-interacting factor N [Oryza sativa (japonica cultivar-group)]
HAU0701	TA14963_29730	GATGAAAAGCAGGAAAGCAGAACTAGAACAAGATGGTAGGATTTTCTTCCCAAACAGAATCTTGAGGTTGCCACCAGAAACTCAATCTACGAATCCCAGAAAGAGGCAGATAGCTTCGAATTGGATCTAAAACGTCTAGATCTGATAAAGATAGATCAAGAAGACGAGAATAATAATATTAACAGCCAAGATAAGATTAGCACCACCAAGAAGAACAAGAAGAAAAATCAGGTGTTGCTGGAGGGGTACGTGGAGGCGGTTGATGAGGAGGATGAACTGAACAGGACAAAGAGCTTGACCGGTGATGATCTAGACGAACTAAAGGGGTGTTTAGATCTGGGGAAAGGCTTCAGCTACGAGGAGATTCCTGAGCTTTGCAACACCTTGCCTGCACTTGAG…	(AAG)6	GAAAGAGGCAGATAGCTTCG	GGAATCTCCTCGTAGCTGAA	270	57.009	T20M3.14 protein [Arabidopsis thaliana (Mouse-ear cress)]
HAU0702	TA15013_29730	CTTCTCATCATGATGGAAGTACATGGCCATCTGAAACTTCCACCGTGGCAGCACAGTGTCTAGTGCATCTATATATTGGTTTTTACAGTGTATTGAGGCCCCAGCTATCAAATGTGTTATCAGTACTGACAGGATACTTGAGAAGCTCAATCCAGGGTCCGGCAAGCAATGGGGTTGTGGCAATGTTCCGTTTGATAGGAGAATTAGGAAGCAGACTCTCAGAAGAGGAATGGCGAGAAATCTGTCTAGCTATAAAAGAAGCAGCCATATCAATGTTCCCAGGGTTTATGAAGCTTTTGAGAACCATGGATGACATTGAGGTGCCTGACAATTCTCCATCCCGTTCTAGTACTGAAGCAAGTACTGATCATGGATTTACCGATCATGAGCTTGAGGACG…	(TATATG)4	GCAATAACCCCTGCAAATAC	ACCATAAGGGTAGCTTCCAA	190	56.7305	Guanine nucleotide-exchange protein-like" [Arabidopsis thaliana (Mouse-ear cress)]
HAU0703	TA15047_29730	AAAAATGGCTCTGGTAAGGTGTTGGTTGACATGAAGAAACACTTTTCGGACTTGACTTTGAACGTTATTATGAGGACGGTTGCTGGGAAGAGGTACAGCGTTGGTGCGGAGGAAGACCAGAAAGAGGTGTTGAGATATCGTACGGCTTTACGAGATTTCTTTCACTTGACAGGGATGTTTGTGCTGGGAGATGCAGTCCCTTTCCTCCGATGGCTGGATTTTGGCGGCTATGAGAAGAAGATGAAGAAAACTGCTAAAGCGTTGGATGAAATTTCCGGGGGATGGCTAGATGACCACAGAAAGGGTGGACATTGGGATGAAAATAAAAAGGAGAAGGATTTCATGGATGTAATGAACTCTGTTCTTAAAGGTGCAAGTCTTGCAGGTTATGATGCTGAC…	(AGA)5	TCACTTGACAGGGATGTTTG	CATCCATGAAATCCTTCTCC	188	56.9935	CYP82C1p [Glycine max (Soybean)]
HAU0704	TA15123_29730	TCTCTTGCAGGGATGAGTCACTTTTACGTTAAGGTTTAGCATTGAATGATGATTTGCAACGCGTGCTAACAAGGCATGAAGCAATAGCTTCAGGAACTCCTTCTCAAGCAAACAAACCTAAGCCTGAACCTGCAAAAGAACTTGTGAATGTCGATAGTCCACTAATTGATACTGGAGACAGTAGCAAGCAGTCTGAGGGGAGATCCACTTCAAGCACTGTTACAAGTTCACCATTTAATCAGTTACTGCTTCCTGCTCCTCCTGCAACTAATGGTTCAACTCCACCACCAGCTGCCAATCCCAAAATGGACTTGCTTAGTGGTGATGACTTCAATTCACCTAAGGCAGATAATTCACTGGCCCTTGTTTCTTTGGGAGAACCACAACAAGCACCTACTG…	(CAG)8	ACCTACTGCATCACAGCAGA	GCTCATATTGAGGAGGTGCT	209	56.9545	VHS and GAT domain protein [Glycine max (Soybean)]
HAU0705	TA15192_29730	CCCAAGCAAATATCAAACAACCAGCTAAGCCATTATATATCATAATGAAAGGGATTCGCTCCATTCTTATTGCTTTTGGCCTCTTTGCTTTTGCTTGCTCATCGGCCTCAGCATATGACCCCAGTCCTCTCCAGGACTTTTGTGTAGCTATCAAGGACATCAAGAATGGCGTGTTTGTAAATGGTAAATTTTGCAAAGACCCAAAGCTTGCAGTTGCAGAAGATTTCTTCTTTTCAGGCCTAAACAGGCCGAGGAACACATCAAATCCAGTTGGATCAAATGTCACTATGATCAATGTAGATATAATACCAGGACTTAACACTCTCGGTTTAACTCTGATTCGAGTCGACTATGCACCTTATGGTGTCAACCCTCCTCACACTCACCCTCGGGGATCCG…	(GTTT)4	CCAGTTGAACAAGAATGTGG	AAAAGTGCATGCAAACATTG	129	56.9235	Germin-like protein subfamily 1 member 13 precursor [Arabidopsis thaliana (Mouse-ear cress)]
HAU0706	TA15194_29730	CTCCTTTACATCCCTCGATCTAAACTTTCCCTTAATAAAAGCCCTCCTGTATTTTGTTTCACCACCCTCTCCTTTCCCTACCACATATATCTTCTTTCTTTTCTTAAACTGTTTCTTAATAAAATAAATTTGGTCTCAAGCCTTTCCCATTCAGTGTTGTATTTCCATTGATCAGAATCCTTTATCAGAACTGTAAGCGTGAATGTTGTAATGGAGACTAAGGGCGGTAAAAAGAAGTCTAGTAGTAGTAGTAGTTCTTTACAATACGAAGCTCCTCTCGGTTACAGCATTGAAGACATTCGTCCAAACGGTGGCATCGAAAAGTTCCGATCCGCTGCTTACTCCAACTGCGTTAGGAAGCCATCCTGATATACCTTCAAACAAAATGGCACTCTCGAT…	(TAG)5	AGCGTGAATGTTGTAATGGA	TGCCGAAGAAAATCCTACTC	228	56.839	S-adenosylmethionine decarboxylase [Prunus persica (Peach)]
HAU0707	TA15393_29730	GAATTTCATTACCCAACAATCCCCATGCAGTATGCATCCCCTACCCGGCACAAGGTCACGTAAACCCGATGCTCAAAGTGGCCAAACTCCTCCATTTCAAAGGCTTCCACATCACTTTCGTCAACACCGAGTACAACCACAAACGCTTGCTCGAATCCAGGGGCCCCCACGCCCTCGACGGCTTGCCTGACTTCCGGTTTGGGACAATCCCCGACGGCCTTCCTCCGCCGGACATCGACGCCACGCAAGACATCCCCGCGCTTTGTGACTCAACTAGCAAGCATTGTTTGGCTCCCTTTCGCCGACTCCTTGTTGAGCTAAATGCTAATGCCGGTGTCCCGCCGGTCACTTGTATCGTCGCCGATGGGAGCATGTCGTTCACTCTTGAGGCGGCTAAAG…	(AAT)5	TGAAGAGGGAGAAAGTGGAG	ACTTGAAGGTATTTTCCACA	230	54.6355	transcription factor/ transferase, transferring glycosyl groups [Arabidopsis thaliana]
HAU0708	TA15397_29730	TTCGTGGTGTGCAAACTCCTCAGAAGAAAACACCCAAAGCTCCTAAAGGTTATGGGATTCTTGATGGTATTCCTGCTGTAACACCTGCCCGGAATGCCGAAGTTAGCAGTGCATGCAAGCAGGAAAATGATGCATTATTAGCTGCAGCAGCAGAGATAAAAAGAAACCAAGCTAAGAAGGAAAAGGATGCTGCAAAAGATCCTGAACCTCAAGTTGGCAGCAGAGGACATGGGAAAGGGAAGGGAAGAGGAAGGACTAGACAAGGCCATGCTAGGAATAAAGATGGCTCCAATAATACTGAGCTAGCAAACGGTGATAGACCTGAAGTTTATGGGTCAGAAAATGGAGGCCAAATAAATGAAATCAACCCTACTGTAATTGTTGATGGGGTTTCTGGGA…	(AAGGG)4	CTGCAGCAGCAGAGATAAAA	TCATTTATTTGGCCTCCATT	220	57.0245	DNA repair endonuclease UVH1 [Arabidopsis thaliana (Mouse-ear cress)]
HAU0709	TA15405_29730	CTCCATAGCTTTTCCCTTTCCTTTTCCACCTTTCCTCACTCTTTTATCCATGGATAGTGCTCAGAGGCCGCAGGGAATTGAGGTAGTTAAGCCCATGGAAGCTTCAAGAGGTATGGTAGAGAGAAGGACTAGACCTCAAAACGATCACGCTTTGAACTGTCCCAGGGGCAATTCAACCAACACCAAGTTTTGTTACTATAATAACTACAGTCTTTCTCAGCCAAGATATTTCTGCAAGACTTGTCGAAGGTATTGGACTGAAGGTGGCTCCCTCAGGAATGTTCCTGGTGGAGGTGGTTCAAGGAAGAACAAGAGGGCTTTATCATCATCATCACCACCACGACCACCAGCTTCATCGAAAAAGCTTGGTGATCTAACAACCCCACCTACTCCTCAAAA…	(CAC)6	TGCAAGACTTGTCGAAGGTA	TATAGTCCTCGGTTGGTGGT	229	57.021	Zn finger protein [Nicotiana tabacum (Common tobacco)]
HAU0710	TA15464_29730	TTTTCTCCCATCAAGAAGAAATGGGTTTCTGGGCAATTGAAGTTAAACNCTGGAAAACCACACCCTTATCATTCTGACAATGTTCGGGGAAAGCTTCACATTACTCAGGCAACTTTAGGCCTTGGATCATTTAAAGAAAGGTCTGTACTTCAGTGTTCTGTCGGACACAAGAGTCCGATCATCCTGTGTTCCTTGTTACCAAATCAGAATGAGACTTGCGCCTTAGATCTTAAATTTGATGAAGATGATGATTTAGTTGCTTTCTCAGTAATTGGCCCTCAAAGCATCCACCTCTCTGGTTACTTTGTTGCTGATGATGGAGATCACCTACGAGATGAATATGAGTCTGATTCTTATGGGGAGGATATTGCTGAGACTGAGACTGAGTCCGAAGATGAG…	(AAG)5	AGATGGCTTTCCAGTTTCTG	TCTTCTTTTTCCCCCTTTCT	176	56.997	Peptidyl-prolyl cis-trans isomerase [Arabidopsis thaliana (Mouse-ear cress)]
HAU0711	TA15474_29730	AATTGGGGGGAAAATGGTGCGCTACCAATTCAAAGCGAGGTTCTCGCGAAGCAGAGCCGACTCTGAAATCGTAGTGTGAGAGGAGAGAGAAGAGAGGACGCTGACCGACTATGGCGATGCTAGAAAGCATTGTCGTTTTCACTCTCCTTCTCCTTATGTTGATCCTTATCATTATCCTCATTCTCTTCGCCTTCAAACCATGGCGTTTCTTCTCCTCCCTTTTCTCTTTCCCTTCTCGTTCTCGCTCCATCAAGGTTGAAGACGTAGAGAGGCCTCTAGTATCAGATGATGTCAATCACAGTCAAGATCAAAGCAATGATTTGACAAGAAATTATGACTTAGAGGGTGCGTGTTACCAAAGTGAAGCTCTTTTGCGCTCACCTCGTAATAAGGGACTTG…	(GA)7	CTACCAATTCAAAGCGAGGT	GGCGAAGAGAATGAGGATAA	170	56.971	Kinase-associated protein phosphatase [Arabidopsis thaliana (Mouse-ear cress)]
HAU0712	TA15643_29730	CGGCTCACTCCTCCACCTCGTCGTCGCCGTCCTCTATGACACCGCCGAAGCTGATACCCTTTCATTAAACGACCTTGCCTCTGCCCCCGCCGCATCTTTATCATTATATCAGCGAAATGTCCCTCTCTCACTCTCACCCAACTCCCTTAAACAACTCCCCTGCCTTATCCGGTAGTAGCACCACCACCGCCACCACGACCAGCAGCTTGTCTTCCGGCGAATCCGCCGCCGTTGAACTGGTAACTCGGGAACCCGGCACGTCGTCCCACAATTATCCACCGTCCGATGTGGTTACCATTTCAACACTCATCGACATGGAATCCCATCACATGCCTGTCACCGATTACCTCCATCGTTGCCAGCAACGTTCCATCGACGTCATAGCCCGTCAAGACTCCA…	(CAC)6	CGAAATGTCCCTCTCTCACT	GAGTCTTGACGGGCTATGAC	285	57.0945	Cyclin-D like protein [Chenopodium rubrum (Red goosefoot) (Pigweed)]
HAU0713	TA15706_29730	AAATTTTCTTTTTAGATGTTCATTCCCATAATCGGATATATGCATGGTGGAAAACATATTTAACCGTCTTTGATTTTGGGCATTGTATTAACAGAAAAAAGTTATCACTACAAAAAGTGTGGAGTATATGCCATTCTGGCTCTCAGTCGCAGGCTTATCTAATGGCATCTGTTGGACCATCTATGGCCTCATGCCATTTGATCTCTTCCTCCTGGTAATAAGTTAAAACTAAAATAATAATGATGATACTAATAATTAATTAACTAATTAATTAAATTAATAATGTGAGTATTGTGGATGTTTGTAGGTAAGCAATGGGCTAGGAGCAATATTTGGTGTGATTCAGCTGGGTTTATATTGTTACTTTTACTTCTATGGGGAGAAGAATAGTAAAGAGGG…	(TAAT)6	GTCGCAGGCTTATCTAATGG	GGGGTGATTAGAGAGCTGAA	294	57.202	MtN3-like [Oryza sativa (japonica cultivar-group)]
HAU0714	TA15929_29730	GGGATTGAAGACCGCCTTCGCTGCTTTCATGGGTAAGATTCCTATAAGTAAGAAGAACAAGAAGGAAAGGTACCAAGAGGAGTTGGAAGAGCGCCTGGTATCACTAATTGCATCATTGTTTGGTGGAATTTTGAGAGGTTCCAGAAGGGAAAGGTTGTTAAGTAAATTTGTTGAGAATGAATGTGAGAAGATAGACCGCCTTATGGAACTATATATAAGATATTCCGACAGAGTTACAGCAGAGACACAACGACTGGAGCAACTGGAACTTGATGATTTGGAGATGGATGAAGAGGAAAAGTACAATAGGAAACTTGAATCTGGACTTTACACTCTTCAGTTGATTGCTGTTATTCTGGGTCATCTTTGGTGTTCTGAACACCCTCAAATGAGGGCAAG…	(AAG)5	GCTGCTTTCATGGGTAAGAT	CCTTCTGGAACCTCTCAAAA	129	56.9325	Putative nuclear protein NAP [Oryza sativa (japonica cultivar-group)]
HAU0715	TA16108_29730	CAACCCAATCGCTTTGCCTTCGGTTCATTCTCCTCCTCCTCCTCCTCCTCCACAGAGAGAGAAACATTAAAAAACATGGCGGCTTTGACTACATTAACGCCTTGCCAAGCCACCTCGCATTTTAATATTAGAATTTCCCATTATTATAATCAAAAGCAAAACCAAAATCAAAATGTTTATATTAATCAGACTAAAAGCATTCATAAAGCGAAGTCCTCTTTGCTTAGTTTTGCTTTCTCTTCTCTTTCTGCAAAATCCACATCAGTTATCCCAGCTACTCATTTCTCTACTTCAGGCAGTAGCAGCTCATGGTTGCAAGATAACACCATGAATCTTGATGCTAGTAGTAGTGGCAGTGGATTAAGGGAGGGTCCAATATATTCGGTTTTTCCTGCAAAA…	(CTC)7	CTTTGCCTTCGGTTCATT	TGTGGATTTTGCAGAAAGAG	250	56.3705	D-glycerate 3-kinase, chloroplast precursor [Arabidopsis thaliana (Mouse-ear cress)]
HAU0716	TA16161_29730	GATGAGGAGACGTGGAGTAGGGATGTCACTGGAGTATTTCTTTGCTGTTGATGAGAGGAGGAAAAGGGCTTTTATATCAACAAATCCTACATGATAGTTAGGGTCCTTCTTGCCGCTTCAATTGCGGCTTTAGCAGTTAAGCGGCTCAATCTCAAAAACTCAAAGCCATCACCTTCAGAAAATGGCAAAGCAGGCTTTGAGCAACATCCAAATAAGGACAATAAGAAGCAGTTTAGATATCCTAATGATAGCCTCAAAGAAAAGGATGGTGAGGAAGAAGAAGAGGAAGAAGAGGTTAAATTGATTAGCAGCATATTTGATCGAGCTAATGATAGCCGACCAGATATTGGTGATGAAGATTTTCTACCTGAATTTGAAGACCTTCTTTCTGGGGAAATC…	(GAA)7	ACCTTCAGAAAATGGCAAAG	CTTTCTCTGCCCTGTCAAAT	272	56.9655	Similarity to pherophorin [Arabidopsis thaliana (Mouse-ear cress)]
HAU0717	TA16223_29730	CGTACCTCCTATTCGTCCTATCGGTCGTCGTGCTAATGGCATTGTTTGTGCTGCTGTCAATTCAGAGACGCGTCAGGAGGTTGCTATTAAGAAGATCGGTAATGCATTTGATAACATCATAGATGCCAGAAGGACACTGAGGGAAATCAAGCTTCTTCGTCACATGGACCATGAAAATGTGATTGCCATCAAGGACATCATTCGACCACCGAAGAAGGAGACCTTCAACGATGTTTACATCGTTTATGAATTGATGGACACCGATCTTCATCACATAATCCGCTCCGACCAGCCATTGACAGATGATCATTGTCAGTACTTTCTGTATCAGTTGTTACGAGGACTGAAGTACGTGCATTCTGCCAATGTTTTGCACCGTGACCTTAAGCCAAGCAGTCT…	(TA)13	GAATCCTTGCAATTCAATCC	GCAAAGTTGAATGATGTTCCT	196	56.928	Mitogen-activated protein kinase 4 [Petroselinum crispum (Parsley) (Petroselinum hortense)]
HAU0718	TA16241_29730	GGGAGAAAGAAACATATTTTTAAGCTGTTCCTATTTATGCCGCCGGTTCGGGAGATGTGTCGGATTTGACGGCGCCTTCCTCCATTGACCTCCGGTCAGTTTCCCTGCTCGATTCCGACCATTCACTGGCACGTCCCTCAATAATAATTTTTTTTGACCAATTTATCTTATCTGTCACCACGATATTTAAACGAAATAATGGAAAGAGGGAAGTGAAAAGGGACAGGGGCCAGGGGGCAGGGCACCGAAGTGGATTTTCGAATCCCAGCGACTATTAACCCTCTCTCCTTTTGCATTAAAATATTAGATTGCGGGGATTTCTTAGTGTGAGAAAGATTTGATTTGAGAGAGAAATTTTATATTTTAATATCCATTTTTCTTTTAAAAAACATTACACCG…	(ATC)10	GCAAGAGCAAAAAGAAGAGG	GGAGGGGTTTGGTCTAGTTT	262	57.041	Response regulator protein [Dianthus caryophyllus (Carnation) (Clove pink)]
HAU0719	TA16323_29730	TAAGTTTCTCCATTGCTAGATCTCTTGCGATTTAAATTCCTCTTTTTTATTTTTATCTTTATTTTTATCTCCTTTCAAAAAAAAAATTCTCTTGAAAAAAATCTGATTCCGATTGATTAAAATCAGTCATGATTTCTTCAAGCAAGATCAAATCCGTCGATTTTTACAGGAAAATCCCTAGAGATTTAACAGAGGCATCTTTATCCGGTGCAGGGTTGTCCATCATAGCTGCATTGGCTATGATGTTTTTATTTGGAATGGAATTGAGTAATTATTTTACAGTCAGCACCTCTACATCTGTTATTGTTGACAATAGTTCTGATGGAGACTTTCTACGCATTGATTTTAACATGAGTTTTCCAGCGCTCTCATGTGAATTTGCATCTGTTGACGTGAGTG…	(TTTTTA)4	TTGCTAGATCTCTTGCGATT	AATGCAGCTATGATGGACAA	223	56.053	Thioredoxin family-like protein [Oryza sativa (japonica cultivar-group)]
HAU0720	TA16465_29730	CAGATTCTTACTACAAAATGGCAGCACATGCAAAGCTTTCTTCAGTTTAATTATGGGTGTTTGCAACTGTGGTGCCTAAGCCCTAAGCCTAAACTAAATCCACCTCCTCCCTCCTCCTTTTAGTTTAGGAAAAGAATCTCTACTTCATAATTTCTAGGGTTTCGTTTCTTTGCCATCTCATTTCCTCGGCTCTTTTTGGATTTAGGCGGGGATTGGAATCAATGAGAGATCAATTGAATTCGGATCTGTTTGACCCGAGAACTGAGATGGTCCCAGATTTTTCGCGTGGGGCGTCTAGCTCCGATGGTGATTTCGGTTTCGCTTTCAACGATAGTAATTTCTCCGATAGACTTCTTCGGATTGAGATTATGGGTGGGCCCCCTCAGTGCCGCCCCGATG…	(CCT)5	TTATGGGTGTTTGCAACTGT	AAAAATCTGGGACCATCTCA	232	56.786	POZ/BTB containing-protein AtPOB1 [Arabidopsis thaliana (Mouse-ear cress)]
HAU0721	TA16475_29730	GGTTCAAGTGTTTCAGGCACCCCTTTAGGGCAAGAAATCAATCAAAAACCAAAACAAAGCATTCGGATGCTCTTTGCCCCTTCAATATCCACAACCCTACTAGACGGTGTCCCCATTGTTAACCCAACAACTCCGGGAACCACTCCAAACCCAACATCCCCCTCGACCGAGCCGATTACAAACCCTACTACCCCGACATCACCGGACACAAATCCGACTCCAACATTACCAGACACCAATCCGACTCCAACATTACCGGACACAAATCCGGCTCCCACCGGCCCTACCACGACTCCTCCGACTGGCCCTACCACAACTCCTCCGACTGGCCCTACCATGACTCCTCCAACTGGGACAACCACAACTCCTCCAACAGGGACAACCACAACTCCTCCAACA…	(CAC)5	GGCAGCACAGCTTAGTAACA	CAAAATCGGAATGACACAGA	243	56.933	Putative beta-1,3-glucanase [Oryza sativa (japonica cultivar-group)]
HAU0722	TA16482_29730	TGCATAGAGGTCCATGGACTCCGAGAGAAGACACATTGCTTATCAACTACGTTCAAACTCATGGTGAAGGTCACTGGAGATCACTTCCCAAGAAAGCTGGGCTACTCAGGTGTGGAAAGAGTTGCAGGCTGAGATGGATGAACTATCTAAGACCAGATATTAAAAGAGGGAATATATCCACAGATGAAGACGATCTCATCATCAGATTACATTCTCTTCTCGGCAATCGTTGGTCTCTCATTGCCGGGAGGCTCCCTGGTCGAACCGATAACGAGATTAAAAACTATTGGAACACCTATCTGAGCAAAAGACTTCTAAGCCAAGGAATCGACCCCAATACCCACAAGAAACTACCAAAGCCAGTAGTTCAACAAGTGAGCAAGAGAAAGAACAGCAGAG…	(ATGT)6	TGAATCGTTGCTCATTTGAT	AATTACCGACATTAACAGGA	117	54.5055	MYB transcription factor MYB185 [Glycine max (Soybean)]
HAU0723	TA16516_29730	CATGCCCGTAGCCCCTCCTCCCCCGATCCCTCCCCCGTCCGTCATCCCTGTCGTCCCTCCTTTTGTCTCTAACCCTACGACGGCGACGACGGTGGCTGGTGGTCCACCACCGAGTTTCGACCACCCATCTTACTCTGACATGATATGCGAAGCTATCGGGGCTTTAAAAGACAAGAATGGGTCAAGCAAAAGGGCTATAGCTAAGTACATAGAGTCAGCTCACAAGGACTTGCCACCAACACACTCGGCCTTGTTGACTCACCACTTGAAGCGCTTGAAAAACAACGGTATCTTAGTCATGGTCAAGAAATCTTATAAGCTTGCTTCTACTGCTAGATCTGAGGTTCCTATCCCCGATTCTACTCCTTCCAACCCTCCCGATGTTTCTTCTCCTCCTGG…	(CAG)6	TAAACCCAAACCCACAATTT	TCTTCTTAGGGCCAGTTTTG	194	56.9875	HMG I/Y like protein [Glycine max (Soybean)]
HAU0724	TA16653_29730	GTTGCAGATGAGTCAGCTGGAAGGCAAGTGCCGATTGCTTTTTTCGAGCGTATCAAGGATGATTTCGTGTCGAAATATGATAACGGGAAGGCTGCTACAGCTCCTGCCAACAGCCTGAACAAGGAATTTGGGCCAAAACTGAAAGAACATATGCAATACTGTATGGAGCATCCTGAAGAAATAAGCAAGCTGGCTAAGGTCAAAGCTCAGGTTTCTGAAGTTAAAGGTGTTATGATGGAGAACATCGAAAAGGTGTTAGATAGAGGGGAAAAGATAGAGCTGCTAGTGGATAAGACTGAGAATCTTCATAATCAGGCTCAAGACTTTCGAAGTACAGGGACAAAAATCCGAAGAAAAATGTGGCTACAAAACATGAAGATCAAGCTGATTGTTCTAGGA…	(AT)8	AATCAGGCTCAAGACTTTCG	CACCTGGTGATTGCTAAATG	300	56.8975	Synaptobrevin-like protein [Oryza sativa (japonica cultivar-group)]
HAU0725	TA16804_29730	CAAGAGGCAAAAACGGTTGAACAAAGACACATGAATTTATAGCAGATAGAGAAGAAGAAAAGAAAGAAATTTTATTATTAATATTATCATTTCTTTTTGTGTGGAAAATTAAGGGAGAAAGGGGAAGATGAAGATCACGTCGTCTATTGGTGTTGAAGTGCAACCCAAAAGGATCGGATCCGATCATATTAGCGAACGCAACTGATGTGAGCCATTTCGGTTACTTCCAAAGGTCAAGCGTGAGGGAGTTTATCGTCTTTGTTGCTCGAACCGTCGCCAAACGTACACCTCCCGGCCAGCGTCAGTCCGTCCAGCACGAAGAGTACAAGGTACACGCTTACAACAGAAATGGACTTGTTGCCTTGGGATTTATGGATGACCACTATCCTGTTCGAAGTG…	(TTA)5	AACGGTTGAACAAAGACACA	TCGAGCAACAAAGACGATAA	258	56.8635	NTGP1 [Nicotiana tabacum (Common tobacco)]
HAU0726	TA16905_29730	CGCTTTTGAAGCTAACGACTTTCACATACATACGAAACTCATCAAGGAACACCCCCCCTCTCCTTTCTCCCAAGAAGAGCAGGTATTTCAGATTTTGGTTCTAACCCAAATATTTGCATACCTGTTCTTCTTTTCTGGTACGTTTTTTGAACTTGGAATCATGGGAACTCTTTAAATTGATTGGTTCTTGGGATTGCTTAGGCTTATGTTATCTATTGCCTTGAAAGTGGTGGACGTGGGTGATTTAAGAGGAGACTTTTTGATGAATCTAGATTGAGGGTATGGAAGCAGGTTTATAACTATAAGGGTAGCTTTTGGATTTGGCAATTTCTGCGGTCTATCTTTCTTTGTTTCTTTGAATGTATCTTATTGTTATTGAAGAAAAGGATCGGCTTGTGA…	(TCTT)4	TTGGAATCATGGGAACTCTT	AAAGGCTTGAGAACATCCAG	284	57.002	binding / transporter [Arabidopsis thaliana]
HAU0727	TA17150_29730	TACTTGCAAGCAGTAGTGAAAGAGCTCTTACGTAGGCACCCACCGACGTACTTTTCGCTCACACACGCAGCTACTGAGGAGGCAGCAACATTGGGGGGATACGACATCCCGACGGATGCGAACCTGGAGATTTACCTGCCGGGAATAGGCGACGATCCGAAAATATGGTCCGACCCAGAAAAGTTCGACCCGGATAGATTCTACTTAGGGAAAGAGGATGGTGATATAATGGGGGTGAAAGGGGTGAAGATGATGCCGTTTGGGGTAGGGAGGAGGATTTGCCCTGGTTTAGGGATGGCGACGGTGCATGTTCACCTGATGTTAGCGAGGATGGTTCAGGAATTTGAATGGAGTGCATATCCAGCAAATAGCAAGGTGGATTTTAGTGGGAAATTGGAG…	(AT)7	AGGATGGTTCAGGAATTTGA	TCCAGCACAAGAATTGAGAA	269	56.9855	Cytochrom P450-like protein [Arabidopsis thaliana (Mouse-ear cress)]
HAU0728	TA17250_29730	AAGAGGAGCTGCTGTTAAGATCTTACTTGTTATTATGATCTCCCTGTTAACATCAATCTGTTCTTACGGCTTGCCGTGGTTGGCTACATGCATCCCCTGCCCCGCCGATGCATCTACAAGTTGCCCCAACACTGATGTATCTGGCAACTACAAGAGCTTCCAGTGTCCACCTGGTCATTACAATGACCTGGCTTCACTGTTTCTAAACACTAATGATGATGCTATTCGCAACCTATTGAGTACCAATACAGTGAAAGAATTTCATATCTCCTCTCTTTTCATCTTCTTTGTTGCTGTTTACTGCCTTGGCATTATCACTTATGGCATAGCTATCCCCTCTGGGCTCTTCATCCCTGTCATATTGGCTGGATCTTGCTATGGCCGCCTTGTTGGTAGACT…	(TC)11	AAGAGGAGCTGCTGTTAAGAT	AGAAACAGTGAAGCCAGGTC	204	56.0315	Chloride channel [Oryza sativa (japonica cultivar-group)]
HAU0729	TA17252_29730	GGAAGAGCTGAGCTTCATTGTGGGTGTTATCCGTAATGTCATCTCAGTTCTGGTTTTTCTTTCTCCAGTTGGCACGTTTTGGAGGATAGTGAAGAATGGATCAACGGAGGATTTTGAGAGTCTTCCTTACGTTTGCACATTGTTGAGTTCAAGCTTGTGGACTTACTATGGAATCACAAAGCCTGGGGCTTACCTTGTTGCCACTGTGAATGGCTTTGGCATCCTGGCTGAAGCTGTCTATGTTGTTTTGTTCCTGATATATGCACCCAGAAAGATGAGGGTGAAGACTGGGATTTTGGTGGGGATATTAAATGTGGGGTTCCTAGCAGCAGCTATTTTGGTTACTCATTTAGCATTGGAAGGAGACACTCGAATCGATGCAATAGGGTTCATGTGTGC…	(CCCACA)4	CATTCAATCCCCTTTCATTC	ACCCTAAAACATGAGGAGCA	262	57.0875	Putative cytochrome c oxidoreductase [Arabidopsis thaliana (Mouse-ear cress)]
HAU0730	TA17304_29730	CGATATCGTGTTGATGATTTATCTTTTTGGTTGAATCGTTGAATAAATAGAAAGAAATTGAAGAAAAATTGTTAAATTTGTAGAAATTATGAGTGATCACCTGGTGTTATATGTGGATCGTCTTGTGAGGCCGGTGCCGGCGCGTCCACTTGAATCGGGGGCTGGTCCCTCGACGGAGGAAAAGGAGAAAGTGAAGGATAAGGAGGTTTTCCAAGGAAGCAATGAGGAGGACCCGCTTATTCAGGTGGCGGAGTGCCGCATCTGTCAGGAGGAAGATTCCATTAAGAATCTAGAGACTCCGTGTGCCTGCAATGGCAGCCTCAAGTATGCGCATAGGAAGTGCGTGCAGCATTGGTGCAACGAGAAAGGAGATATAATCTGCGAGATATGTCATCAGTC…	(TTCT)5	TGGGTATGACGAATATGCTG	GTAGCATGGCAAGAGAAACC	190	57.226	Putative zinc finger protein [Solanum demissum (Wild potato)]
HAU0731	CA994187	ATGTGAACTGGAGCGATTTTATGGAAAGGACCCATTGGAGTCGAAAGACTTGTCTCGCATAGTGAATTCTAACCACTTTGATCGCTTGTCAAAGCTCATGGATGAGGAGAAAGTTTCTAGTAAGATCGTCCATGGCGGTCAGAGAAATGAAAAGAACCTGTCAGTTCTAACCTGGCTCTTGCATTTCTTTTCTAGTACACTTGGCATCATATGCTGTCAATAGTTGTTGATACGTGCTTCTTTCTTCCAATTGCAGGCAGATTGCTCCCACGATCTTTCTTGATGTCCCAGTAAATTCTCTCATCATGAAAGAAGAGATATTTGGCCCATTGCTTCCGATTATCACGGTAGGAACTAAAGGGTCCATTGCACCAAAATGTTTTGCTTTGTTATTATTAT…	(TTA)6	CCGATTATCACGGTAGGAAC	AAGGGCAGTGCTACTTATGG	122	57.018	Aldehyde dehydrogenase, putative [Arabidopsis thaliana (Mouse-ear cress)]
HAU0732	CO069614	CCTTTTTTAATCTCCATGTATCCACCCACATATAAAGCAAGCAGCTTTATTAATATCTCTTTAATTCAATTTTCCTTATCTCTCTTTGAGTCTTCAATTGATTGCCCAGATTTCTTCTTCTTCTTCTTCTTCTTCTTTTCTCTTCAACTCACGATCTGCATTCGCTATTTTATCATGCTTTTCTTAAAACTTTTCCTTCTCTTTTCTTTGTGTTCCTTCACTTTCTCTCATATGCCGACTTTAACCCTCATCTTCTCCCCAGACCACTAATCATACAACCAGAAGATATCGAGACCCAGTACGAAAAATTCGATGATGAACTCAACTTACACTGTACCAGTTGGAGATTTTCCGTCGAAGCCAACAATTTGAGTCCCTGGAAGACGATTCCCGAGGAAT…	(TTC)9	TCCATGTATCCACCCACATA	ATTTTTCGTACTGGGTCTCG	297	56.9195	Acid phosphatase 1 precursor (EC 3.1.3.2) (Apase-1(1)) [Lycopersicon esculentum (Tomato)]
HAU0733	CO069627	CACCATTGTTGGCTATGCGTTTACTTCGGAGCCAAAGAAACCAAAATCGTCTTCTTCCCTTCATCATCATCAACATCACTTGTTCATCATCATCTTCATCATAATATCATATTTGTTTCCCTTTCCTCTGTTCCATTATCGAGAGCCCCTAAGCTTAAACTCTTCTTCCTTTTTTTGGCTCTCGATCTTTTTCAGAACCAAAAAAAAAAAAAAAAGAGAAGAACTAATCGTTTTTACACTTTGGGTTTTCTTAAATGAAGATGGAGAACTTAGCATCGCAGTTAAAACGGGGAATTTCCCGGCAATTCTCAACCGGGTCTTTAAAACGGAGTTTAAGCCGTCAATTCACTCGGCAATCGTCGCTTGAACCACGGCGGAACAATTTGCGGTTTAGCTTTG…	(TCA)6	TACTTCGGAGCCAAAGAAAC	GGAAATTCCCCGTTTTAACT	278	57.1	Ankyrin-kinase [Medicago truncatula (Barrel medic)]
HAU0734	CO069798	TCTCTTTGTTGCACCTTTTTTTGGTCAAAACAACACAAACAACAAATTAACAAACCCTTGTTCTACTACTATTACTACAACAACATCCTCTGTCTACAACTCAAAAGCAAAAGAAAGTAAAAAAATGGATGGAAGCAGCATCGATGAAAGCACAACTAGTGATTCCATATCCGTATCCATTGCCCCATCAAATATTTCACCTTTGCCTCAGCTCACCAAATCTCCTGACTCCCTCTACCGCGTTGGGAGTGGAACCAGCGTGATTGTGGATTCTGAATCTGGGGTCGAAGCCGAATCAAGAAAGCTCCCTTCTTCCAAGTACAAAGGTGTGGTTCCTCAACCCAACGGTCGATGGGGTGCTCAGATATACGAGAAGCACCAACGTGTTTGGCTTGGCAC…	(CTA)5	TGGTCAAAACAACACAAACA	AGGAGATTTGGTGAGCTGAG	205	56.4775	RAV transcription factor [Capsicum annuum (Bell pepper)]
HAU0735	CO070035	ATTTTCAAGGGTTTTGAGTCAACAAATGGAATACTACTCGAGTGCCCCTAATGCTGATAGGATAAATCGACTAAAAGGTGAAATGAGTCAGGTGAGAAACGTAATGATAGAGAATTTTGATAAAGTTTTGGAGAGAGGTGATCGGTTAGAATTGCTGGTTGACAAAACTGCCAACATGCAAGGAAATCCCTTTCGCTTCCGAAAGCAAACTCGCCGTTTTAGAAACCCAGTATGGGGGGGAAACGTCAAACTTACGGTTGCTCTAAAAATCCTCCCCCTAAAAATTATTTATGTTGGGCGGGCTTTCGTTTGCCAGGGGATCCCACTCCCTTCATGCCTAAAATGAGGTCAAGAGCTTGAGATTCAAACTCCTTGGGTACTTGCCCCCTTTCCTCTTGC…	(GTTGA)4	AAAAATCCTCCCCCTAAAAA	AGAAACATGGTAACCCAGGA	267	56.857	Putative synaptobrevin 1 [Oryza sativa (japonica cultivar-group)]
HAU0736	CO070552	GGAGAATTCAACTCAAGAATCCCACCTCCGATCCGACAACGCCGTAACCTACGAATCACCCTACCCACTCTACGCCATGGCCTTATCTTCCACGCCCGCCGTCACCCATCTCAACCACCAACGCATCGCTCTCGGCAGTTTCATCGAAGATTACGCTAACAGAGTCCACATAATCTCTTTCGACCCTGAATCACTTACCCTCACAACCCACCCATCTTTGTCGTTCGACCACCCTTACCCACCCACCAAACTTATGTTCCAACCCCACCGGAAATCCCCTTTCTCTTCCTCCTCCTACCTCCTCGCTTCATCCGGTGACTACCTCCGTCTCTGGGAAGTTGGGCACTCTTCTATCGAACTTATCTCCATTCTCGACAATAGCAAAACCAGCGAGTTTTC…	(TCC)6	TACGAATCACCCTACCCACT	GAGGTAGTCACCGGATGAAG	276	57.0745	WD-repeat protein GhTTG1 [Gossypium hirsutum (Upland cotton)]
HAU0737	CO070781	AATTATTTCTTCTCTTTTACCATAAATTAATTCTTGTTCCATCTCACTTCATTAACTTTGGGTCATCAATAATTAATCGAAACCATTGCCAGAAATAATAATAACAAATAATAATAAATATCTAAACTTCTCTTATTATTGATTGAGCTAAAAAAAACCAGCTGTCTCATTACTGTGGAAAACTTCTAGGGTTACTTTGTTGTTGGCTTGCCCGAAAGAAGAAGAGGAATGAAGGAAAATGGTAGAAAGAACGGCGCCTTATCGCCATGCGCGGCTTGCAAGTTACTTAGAAGGAGATGTGCACCGGACTGTGTTTTTGCTCCGTATTTTCCAGCTGATGAGCCTCAAAAGTTTGCTAGTGTCCATAAGGTGTTTGGTGCTAGCAATGTTAACAAGATG…	(CT)16	CTCCGTATTTTCCAGCTGAT	TCTTCATTCCCAAAGGTTTT	242	56.5875	LOB domain-containing protein 4 [Arabidopsis thaliana (Mouse-ear cress)]
HAU0738	CO071128	GTCGGATTCCGGGATTGGGAATTTGCGATTGGGAATTTCAAGTTCCCTAATTTCCGGCCAAAGCTTGGGAAAAAATGACTGATTCCCTTTAACCGCGGTATCAAGGAAACGGAGATAACCTCGAAAACAGTTATGGCGGAGGTTCTTCTCCTAAGTCTCGTTCCGACGATCAAAACGATTCTAAATATCAGGATTATGAGAGAGAGTCTTCTAAAAGCAGGGAAAAGGAGAGAGAGAAAGGGCGTGACAAGGAAAGGGACAAGGACCGTGATCGCCACAGGGATAGGGATAGAGATAAGGATAGGGATAGGGACCGAGAAAAGGATCGTGATCGTGAACGCCATCACAGAGATCGTCATAGGGATCGTAGTAGGGAACGCAGTGAGCGAAGGGATCGAG…	(AGGGAT)6	CTAAGTCTCGTTCCGACGAT	TCATAATCTCGACTGCGGTA	295	56.9615	U2 snRNP auxiliary factor, large subunit [Nicotiana plumbaginifolia (Leadwort-leaved tobacco)]
HAU0739	CO071246	AGAGAGAAGCAGAGAAATTCTTTTCTTCCTTATAAAGGAGTCTGTTCGTTCTGTATTCCTTCTTCTCCTTCTTCTTCTTTGTTAATTGTGAAACAGACTGCTCTGGTTTTAGTTGTGTCACCTACAATGGCTTCTCTTGTTTCTTCCCCGTTTACTCTGCCAGCTTCCAAGGCTGACCAGCTTTCTTCTCTTTCCCAAAAACACTTCTTTCTTCACTCATTTCTTCCCAAGAAAATCAACAACCTTCCCAACTCAAAATCTTCCTTGAAAGTAAAATGTGCAGCAGTTGGGAATGGCCTTTTCACTCAAACCACACCAGAAGTTCGTAGAATTGTGCCAGAAAACAAAAACAATCTCCCCACTGTAAAAATTGTCTATGTTGTCCTGGAAGCGCAGTAC…	(CTT)7	AAAGGAGTCTGTTCGTTCTGT	TTGGGAAGGTTGTTGATTTT	218	56.325	Mg protoporphyrin IX chelatase [Nicotiana tabacum (Common tobacco)]
HAU0740	CO071508	TTTCAGGATGATTCTAGCCCTATCGCATGGGATTGCTCTGCCTGGGTACGTACATATGCTTTGTTTTTGGAAGAGAGACTTGAATGCTTTAGGATTCTGAAGTATGACATTGAAGCTGAGCGCCTCCCAAGACCTTCCCAGGGGCAGGATAAGGGTTACAGCAGAACGAGGGATTTGGGCAGCGAAGAATTGTTGGAGCAGTTGCCTGCTCTGCAGCAATTGCTTCATCGTCTCATTGGCTGCCGGCCAGAAGGTGCTGCTATAGGAAACTACGTTATACAGTATGCTTTGGCTCTGGTATTAAAGGAGAGTTTCAAAATATATTGTGCTATTAATGATGGAATTATCAATCTTGTTGACAAGTTTTTTGAGATGCCAAGACATGAAGCTGTCAAAGCA…	(CTC)6	TGATGAACCTGAACCATCTG	TAAATGCTGAGGCAGTACCA	212	56.9695	Putative clathrin assembly protein At2g01600 [Arabidopsis thaliana (Mouse-ear cress)]
HAU0741	CO071681	TCTCAGTCGTCTCCTCTTTCCTCTTTTCTTTTCGTCCGATCCCCTCTCTTTCTTCCCCTCAACTAATCCAATCCCCGTCTCTCCCGCCCTTTTTTTCCTTTTTATTTTTTTTATATATAATATATATTTCAATTTTCATTTCTACTAAGGGTTTTGGCCATGGCGGAAGCACTGGCACCGGCGAGTCCCGGCGGAGGAAGCCACGAGAGTGGCGAGCAGAGCCCGAAATCGAATGTGCGAGAACAGGATCGGTTTCTACCTATAGCTAATATCAGCCGTATTATGAAGAAGGCTCTTCCTGCTAACGGCAAGATCGCTAAAGATGCTAAGGAGACTGTACAAGAGTGCGTCTCTGAGTTTATCAGCTTCATCACTAGCGAAGCTAGTGATAAGTGTCAG…	(TA)8	TCTTCCCCTCAACTAATCCA	AGCATCTTTAGCGATCTTGC	277	57.269	Nuclear transcription factor Y subunit B-8 [Arabidopsis thaliana (Mouse-ear cress)]
HAU0742	CO072606	GACATGCCCCGATAATTGCCAGTGGGTCAGCAAAACAGCTAATCAAAGTTTTCAGTCTGGAAGGCGAGCAACTAGGCGTCATTCGGTACCAACATACCTTCATGGCCCAGAAGATTGGTTCTGTGAGCTGCCTTACCTTCCATCCCTACCAAGTATTGCTTGCTGCTGGTGCTGCAGATGCGTGTGTTTCTATTTACGCTGATGACAATTTTCAGACAAGATGAATATAAATTCTTTCCCAATTTCATGAATTCGGGAGGTATTGCACGGTAGAACTGGCATCGGCACAAATTGCACGGAGTCAGGATCGAAGATAACCTGTAAATGTTGCCTGCCACATTTACCATTTCACTGTGGGTATTCCTGGAAATTCGGGGGGGGGGGGGATCTGCTGATTGT…	(TGC)5	TTACCTTCCATCCCTACCAA	TTTCCAGGAATACCCACAGT	238	56.9815	WD40-like [Medicago truncatula (Barrel medic)]
HAU0743	CO072898	GTCTGAATATATACAATCAATTGTTGTGATTCTCCAATATGAACAGCACCGCCACCTCTTCCACCACCCACCACCAGTTCCAAAAACCAAATATAGAACACAAAGCTATAACCTTTCTTCTTCTAATTTACCGACCTTTTCAAAGATCTTTGCTTTGATTCATCTTTGCTGCACCCTTTTTTTTTTTTTTTTGTTTTCAAGCAAATTACCCTACTTTTTTTGTTGCAGAATGAGATTATCGTCTTTGTGATTGGATAATTGCATATCAAATCGAGAACAAGCCCATCATGTCTGAGGGTGTTGTTTGAAATGATGATGGTTTGCAGCCTAGATTTCAAAAAACCGTATGCCGCGTGGAAGACCTCCTATAATGGATCTGAAAACAGCTTATGATGTTGA…	(CCA)5	CAATCAATTGTTGTGATTCTCC	CATTTCAAACAACACCCTCA	299	57.0265	Green ripe-like 1 [Lycopersicon esculentum (Tomato)]
HAU0744	CO073079	CCTGTTGCTCGGCGCTTATCGCATCTCAGCCCTACAAGTTCTTTTGGGTTACCTATTATGAAGTTAAATAAAAAATAAATAGATATTAATAACCCCACTGGTATAAATTGATTTACTTGTATAAAACCCAATACTTGCTTCTGTGTTTTTCACTTGGTTTTTTGCACTTAAATCTCTTTTGATGGCAGATGCTATTCGATTATTATCATCGTCGTCGTCTTCTTTAATTCATTCGCTTCGCTTCTCTTCGCCTTCACTGCTCACCACTTTCCACTTCGCTTCGAATTCTCCACTATCGTCTCTTGGACCAACCAATCAGAATTCGGATAAGATTTTTTCTTATTCTTCTTCTATTGGTCTTGCTCCGCTTGCTCTGACTCCCAGAAAACTATCGCTCTC…	(TTCGC)4	GCATCTCAGCCCTACAAGTT	GATTGGTTGGTCCAAGAGAC	297	56.9885	Thioredoxin domain 2 [Medicago truncatula (Barrel medic)]
HAU0745	CO073642	GCAGGGAAGAATTGGAACAGTATGGGAGGGTGGTTCCATGGTGTTCGCAAGTGGAAGTATTGTCTCATCCGTCGTTGGGTTGCTTCGTGACGCATTGTGGGTGGAACTCGACGTTGGAGAGCATGGTGGCCGGTGTACCGGTGGTGGCTTTCCCTCAATGGACGGATCAAGGGACTAATGCGAAGCTGATTGAAGATGTGTGGGGGAATGGGGTGAGAGTGAGTGCTAATGAAGAAGGGATGGTGGAACGTGATGAGATCGTTAGGTGCTTGGATTTGGTGATGGGGGATGATGAGAAAGGGATGGAAGTGAAGAAAAACGTAGAGAAATGGAAAGGGTTAGCCAGGGAAGCCTCCATGGAAGGCGGCTCCATGGATATGAAGCTTAAAGCTTTTGTGG…	(TA)8	TTTTGTGGATGATGTTGCTC	TATGGCCAAATACACACCAA	219	57.2175	Anthocyanin 5-O-glucosyltransferase [Petunia hybrida (Petunia)]
HAU0746	CO073695	GCCCCAAGTCCCTTTGCAACGCCTGTGGAATTTGTCAAAGAAAACCAAAAAGGGCTGCAGCGGCGGCGGCGGCGGCAGGCATTGTTTTTGCAGCTGAGACCCCCCCAAGTATGAAAAGTGAGGTTCAACGTTTTAAGGGGAAGAGATCAATCAACGATGGTTTTCCCCCTTTGAAGAACAAAAAATGCAAACTTAATTTTCAATTTCAAAGTAGAAAGAAGCTGTGTTTCGAAGATTTAAGGATAATTTTGGGCAAGAATTCAGCTTTTCATGGAGTTTTTCCTCAGGACGAGAAAGAGGCCGCGATCCTACTCATGGCCTTATTGTATGGTCTTGTTCATGGTTGAAATTTTTCCCCCCCCCCTTACCCTTAAATATTTTGTTTTTTAGGTTTAAAAA…	(GCG)6	CCTGTGGAATTTGTCAAAGA	TTCTCGTCCTGAGGAAAAAC	274	56.5585	GATA transcription factor 24 [Arabidopsis thaliana (Mouse-ear cress)]
HAU0747	CO074240	CTCCTTTTCCAAACAATCAAAAGATTCAGTACCCACTCTTTTCGACAATGGCAGTATCAACATTCTCTTTTGCTTTGAGCCTTGCCATTCTCTCAATCTGGGCCGTTGATGCTGCTCACCACCATGCGACAGCGCCATCCCCTTCTTCTTCTTCATCCTCCTCTTCCTCCACCGTGGACTGCTCGACTCTGATACTGAACATGGCGGATTGTTTGTCGTTCGTGTCAAGTGGGAGCGAGGTGTCGAAACCGGAAGGGAGTTGCTGTTCTGGATTGAAAACCGTGTTGAAAACGGGCCCTGAGTGTTTATGTGAGGCATTTAAGAGCAGTGCTTCAATGGGTGTTTCATTGAATGTCACTAAGGCCTCTACATTGCCTGCTGCTTGTAAAGTTTCTGCTC…	(TCC)5	TCTTTTCGACAATGGCAGTA	TATCAGAGTCGAGCAGTCCA	158	56.987	lipid binding [Arabidopsis thaliana]
HAU0748	CO077126	CTAAAGAAGAGCTTATGAAAGCATTCCAAATCATTGATCAAGATAACAATGGAAAGATATCTGCTGACGACGTTAAACGCATTGCAAAGGAGCTTGGTGAACACTTCTCCGAAAAAGATATTCAGGACATGATCGAAGAAGCAGACCGAGATCATGACGGGGAGGTAAGTATTGAAGAGTTCATGAGGATGATGAAGAGAACTACATATGGCTACTAGAAGTTTGACATATGGCCGGAGGGAGTGTTTGATCGCAGCCATGCTGTAGCTGTAGCTGCAGCTGTAGCATTGTTGTATAATTAAACTAAAAAAAACATGTTGTGTATGGATATATGTAATGGGATTGAATGTTTCTCCATGACTTTTAATTATGTTGTTCTTCTCTATTATTT	(GCTGTA)4	GGAGCTTGGTGAACACTTCT	TCATGGAGAAACATTCAATCC	272	57.187	Caltractin [Atriplex nummularia (Old man saltbush)]
HAU0749	CO078057	GCTTTGTCTCTCCCATTCTTAAGCTGTCCTTTCTCTTCTACCTATCCATTTTCCATTTCACTCAATTCTTCTTTTTCTTCTTTAATTCCGTTTCAGCGAGTGAAACTGTTTGGATCTACTTCTAAAGCAACGACCAGGAGTTTCTTCTTGACAGCTAGGGCAATGGCTGAGCTCGTTAAAGATAAGGAATCCGGTGTCGCCGCTGCTGAGGGCGGCAAGATGGACATTGAGCATTCCCGTACCTTCCTTGAAGCTCGCTCTGAGGAAGAACTCCTATCTGGAATTAAGAAGGAAGTAGAAGCACGAAGGTTACCTCCAAATGTTGCAGCAGGAATGGAAGAATTCTATCGGAATTATAAAAATGCTGTTTTCCAAAGTGGAGATCCTGCTGCTGCTGAA…	(TTC)6	TCCCATTCTTAAGCTGTCCT	ACTCCTGGTCGTTGCTTTAG	131	56.7795	Glycerol-3-phosphate acyltransferase [Citrus unshiu (Satsuma orange)]
HAU0750	CO078458	TCAACAACCGTTACCTTTAGATAAAGCCTTGACCATGATCCATATGAAAATTGCCGGTTCTGAAGCAAGCACCGAAAAGAAAAGGTAACGTTCATTTCAATGGCTGCTCTTGCTTCTTCTTCGTCCTCCTCTCTCCTCTTCTCATCTCCACCTACCAAGTTCCCTTCACCTTCTCTATGTCCTCCTCTACGCTTGTCTCTTCCCACTTCTTTTCTCTCTTCTTCTCTTTCACTTTCTCCTTCCTTCCATGCCTACCCCACCAGCTCTAGACGATACTCTGCTTCTTCTTTCACTATCAGGGCCTCTGCTGCAGAGAAGAAGAAGGTCCTTATAGTTAATACAAACAGTGGCGGCCATGCAGTTATCGGTTTCTACTTTGCGAAAGAGCTTCTGGGTTCT…	(TCC)5	GCACCGAAAAGAAAAGGTAA	GAGGCCCTGATAGTGAAAGA	237	56.9855	MRNA-binding protein [Nicotiana tabacum (Common tobacco)]
HAU0751	CO079181	ACAAAAGAAAGTTTCAATGAAGGACGAACAGCGTTGATCAACAGCCTCCAATCACTTTTTTTTCTTTCTTTGTTTCTTTCACCCTTTCATCGGTTCTATCCTCTCTGTCGCTCTCTAATAGACATAGAAAAAACAAAAAAGAAAATGGAAGTCTCAATCAGCACATACTTAATATAAAAAAACCCCCGAAAGAAAATATTGAAAATCAAAGTAAAAAAGAAGAAAGAAATCTGGGTTTTTAATTTTGTATACAGATGGGGACTCTTCAAACATGGAGAAAAGCATATGGTGCTCTTAAAGATACTACAAAAGTCGGTCTCGCTCATGTCAACAGTGATTTCGCGGATTTGGATGTAGCCATTGTTAAAGCTACTAACCATGTTGAGTGTCCTCCAAAGG…	(TTTC)5	ATCAACAGCCTCCAATCACT	GCGAGACCGACTTTTGTAGT	286	57.118	Putative clathrin assembly protein At2g01600 [Arabidopsis thaliana (Mouse-ear cress)]
HAU0752	CO079310	TGGTTATAGTTGGATCGATGGTTTCAAAGCTCATGTTGTTGCACATGTGGCGGATAAGATGATGCTTAATGTTTAAAAAATTTTCCCTCAAAACATTCGGACCCGGAAAGAAGCATATTTTTTTAGGATGTTTTTGGAAAGGTTTTTCCCTCAAAACTCGGCAGGATTGACCGTCCCGGGGGGAGCAAGTGTAGCATGCAGCACGGCCAAAGCTGTTGAATGGGATGCCACTTGGAAGAACAACCTTGACCCTTGGGGCAGAGCAGCACTTGGAGTGCATTTTTGGGCTTAGGAGGGGGAGACCCCTTTTGATAACAAGCCGTCCAAGATTGTTGAGTCAATACCGTTGATGATGGAGATTCCTGGAGTTCCCATACATGGTTAAGTCCCATGAAAATT…	(GGAT)4	GATGATGGAGATTCCTGGAG	CAATGATCAAACGATCACAA	230	56.1925	Asparagine synthetase type II [Phaseolus vulgaris (Kidney bean) (French bean)]
HAU0753	CO079323	CTTCTGACGAACAAAGAGGATGAGGCGCGAACTATTGATGTTATGCGTGTCCTATTGGCCTATGGTTTTGATTACGTGAATGGTTCAGTGGTAAATGAATCCGTTCTGAAAAAAAAGTCTGTAAAAACTGTCGCCCGTAAGTTGCTTTATGAGGTTGTAAAGTTGATTGCTATTCCTATAGATCCGAATCTTCCCCCACCTGTGATAAAGAAGCCACCACCAAAAGTGAAACAACCTCCTCCTCCTCCAAAGAAGCGAGTTGGGCGTGATGACATTGAGATGAAAAAGGGCGATTGGCTTTGTCCCAAGTGTGATTTCATGAATTTCGCAAAGAATACCATCTGTCTACAGTGTGACGCTAAGCGACCTAAGCGACAACTGCTTCCTGGGGAATGGGAA…	(TGA)5	AGAGTGGAGGGGACTTTAGG	CTGCCTTGGATTATTTTGCT	185	57.165	ARP protein-like [Oryza sativa (japonica cultivar-group)]
HAU0754	CO079726	AGGAAAGGTGGTTCATGCATCTTTGTTTGGCGTTGGAGCTCCTGAGGCTCTGGTTATTGGGGTAGTTGCTTTGTTGGTGTTTGGTCCCAAGGGTCTGGCTGAGGTTGCTAGTAATCTGGGGAAAACATTGCGTGCGTTTCAACCCACCATTAGAGAACTTCAGGAAGTTTCGAGGGAATTCAAGAGCACCCTTGAAAGGGAGATTGGTCTTGATGAAATGCCGAGTTCAACACAAAATACACTGAATAGGAACAGTCCCTATCTAAGTAACGCTCCCCTAACACCTTCACCAGTTACCAGTGCTGAGGAAACTGGTAGTGATGCTGACCCGGATGGTGCTCAATCCATAAAAGACGCATATACTAGTGAAGAATACTTAAAGATCACAGAAGAGCAGCT…	(CTG)5	AAAAGCTTCATCCAAACAGC	GTGGTGTTTCTTTCCTTGCT	250	56.992	HCF106 [Pisum sativum (Garden pea)]
HAU0755	CO080054	GCATCTGGTTATGATTTTGAAACTCTGAATTGGAATAAACTGATCGAGAGGGTTTTGGCTTGTTTCAAACCAACTGAGTTTTTTGTATTTTTGCATGTTAACATGACCCGAGATGCCCTCAGGTGTAGGATCCCTTCTTACGTGAATGGATACTGTTGCGAAAAAAGGAGCTTTGAACAGCTCGGGAATGGGGGTTCGGTCATGTACTACAGCTTTGTTGGGGGTGACATGTGTGTGTCCCCTAGGTCAATTTTGAAATCATGCAGCTGGAATGAGGATGAGCAAAGTGTTGGGGTTAGCCCTGCTCCATCCCATTTGAGTGCTTTATAGCTTTGGATTGAATCTGTTTTTGGAAAAAAAAAATTCCCCTGGCTTTAAAGCTTTAAAGGTGAGGGCCCA…	(TTTG)4	GGAATGAGGATGAGCAAAGT	AACAACAATCCCCCAATTTA	268	56.783	S-adenosylmethionine decarboxylase [x Citrofortunella mitis (calamondin)]
HAU0756	CO080197	GGAAATTTCCAACACCATTTCATTTGCCCCAATCGGCCTTCTTGACATGTTCAACAGCAGGGGGGCCGTGGAGAAGTTCGAAGTACAAATGACATCCAATGAGAAACTGCAGTTTTTTGATGGGGAGGTTTCCTTGGAGTTGACAACTTCACTCAGCAACAACCGGAATCCAACAGCAGCGATCAGTTTCAAAGTCCGGGGTTGTGGGGGGTTTGGGGCATACTCATTTCAGCATCCGTTGAAGTGTTGTGTGGACAATGCCGACCCTCCCTTCAACTATGACTCAGCCCCCGGATTGGTGACCCTTACATTGCCAGTCCCCTCGGGGGGGATGTACAGATGGCCCGTAGAAATTCAAGTTTAAGTTTAGCTTCAGGTTATTTTTTTAGGCCCTCATAC…	(TTTAG)4	GTTTGGGGCATACTCATTTC	AAGTAGCTACAGGAGGGGAGA	290	57.09	Putative seed imbibition protein [Persea americana (Avocado)]
HAU0757	CO081266	CAGTTCAAAGCCCTCACCGTTTCCTCTCCAAATCCTGCTTGTGGAGAGGGTGTCGACAGGAATGCATCATCCGAGGAAGACGTCGATGTGAACAACAATTTCATTGATCCCCTTGCAGAAGATCGAGAACTTAAAGGTCAGCTTTTGCGGAAGTACAGTGGATATTTAGGCAGTTTGAAGCAGGAGTTTTTGAAGAAGAGGAAGAAAGGGAAGTTGCCTAAGGAAGCCAGGCAACAGTTGCTGGATTGGTGGAGTTGACATTACAAATGGCCTTACCCGTCGGAGTCGCAAAAGCTTGCCTTGGCAGAGTCAACTGGTTTGGATCAGAAGCAGATAAACAACTGGTTCATTAATCAAAGGAAAAGGCCCTGGAAGCCATTTGAAGATATGCAGTTTGTG…	(GAA)5	TTGCGGAAGTACAGTGGATA	AATGTCAACTCCACCAATCC	118	57.035	Homeodomain protein ARBORKNOX1 [Populus alba x Populus tremula]
HAU0758	CO081895	CAAGATTCCTTCCCAGCGAAAATCGGACTTAAGAAAACATGGGGATGCCGCCTGCCACGTGCGCCTCCTCCTCTTCCTCCTCCATCGTCAACTCTTCTCCGATCGGTGGCGGTGGCGGAGGAGGTGGAGAGATCATGCTTTTTGGAGTCAGAGTGGTGGTTGATTCCATGAGGAAAAGTGTGAGTATGAACAACCTTTCTCAATACGAACAACCTCATGAATCGAACAAGAATAACAACAAGAACGACAAAGATCAAGGCGATGATAACCTCACCGCCGGTTACGCCTCCGCCGACGATGCCGTTCCTCACTCCACCGGAAATCGAGAGCGCAAAAGAGGGGTGCCGTGGACGGAGGAGGAGCACAAGCTGTTTCTGGTAGGACTGCAAAAAGTAGGGA…	(CCT)7	GCGAAAATCGGACTTAAGAA	TCTGACTCCAAAAAGCATGA	137	57.0455	Transcription factor Myb1 [Malus xiaojinensis (Apple)]
HAU0759	CO082018	TTTTTTCCCCCAAAAAGAATTAATATCTCGCTATGGAAGTACCACTCCAAGCTGAGCATGAGCTTGAACTCTTAAACCCAATCATCTTCTTCATCATCATCGTCGTCATCATCATCCCCTTTAGTTATTAAATCAAACAAAATTCAAAAACTGACTCAAAAAACAAACGAAAACAAGAGGAAGTTCAACAATGGCGACGAACTTGAAGGGAAACATCCCGCATACAGAGGTGTGAGAATGCGTCAATGGGGGAAATGGGTATCTGAAATCCGTGAACCAAGGAAAAAATCAAGGATTTGGTTAGGCACGTTCCCCACGGCGGAAATGGCGGCTCGAGCTCACGATGTGGCGGCGCTTGCCATTAAAGGCAAATCGGCTTACTTGAATTTCCCAGATATA…	(TCA)9	CGCTATGGAAGTACCACTCC	TGCCTAACCAAATCCTTGAT	279	57.2265	Putative AP2 domain transcription factor [Arabidopsis thaliana (Mouse-ear cress)]
HAU0760	CO083757	TTCTCTAAGGGGCACACCTTCAAGATTTGGATGCTGCCGAGTACGAAGAATCCCCGGATGTACCATTCAACCTTATAACCGAAGGAGAGCTGGTTAGGACAGCTTCCTTTGCTGATGATGGAGAGATTTTAGACGGAATGATTACCCGAAGCCGGGGTGAGATTAGACACATGTGCAGCCCGAAGGTAACAAGCTCGACCGGAACAACTCCGTCCAAAGAATTTAAGAGCATTCAAAGCCCACGGTTCTCGGAAAAGGTATATAGCCCCAGGATAAGCCAACTGAGAGGTGAGCTAAGTCCTGGGAATGCTGGAAGAGGGCCATTTAGTCCTAGAGCCAATGAAAAGCCATCAAATTTAGGCAAAGGTTAGCAAGTAATGGACCAAGCTGCTAAAAGAA…	(AT)8	TCCTAGAGCCAATGAAAAGC	TAGCCAAAATCAGGGGATTA	146	57.191	Boron transporter-like protein 1 [Arabidopsis thaliana (Mouse-ear cress)]
HAU0761	CO084572	TTGCTATGACTGGAAATGGACTTATGATCCCCCGTGCACTATTCATTCGTGATTTTATGTTCCCTGGTTCTACTTGGGGGCCAGTTTCTTATGGTTACGCGAATATTGTATGCTTATACATCTTCAACTCTATCGCCCGGGAATTTTTCATTGCAGCACCAGTCGGTTTAATTTCATGGCTAGGAATACCCCTCTGGAGAGCCCCCGTTGTGCATGAATACGAATCCCCAATACGAACTTTGAAAGAGTTGGTTTTTGGATCATAAGTCGAAGCCAGTCCCCCAAGCTGGAATGATCCAAAACCGCCCTGGTTGCGTGATCATATATCCCTTTTCCCCGGATTTGAATCCGGTTTCCACCCGGATACTCTCCCAACTAGAAAGCTATCCAAAACTGTAT…	(TAA)6	CCAAAACTGTATTCCGCTGT	GGCAAGAATAAAGCTTCTCC	223	56.798	Maltose excess protein 1, chloroplast precursor [Arabidopsis thaliana (Mouse-ear cress)]
HAU0762	CO084957	TTTATGATCATATACAACTTGAAGTTTTACCTATGTTTCTGATTGTTTGTTTATTGTTCTTTTTGTTTGATCCTTCTTTTAGGTGCAAAGAAGTGCTGAAGATCCATCAATCCTGGTTGCTACTTATGAAGGAGAGCACAACCATGCACAACACTCTACACCAGCATTATCATCATTAAGCCCCAACAGTGGTACCAGTAACCCTCGTTCAGCTCCTGTTTCTTCTTCTTCTTCTGCCCCCACCAAATCTTCACCTCCCACAGTAACTCTGGAGCTGATGAAACCAACTGGGTTGGGTAATGATACCAAAAACCCAACCCAACAAGTTGATGAACCAGCTATCCAAAAGATTTTAGTTCAACAAATGGCAGCTTCTTTGACTAGAGACCCGACTTTTAC…	(TTC)5	TGGTACCAGTAACCCTCGTT	TTCATCAACTTGTTGGGTTG	145	57.022	Putative WRKY transcription factor [Populus canadensis (Carolina poplar)]
HAU0763	CO085338	AATGCCATCATTTAAATGCGGCGGAGCATGTTGGTTTACAGATCTCACTACTCCAGATAGTTTATACCTCTTTCCAGTTTTGACAGCACTGACATTTTTTATAACCGTAGAGTGTAACATGCAAGAAGGTATGGAAGGGAACCCTGCTGCTGCAACTATGAGAAATGTTTCTAGGGTCCTTGCTGTTTTGACAGTTCCATTTACCATGAATTTCCCAAAGGCCATATTTTGTTATTGGATTACATCAAATTTGTTTTCCCTCTTATGGACTAGTGCTTAAGGCTCCCCGGGTTAAGAAGGCTTTAGGCATTCCTGAAATACCTGATCAACCAGCAGTTACTGCATCACGACCTTTTATCGATCTGTATTCAGCTTTCAAACAAACTTTCCAACAAGCAA…	(AAG)6	CAAGAACAGCAGCAGAAGAA	TGTCACTGTCATTTGGTTCC	275	56.893	Inner membrane protein OXA1, mitochondrial precursor [Arabidopsis thaliana (Mouse-ear cress)]
HAU0764	CO085537	AATTGATGTCATTGTTCCCCCTGGCAACACTGGCCTTGATCCTTCTCAAACATCCTTCTTTCAGGTGCTCAACATTCCAACCAAGATCAACAAAGGTACAGTCGAAATCGTGACTGCGGTGGAGCTGATTAGAAAGGGTGAGAAAGTGGGTTCATCCGAGGCAGCCCTGCTTTCAAAGCTTGGGATAAGGCCATTCTCTTATGGACTGGTAGTGGTATCTGTTTATGACAATGGAACAGTGTTCAGCCCTGAGGTGCTAGACTTAACTGAAGATGACCTTATGGAGAAGTTTAGGAGCTGGCTCTCCAATGTCACTTCCCTTTCGCTGGCGGTTTCGTTCCCGACTCTCGCTGCTGCGCCTCATATGTTTATTAATGCATACAAGACTGCTCTTTCTCT…	(AGG)5+(TAG)6	AAGGAAGAGAAAGCAGAGCA	GCAAAGCCCACTTCATTATT	198	56.9415	60S acidic ribosomal protein P0-3 [Arabidopsis thaliana (Mouse-ear cress)]
HAU0765	CO086153	AGGGATTGAAGAATGCCAAGCCAATCACTAAAACAGAAGGCTGTGAAAGTTTTTTCAAATTTTTCAATCCTCCGGAAGTTCCCGATGATGATGAAGACATTGATGAAGATACTGCTGAAGAGCTACAAAATCAAATGGAACAGGATTATGACATAGGTTCAACAATTTGAGACAAGATTATTCCCCATGCAGTGTCATGGTTTTCAGGAGAAGCTATTCAAGGAGATGAGTTAGAGATAGTAGATGAAGATGAAGATGATTATTTGGACGAGGACGAGGATGAAAATGAAAATGACGATGACGATGATGAGGATGATGAAAAAATCCTCATTTGCACAAAAAAAGAGTGGAAGAGCCCAAGGGGATGGGCAGCAAGGTGAGAGGCCGCCAAACTGCAAA…	(GAT)6	CAGTGTCATGGTTTTCAGGA	GCTTTTTCCAAAGCAACAAT	246	57.0425	Nucleosome assembly protein 1-like protein 3 [Oryza sativa (indica cultivar-group)]
HAU0766	CO086352	CAATTAACACTTCTACAGAGAGATTCAGTTGGGCTTACCAATCAGAACAATGAGTTGAAGTTTGGTATTCAATCCATGGAACAACAGGCACAACTCCGTGACGTTTTAAAGGAAACATTAACCGCGGAAGTCCATCGATTAAAGCTTGTTACTCAAGAATTAGGCGGCAATTTTGATCCATCCAAAGGCATGGTTTCGCAGCAGTTTCCCATTAGCCGCCAGATGTTCCAGTTACCCCAGCAACAGTTCCCCCAGCAACAGCAGAACGGGAACACAGCTGCAAAATCCGAGTGGAATCAGTAGCTCCCAAGTTCCGGCATTTGTAAGATTTGAAAAAAATCCCCGTATGCCTCATTATTTCATAACTTCATTTGCATCCATTCATTGGTTTTTGATTTC…	(TA)8	CCCGTATGCCTCATTATTTC	TCATGTCAAACTTGCTGCTT	244	57.0625	CAMP response element binding (CREB) protein [Medicago truncatula (Barrel medic)]
HAU0767	CO086865	GGGATCCGCTTTTTCATCTCACACACTTATCTTCTTCTTCTTCTTCAGCAGTGATCGTGGCAATGTCTTATCATAAAGAGCTGGCTGCTGCAAAGAAAGCAGCTTCTCTTGCTGCTCGGCTCTGTCAGAATGTACAAAAGGCTTTGCTGCAATCAGATGTTCAATCCAAAACTGATAAAACTCCTGTAACAGTAGCTGATTATGGCTCACAGGCACTGGTTAGTTTTGTGCTGCAGCAGGAACTTCGTGCTGAATTCTCATTAGTTGCCGAGGAGGATTCTAAAGATCTTCGCAAAGATGGTGCCCAGGAAATAGTAGAGCGCATTACAAAACTTGTGAACTATTCTTTAACTAGTGATGGATCATACAATGTTACTTTATCCACAGAAGACGTTCTCA…	(TCT)6	CGCTTTTTCATCTCACACAC	TGGATTGAACATCTGATTGC	162	56.949	SAL1 phosphatase (3'(2'),5'-bisphosphate nucleotidase 1) (EC 3.1.3.7) (3'(2'),5'-bisphosphonucleoside 3'(2')-phosphohydrolase 1) [Arabidopsis thaliana (Mouse-ear cress)]
HAU0768	CO087194	CAAATATATACTCTTTCTCCCCATCACAAACATATCTCAGAAATTTTAATCAAGTGGCTCAAACAATGCTGGTAATGGCAAGTACCAACGATTCAACCAGACATGTTGAGAACTTGAAAAGAGACCACACTTTACTCCATTTTCAAGCTCAAGGGTTAAAGCCTAAACCCTCCTCTGATTTCTTATTCAATCCACACTCTAACACTGTTGCTGCTTCATCATCTAGAGCTTTCACCACTTTTGCACTCTTCAAACCAAATACCAAAGCAGCTCCTAATAAGGCTGCACCTAAACCAAAGCCAAAGGCTGAAGATGGAATCTTTGGCACCTCTGGAGGGATTGGTATTACCAAGCAAAATGAGCTCTTTGTTGGACGTGTTGCCATGATTGGCTATGCTG…	(CTT)5	GGCTATGCTGCATCCTTATT	ATCCAAACAATGGACTTCGT	268	56.9655	Photosystem II 22 kDa protein, chloroplast precursor [Arabidopsis thaliana (Mouse-ear cress)]
HAU0769	CO088285	GAAAAATGGAGTCCAACACCAAAATGTCAGCTCTTCTTTTGATTTGCATGCTTTTCATTTCTTCAGTGACACCAATTCTTGGGTGTGGTTCATGTGGGAAAGCACCACACAAGCATCGAAAGCCTAAGGGAAAGTCCCCTAAAGGTCCCATCACTTTGCCTCCCCTTGTGAAACCTCCAATCAAGTTGCCACCGGTTGTTCCTCCAATAGTTAAGCCACCCATTGACCTCCCTCCGGTTACAGTCCCTCCAATTAACCTCCCTCCAGGGACGGTTCCTCCAGTAACTAAGCCACCAAGTGGGAAACCCTGCCCAACACCACCAACCAAGGACACTTGCCCCATTGACACACTGAAATTGGGTGCTTGTGTGGATCTGCTGGGAGGGTTGGTGCACATTG…	(TA)9	GACAGCAATGGTTTTGTACG	TATGGGCAATTGCGTTAATA	178	56.7355	Extensin-like protein [Cucumis sativus (Cucumber)]
HAU0770	CO089423	CTCTACTTCAAGTTCCAGTAAGTTCAATGCATTATCCCGTAATGAAAACTAAGTGCCATTTGAGGAAATATAAAATGCTCATTATCACCCGATTGGCTTTTCCCTTTGGGAGCAAAATTATGTGGTCACAGTCCACGCAACCTTCTATACTAACTTCTGAGCATTGTAACAGAGTAATTTAGTATAATCGTGATTATACTGTCTAGATAGATATGCTAAATATTCAAGTGAGAACTATTACAACCTGAAAACTAACTGTAATCTCCATCGAGGGCTACATGTTAGGTAATTGAATGTGATAAAAGGGGTGTGAGGATCATTGGAGCCTAGTCTGTTTCTTGACCTGTGTGTGGCTGTGGGTGTGTGTGTGTATGTGTGTATACTTGACCTTTAGATTGG…	(GT)10	GTGATAAAAGGGGTGTGAGG	GGGCAGCTCCATATCTTAAA	216	56.956	Putative starch synthase [Oryza sativa (Rice)]
HAU0771	CO090417	TGGGAACCCCAAGTGTTTATTGCAAACTTATTTTGGGCAACATTCCCCCTGGGCAGACCAAGATTGTATCAACTGGTCCTAATCCAGAGTGGGATGAAAGTTTTGGGTGGACTTTTGAGAGTCCTCCAAAAGGCCAGAAGCTGCACATTTTTTGCAAGACCAAGAGCAAAATGGGGAAGAGTTCCTTTGGAAAAGTTCCAATCCAAATTGATCGAGTTGTAATGCTTGGATCGGTAGCTGGGGAGTACACGTTATTCCCCCAAAGTAAAAGTGGCCCATCCCGGAATTTGGAAATGGAATTCCAGTGGTTTAACAAGTGAAGAAGGTGAGAGAGATAATTATCATTATTATTATTGTTACTATTATTATTTTTCCCGGAAATTTGATGATTGATCAAGT…	(ATT)9	CAAAGTAAAAGTGGCCCATC	CCCAAACGTATGTTCCCTAC	157	57.0805	C2 domain-containing protein-like [Oryza sativa (japonica cultivar-group)]
HAU0772	CO090945	CACAATGCTTTTGAGACCAGTTTCATCCTTGTGTGTGCAAGCCAAGCAAGGGGATAATCTAATTTGTTCCCTTAAGGGCTCCCCTGTAACATCATCATCATCATCTGCTCTGAGTTTTCTTCCCAGAAAACATGGAAGGGCTTTGGGTGTTTATGCATCCATAGGAACCAACAATCATGCACTTACAGGGGTAGTGTTCCAGCCTTTTGAAGAGGTGAAAAAGGAGGAACTTGATATCCCAATCGCTCCTCATCTTTCGCTGGCTCGCCAGAAATATGCTGATGCCTGTGAAGCCGCCATCAATGAGCAAATCAAGTGAGTTGTGCTGCTTCGCGTTTTGATATTTTTATCAGTTTCTTGATTTATCGGGGTGGTTATTTATTTTGTGTGACAGTGTGG…	(CAT)5	CACAATGCTTTTGAGACCAG	ACCCCTGTAAGTGCATGATT	192	56.9365	Ferritin-1, chloroplast precursor [Brassica napus (Rape)]
HAU0773	CO091117	GTTTTATGAGCTCAGTCTTTTCTTTTCCTTTTTCTTCATATTTATATGGTTATAGCTAGTAAGGTTCTATTGAAAGGTGAAATCATGAAGCTTAAAAGTGGATAGGGAAGTTCTCTATAACCTCTACCCGCCTAGTTATATACCCCTCACACACACACACACACATATTTATATTTATTGAGTGTTTGCCTATAAAACAAAGAAAATGGTTCCTTTGGGTTTATGCCAAACAAAGAAAAACCATCAAGGGTCTCTATGATTAGGATTATGGGATTCATTCACATATATGTTAAGGGTAGCTACTTGAGTCCATAACTAGTATCTATATTTTCTTTTTCTCTTTTATCACTTAAGGTTTTTGTTTTTTATCTATGGATTTTCTGTAACCAAGATCCATGG…	(CA)9	TAACCTCTACCCGCCTAGTT	CCCTTGATGGTTTTTCTTTG	133	56.436	Zinc finger, C2H2-type [Medicago truncatula (Barrel medic)]
HAU0774	CO091887	GAAGTGCAGTGGCATGCTAAGGCTCGGATTAATGCCGGAGCCAATTTTTACATTGTCGGTAGAGATCCGGCTGGAATGGGTCATCCGGTTGACAAGAGAGATTTATATGATGCTGATCATGGGAAGAAGGTCTTGAGCATGGCTCCTGGACTTGAGCGGCTGAACATCCTTCCTTTCAGGGTTGCTGCATATGATAAAACCCAAGGTAAAATGGCGTTCTTCGATCCCTCGAGGGCTCAAGACTTCCTCTTCATATCAGGCACCAAGATGCGGACATTAGCAAAGAACAAAGAGGACCCTCCTCCGGGATTTATGTGCCCTGGCGGCTGGGAAGTGTTGGTCGAGTATTACGCCAGCTTAACACCATCGGACAACGACAGAATACCGCAACCCGTTGCT…	(TA)9	GCCCTTGTGAAGTCTCTTGT	GCATGGCTTAAGAAACAACC	261	57.149	ATP-sulfurylase [Camellia sinensis (Tea)]
HAU0775	CO092235	TAAAGTCGACAAGAATGGTAGTAATAATCACGATGGTGAGGACTGCTCAATATTTTCCTCAGAGGCTTTGGCAACAGAAAAAGAGAATGAAGAGTTAATTTCATTCAGGGAACAAGTGGAGGATCTGCAAAAGAAGTTGCTAGAGAAAGATGAACTTTTGAAATCAGCAGAGCTTTCAAAGAACCAGATCAATGATGTTCGTGCTGAACTTGGTAAATTGAAGCGAGATGCTGCAGTAAAGGACTCTTTAATCAAGTCTATTCAGTTGCAACTCTCTGATGCCAAGATTAAACTTGCAGACAAGCAGGCTGCCCTGGAAAAGACACAGTGGGAAGCAATGACATCGAAGCAAAAGGTGGAGGAGCTGCAAAATAATATTGATTCCATGCAAGGAGAATT…	(TGC)5	ATACCCTTTGGATCCTCTCC	CAGCAAGGGATTCTTCATCT	134	56.951	Myosin heavy chain-like protein [Arabidopsis thaliana (Mouse-ear cress)]
HAU0776	CO092661	GCCCCTTTAATATTCTGATCCCCTTTAGTTGGTTCATATATATATAAGCCTCAGGCAGCGAGTGTGGCTTTATATACATACATACATATATATATATCTATATATTTAGTAAAAGCTTTTAAGGAGAGAGAAGATGAGCAGCAAAGGAATGGTGCGGGCGATTTTCCTTGTGGTTTTCTCTGTGTGGTTGATGATTTGGGTTATGCTGCCGACTAAACTTTACAAAAACACATGGACACCCAACCTGGAAACGACTCTCAATTCTACTTATTTTTCAGGACAGGGGACAAACCTTTTGCTATTTTCTTTCCCCCTGATGTTCATAGCTTCTTTTGGTTGCGCTTACCTCCATTTTCAAAACAAATCGACCGACTCTTCTAATCACTCCAAAAGGTTGGG…	(TA)9	TTCTGATCCCCTTTAGTTGG	CAGCATAACCCAAATCATCA	196	56.8665	Phenol hydroxylase reductase; Ferric reductase-like transmembrane component [Medicago truncatula (Barrel medic)]
HAU0777	CO092701	AAGTGGAAAGAGAATGGCGACGAGAGCGTGGAACCCATTGGATTTCGACATCGGAGAAGAAGAAGACGAAGAAGGAACGCCATCGCCGTCATCGATATCGCCGCCGCTTCAGTACTTCGACAGAGATCGCCACGTGGCGTTCTTGGAGATGATGTACAATTTGATGCCCCATCACTATCAATCGCAGGAGATCAATCGCCTCACTCTTGCATTTTTCACTATCTCTGGCCTTCATCTCCTCCGAGCCTTAGATCGCGTTGATAAGGACAGAGTTGCCGATTGGGTTTTATCATTTCAAGCTCATCCGAGAAGTCGAGCCGAATTGAAAATTGGTCAATTTTATGGATTTCATGGTTCTAGAACTTCACAGTTCCCTCCAGATGAAAACGGGGTTTGAGA…	(AGA)7	GAACCCATTGGATTTCGAC	ATCTAAGGCTCGGAGGAGAT	223	57.4	Prenyltransferase/squalene oxidase [Medicago truncatula (Barrel medic)]
HAU0778	CO092971	ATTTTCAAGGGTTTTGAGTCAACAAATGGAATACTACTCGAGTGCCCCTAATGCTGATAGGATAAATCGCCTAAAAGGTGAAATGAGTCAGGTGAGAAACGTAATGATAGAGAATATTGATAAAGTTTTGGAGAGAGGTGATCGGTTAGAATTGCTGGTTGACAAAACTGCCACCATGCAAGGAAATCCCTTTCGCTTCCGAAAGCAAACTCCCCGTTTTAGAAACCCAGTATGGTGGAGAAACGTCAAACTTACGGTTGCTCTAAAAATCCCCCCCCTAAAAATTATTTATGTTGGGCGGGCTTTCGTTTCCCAGGGGATCCCCCTCCCTTCATCCCTAAAATGAGGTCAAGAGCTTGAGATTCAAACTCCTTGGGTACTTGCCCCCTTTCCTCTTGC…	(GTTGA)4	TCCCTTCATCCCTAAAATGA	ACAATGGCGAATTCCTAAAA	224	57.1605	Longin-like [Medicago truncatula (Barrel medic)]
HAU0779	CO093003	GGATTTTTGCAGAGTGTGTGAGAATATTCCTATTGTTTTATGTGGAAACAAGGTTGATGTAAAGAACAGGCAGGTTAAGGCAAAGCAAGTCCCATTCCCCAGGAAGAAGAATTTGCAATCCTATGAAATTTCGGCCCAGAAAAAGTACATTTTTTTGGCACGGTTCAATTTCGAGAACCCTTCCTGGCAAGGGGATCCTAATTTCCCCTTCGTGGAGTTTCCTGCACTTGCTCCTCCGGAAGTACACATTGACTTGGCTGCACAGCAACAGCATGAGGGTGAGCTTGCAGCGGCAGCCAGTCAGCCCCTTCCAGATGATGACGATGATGCATTTGAATAGAGGGGTTTCCCTTGCCAGAGAGCTATCAACAATTTTTGCTGGTGCTTCATTTTCACTCC…	(GAT)5	GATCCTAATTTCCCCTTCGT	AATCCAAATGGGAGTGAAAA	216	57.0305	Small Ras-like GTP-binding protein [Malus domestica (Apple) (Malus sylvestris)]
HAU0780	CO093104	CTTTTATTGTATTTGAGAATGCTAGCTGTCGCATATGAGAAGACCCAGGAACTTGCTAGAGAGCTACGAGCCGTTGGATGTGGTGATTTGGATGTTGAAGGTCTCACAGAGTCTCTATTTTCATCTCACATGGATGAATATCCTGAACATGAACAAGCATCTCTCGGACAACTGTATCAAGCAAAGTTGGATGAACTGCGTGCTGAAAACCAGAATGTTTCTGATTCAACTGGAACTATAGGGCGCTCTAAAGGGGCTTCAGTGGCTTCTTCGCATCAGCAAATATCTGTTGCAGTTGTGACAGAGTTTGTACGGTGGAATGAAGAAGCATTAACCAGATGCACTTTATTTTCGTCTCAGCCTGCAACACTTGCAGCCAATGTAAAAGCAGTGTTCACT…	(GCT)5	CAGCCAATGTAAAAGCAGTG	AGGCAATAAGAGCCGAGATA	299	56.877	Exocyst complex component 5 [Arabidopsis thaliana (Mouse-ear cress)]
HAU0781	CO093321	CGAAAAGAACTTAAATCAAAATACTTAATACCATGGCGATACATTTATACAAAACTTCTACCCCGGGCACACGCAATGGAGCCGTAGACAGTCAAGTGAAATCCAATCCACGAAATAATTTGATCTATGGACAGCATCGTTGTGGTAAAGGTCGTAATGCCAGAGGAATCATTACCGCAAGGCATAGAGGGGGAGGTCATAAGCGTCTATACCGTAAAATTGATTTTCGACGAAATGAAAAAGACATATATGGTAGAATCGTAACCATAGAATACGACCCTAATCGAAATGCATACATTTGTCTCATACACTATGGGGATGGTGAGAAGAGATATATTTTACATCCCAGAGGGGCTATAATTGGAGATACCATTGTTTCTGGTACAGAAGTTCCTATAA…	(GAA)6	AATTACCTTCTGGGGAGGTC	CGTCGACGAAGAATCAAAT	298	56.655	Chloroplast 50S ribosomal protein L2 [Cucumis sativus (Cucumber)]
HAU0782	CO094552	AATCTGCAATTATTCCTTTTAAAATTTTAAAATTTTATTTTCATCTTAAAAAAATTAATCTCCGGTTTTGCTCTTACTTGACCTTTGGTGTCGACATAAGGCCACTTACCAGGTGAAGCCAAGGCAAGTAGGGATCTCTTGGTTAAATGAGAAGATTACTTTTCAGCTCCTTTCAAAAATTAATTAATTTAATTAATTTTAACTCTCGATTAAATGAAAAAAATTATATTTTAAACCCTTCAAAAAGATTAATAATTCAAGAATTGCTAGGTTGAGTTGTTGTAAATAATATGTACATATATGAAGTTGGAATGAACAGGTATATAAATGATATTGATATGCAGGTGGTCAAGAATTGCTCGGAAATTACCAGGGCGTACTGACAACGAGATCAAGAAC…	(AATT)5	ACTTACCAGGTGAAGCCAAG	CTTGACCACCTGCATATCAA	250	57.023	Transcription factor MYB59 [Arabidopsis thaliana (Mouse-ear cress)]
HAU0783	CO095913	AATTATCGGCAGAAGAAAAAAGGAGGAACGCTATTGAGCATGAGCTTGTAAATCTTAAAAAAGGTGCGCCTGAAGGCGATAAACATTTTGAGGATAAGAAATCGTACATGAAGGAAAATATCAGAGGAACTTCAGTGTTAGGTACCTCAGCAAGCCTCAATAAGTCAGGCACATTAAGGGTCACGCAATCTGCTCAGAGGGCTACAATTGCAAAGATATGTGAAGAAGTCGGACTTCAAAAGATAATACAATTGTTAACTTCTGAAGACTCGGATGTGCAAATCCATGCTGTGAAAGTGATAGCCAATCTTGCTGCTGAAGATGTTAACCAGGAGTCTATTGTGGAGGAAGGCGGTTTAGATGCCCTGCTTACGATGTTGAGATCATCTCAAAATGCTA…	(AATG)4	AATCCATGCTGTGAAAGTGA	GCACCTCCTCTGCTCATTAT	204	56.7965	Kinesin-like protein [Arabidopsis thaliana (Mouse-ear cress)]
HAU0784	CO096252	CATGTAACAGGAGTTCTTACTTTTGTCGGTGTAAGAGGAGCACACGAGTTTCATCAAGCTGGGCATCGATATTTGGATGTTAGGACTCCTGAAGAGTTCAGTGCAGGGCATGTCCGTGGGGCCATTAACATCCCTTACATGTACGAAGTGGGACCAGGAATGGCGAAAAACCCCGGTTTGGGAGCTGAAGTATGCATCACATTTAGGAAAATATGATGAAATTATGGGTGGGTGTCAACTTGGGAAGCGGTCTCTGATGGCAGGCACCGAGGTTCTGGCTGGTGGCTTTACTGCAGTTACTGACATTGCCGGAGGGTACGCGGCGTGGACTCAGAATGGGCTTCCAACGGAATGATGATGATGATGTTGGAGGCAGGGAATAAAGTTGGTGATACAATA…	(ATGTGA)4	AGGCAGGGAATAAAGTTGGT	CAAAATTCACTGGTTCCATTC	230	57.3585	Senescence-associated protein [Nicotiana tabacum (Common tobacco)]
HAU0785	CO097234	GATAATTTTATAGTTGAGGCTGATGGTTTAACCATGAATGTTAGTTTAGCTGTTTATACCAAGGGTCAGATCAAACACATACATATATGGAATGGGCCGCACCACCATCATTTCAGACAGAAACTAGGCCTTGACCTGTCTGATGAAGATGAAACACAGCATAAGACGAGTTTCGAGACCACAAGCCACCCTCCTGGGACTGTAGTGGCACCCATGGCTGGTTTAGTGGTCAAGGTTCTGGTAGAGAATGGGGCGAAGGTGGAAGCAGGACAACCTGTATTGGTCCTTGAAGCCATGAATATGGAGCATGTGGTAAAAGCAACATCTGGTGGTGTTGTTGAAGGGCTTAAAGTCGGTGCTGGTCAGCAGGTTTCAGATGGTAGTGTTCTCTTCAGAGTC…	(AAG)6	GTGCCCAAGCAAATAAGTCT	TGGGATGTTTCCCTAACATT	141	56.909	Methylcrotonoyl-CoA carboxylase subunit alpha, mitochondrial precursor [Arabidopsis thaliana (Mouse-ear cress)]
HAU0786	CO097306	AGGGTGGGTTTATTTGAGGATCAGGACAGATAAGTCAACTCCCAATGATATTAATACTTACAGGAAGGTTATGCAAAGTATAAACGATAATATCACAGAAGAAATTTTATTAAACGAGATTAAGGAGATCATTCGCTTGCCCATGTATGGTGATAGAATAAGGATGGGCAGCAAGGCCCCCCTGCATACAAATTCAGCACGACGGAGGTGACGGATATAGCAAACTGGTTTTTAAGCAGCCGATCAAGGTACTGAATGGTTAAAAGTGCTTTTCTTTAGCCTGTGTTTTTAAATGCTTTTAGGTGTATTTTGGTAGGAATTAGGCGCATAATTGAGTTGTTTGTATCATATCATGTATGTAATTAGCTATCCCCTTTTTTAGTCAGTTTTTATAGTGTT…	(ATTA)4	GCGCATAATTGAGTTGTTTG	TGGTAATGTTAATGCCAATCC	179	57.155	mRNA guanylyltransferase/ phosphoprotein phosphatase/ protein tyrosine/serine/threonine phosphatase [Arabidopsis thaliana]
HAU0787	CO097578	TCCTTCTTCCCCTTCAAAGAAGAAACCAGGGTCTGCGGTCAACTTTCTCAGGCTACATATCTCATTAAATTAACTATATATATATATAAACTCCTCAAAGTTGGAGCTGAGTGTGTAATCATTATTATGCCTTCAAATTGCACAAGCCTGGTGTTCAGAGCCCCCCATGTTTTGGGACAAACCAGAATAACCAACAACACCAACAAATTAACACCAACAATCCATGTTGGAACTTGTTTCCCATGGTATGGGAAAAAAACCCACCAAAAGAAGAAGCTTTTCCACATTGTTTCTCAGTTAAAGTGTCGCCAAAACTACCCTTCTTCTTCAGTAATGGAAGATGAGAGGAATCTGGTTGTTTCCTCTTTAGGACCAGACAAGTATTCCAAGGAATTGGAT…	(CAA)5	CAAAGTTGGAGCTGAGTGTG	TTTGGCGACACTTTAACTGA	218	57.0075	Putative 3'(2'),5'-bisphosphate nucleotidase [Oryza sativa (japonica cultivar-group)]
HAU0788	CO098518	GGGATCATATACTTTCCTGTTGTGTGACAATAGCCCTTAAATGGTGACGAAGATGGTGATGGTTCTTGTTTTCACCGCAGCCAGTACTGGTGTGAAATGGGTCGGAGCACAAGTGCATCACGTGGTCGGAGGTGACCGTGGCTGGGACCCTTCATTTGACGTTGCATCTTGGTCTTCCGGTAGGATCTTCAGGGTCGGAGACAAAATCTGTTTCCCCTACTCTGCAGCACAGGAGAGCATCGTAGAGGTAAAGAGCAAGGATGAATATGAGTCGTGCGATGTAGGAAACCCCATAAGGATGTATACAGTGGGCTTAGATGGCATCGAATTGGATGGGGAAGGGATTCGATACTTCATGAGCAGCAAGCCTGAGAGCTGCAAAAGGGGTCTAAAGCTACG…	(GTCAGA)4	TGTAGGAAACCCCATAAGGA	GGCTATGCTCCAATCAGAGT	214	56.9765	Cupredoxin [Medicago truncatula (Barrel medic)]
HAU0789	CO099567	CTTTTTTGAAGCATTTCAAGTTGAATTCTTCAATTCTTTTATATCAAAAGTTGTATGTGTGTGTGTGTGTGTATACATATATATATATATATATTGCTGTAGCAGAAATGATGGGTTATTAGTTTGTAATTTATAGTTTTGCTGACCCTTTTTTTGTTCTTTTTAACGAATTAGGTTGTTTTGGAACTTGGCTCTTCAATCATGTTAAATTTTAGCTTAATTTTGTAAGGTATAGTTGTTTCAACTTTTTTATTTTGTGATATAAAGATCAGATCTTTATGTGTTTGATTATTAGCCCATCAATTGGTTTAGGGATTTAGATGTGAAAATTAGTGGTATTATTATTGAGGAAGGAATTTAAGTGTAAAGAGAGTAGATGGGTAATACTTGTGTAGGACC…	(AT)9	AGTTGTATGTGTGTGTGTGTGTG	GAGCCAAGTTCCAAAACAAC	146	57.1095	Calcium-dependent calmodulin-independent protein kinase CDPK [Cucurbita pepo (Vegetable marrow) (Summer squash)]
HAU0790	CO099779	GAAATGAGGAGTCGGAGGCTTCAAATGCCATTGAGAAATTAGAGATTTCGAATGGCACTGATGAGGTCTCCAAAAACTCTTCATCTATGCAAAAAGATGAAGATGGGGTGACAGCAGAAGTTGCCAAAAAGAAAAAGAAGAAAAATAAAAGCAAAAAAAAGAAGGAGCCCTTGAAGCAGACTGATCCTCCATCTATTCCCGTTGTTGAGCTTTTTCCGTCCGGGGAGTTTCCTGAGGGTGAAATTCAACAGTACAAGGATGATAATTTGTGGAGGACTACCTCTGAGGAGAAGAGAGACTTGGAGCGATTTGAAAAGCCAAAATATAATGCAGTGCGACAAGCAGCCGAAGTCCATCGTCAGGTTCGGAAATACATCAGAAGTATCTTGAAACCTGGAA…	(ATG)5	TTCCCTACTGGATGCTCACT	GGACATCAATACCAGCTTCC	232	57.183	Methionine aminopeptidase 2B [Arabidopsis thaliana (Mouse-ear cress)]
HAU0791	CO099909	GAAAGACCTAGTTGTGTCTGTAATGTCGGCAATGGGTGAAGAACAGATATGTGCTCTCAAGGACATTGGTCCAAAGTAGGCTTTGAGATCTAAATGGAAATGGTTCTTATAAGAGCTTATTAATGACTTTGCCCCGTCCAAGATATTGGACAATTATAAAATGTTCATTTTCCCCGGCTGTTCTATTATTATTATTATTAGGAACCTTTCTTTGCTCCCAAATGGCACGTGCAAGACGGTGAGTTTCATGTACGTGTTTTTTTTTCCAGGTGGGGTAATCGTGTTAAAAC	(TAT)6	GCAATGGGTGAAGAACAGAT	TTAACACGATTACCCCACCT	259	57.2605	Eukaryotic translation initiation factor 5A-2 [Medicago sativa (Alfalfa)]
HAU0792	CO104422	TTTGAAGAACAAGGACCAATCGAGAAATGGGGGGACCAATACTTGAACGATAAGTCGAACTTCGGCTGGATGACTGATCCTACGCTCGATTTGTTCAAAAACGAAGAGCTCGAGATAATTTGTGAGGTTATCAAAGAATGTATCGCAACGGATCCAAGGAAAAGACCAACAATGAAAGATATAATCCCGAAATTGAGAGAAGTGATTCAAGTCGCCCCGGAACAAGCTACCCCAAGACTCTCCCCGTTGTGGTGGGGTGAACTTGAGATTTTATCAATGGGGGCTACCTAATTTAGTTTTGAAATTCCTTTGTAAGTCAAAGTTTTTAAATTACTTTGTATCAAAAATGGAAGAATATAGCTTTTGATTACATATACTTGGTTACCAAAAACACTTCAT…	(CATA)5	TATCAATGGGGGCTACCTAA	TGCTAAGTTTTAATGGGGTCT	254	56.369	Protein kinase [Medicago truncatula (Barrel medic)]
HAU0793	CO104490	CTAATTTTAGCGGGAACATGATAGACCGTTTAGTGCTTGGGCCTTACATCACTACTTGCACTTCCCCTTGAACAGTTTCCCGGGGAGGCTCTTGAGCGTGTCTTCAAGGCCACCCTCGATCTACTAGTTGCATACAAAGCTCAAATTACAGTAGCTGCAAATGAGGAAGAGGTTGAAGATGATGATATGGATGGTTTCCAGACTGATGATGAAGATGATGCTAATGCTTCCGACAAGGAAATGGGAGTTGATGCAGAGGATGAGGATGAAGCTGATAACATCAGGCTTCAAAAATTAGCTGCCCAGGCTAAGGCTTTCCATCCAACTGATGATGACGACTCTGACTCTGACGATGACTTTAGTGACGATGAAGAGTTACTGTCACCAATTGATGAAGTA…	(TGA)6	CTGCAAATGAGGAAGAGGTT	CATCGTCAGAGTCAGAGTCG	201	56.985	Putative Importin 7<Ran-binding protein 7 [Oryza sativa (japonica cultivar-group)]
HAU0794	CO104574	ATCTCCCACTGAGAGCAATATCCAACAAAACTTTTTTCCCTTTTCTCTGTGTTTGAGTATCTCATCTCATCTATTCTTTCAAAAAAAAAAAAAGAGTATCTCATCTCATCTCATCTCATCACTTCACTTTATTTGTTTTTATTCGATATTTTCTCTCTAGATTTTGAGGATTCACTTCGGCTTTCTCTTCTGTTTTTGCTTCTTTGATTCAGCTAATAGAGTAATTGTTGTGATGGGCAAGAAAAAGCAAGAGGAGAGTGGTGCTACTGCAAAAGTTAAGGGAGGCAGCAAAGATGTGAAAAAAGAGAAACTCTCTGTTTCAGCTATGCTTGCTAGCATGGACCAGAAACCTGATAATAAACCAAAGAAGGGGGTTTCCTCTTCTGCAAAACCCAAGGC…	(GAG)7	GCAAGAAAAAGCAAGAGGAG	TGTGTTTGCTCTTCCTCAGA	265	57.0225	ABC transporter-like protein [Arabidopsis thaliana (Mouse-ear cress)]
HAU0795	CO105057	CACTCCAACCCGAGAAGAAATTAAGTGCATGAATCCTAATTATACAGAGTTCAAATTCCCTCAGATTAAGGCTCACCCATGGCACAAGGTATTAAGGATCAAAGAAAGGGTTTGCAAGTGGTCTTTCGTATAACCTTATCATGCAATTATTATGATTATTGTTATTATTTTTTGTACTAGATATTCCATAGGCGTATGCCTCCTGAAGCTGTTGATTTGGTGTCAAGATTACTCCAATACTCCCCGAATCTCCGATGTTCTGCTCTAGATGCCTTGATCCATCCTTTCTTTGACGAGTTGCGTGATCCAAATGCCCGCTTGCCAAACGGCCGTTTCTTGCCGCCATTGTTTAACTTCAAACCTCATGAACTGAAAGGCGTTCCGGAGGAGATAACAGCG…	(ATT)8	TTTGCAAGTGGTCTTTCGTA	AACAGCTTCAGGAGGCATAC	103	57.0105	Shaggy-related protein kinase gamma [Arabidopsis thaliana (Mouse-ear cress)]
HAU0796	CO105713	GTGAATCGTCACGCCAACGAAGAGGATCTTAAAAGGCTTACAAGAGGCTGGCCATGATTTGGCACCCCGACAAGAACCCTTCCTACAAAAGACCCGAAGCCGAAGCCAAATTCAAGCTTCTCTCCGAAGCTTACGATGTTCTATCAGATCCGATGAAACGACAGATCTACGATCTTTACGGCGAGGAGGCTCTCAAATCCGGACAATTCCCGCCTCCTAACCAATCTCACGCTTCCACGTCGGCGTCGTATCCCCGCGGAGCTGGCCATTACTATAATAATAGTAATAATAATCAGAGGCAGCAGCAACCGAATACGGGTTCTTTCAGGTTTAAGCCGAGGGACGCGGATGATATATACGAGGAGCTGTTTGGGGCGGAGGCCAATGGTGGAAGAGGAA…	(ATA)7	TTCCTACAAAAGACCCGAAG	CTCGGCTTAAACCTGAAAGA	261	57.0995	Heat shock-like protein [Arabidopsis thaliana (Mouse-ear cress)]
HAU0797	CO106311	ACAAAATGTGTAACAAAGCCATTAGGATCTTGGGCTTTTTCAACAACATGTTAGCTTGCTAAGCAGTTTTACAAAAAGTTGGCTTTAAGACCCTGAAATCTTTGTCCAAATTTCGGCCTATAAATCCCGATTGGGTTTAATTAAGCAGTTCAGCTAAACTCAAAGAACCAACCGAAGTACTAACTCGTGTCTGACTGTCGTGTCGGTTTATTGTTCATTGCATACCATAGTTAATATCTTAGAAAAAAAAATATACTTTTCGTAAGGCAAAGACGGGCCATGGAGGTGGAAGAGCTAGAGAAGAGAAAGTCCAGAAAGATTACGTCTTCTTCTCCTTCTTCAGCTCTTATAAATAACCTTGATGATGGCTGCCTTATGCATATTTTCAGCTTCTTGTCT…	(TCT)6	ACTCAAAGAACCAACCGAAG	TAACACCATCTGTGGCAAAC	292	56.9575	SKIP5-like protein [Lycopersicon esculentum (Tomato)]
HAU0798	CO106709	GCCTGAGTCAATAAAAAAAATGGCGGGCGTTTCAACAACCGAGTTCCCATCTCCTTCCCCAAACAAACGTCTCAAAACCTCATCCAAATCAATCATCGAAGACGAACCCGGTAATCATCATCAACCAGAACAACAACGACAACAACAAGCAGCGGACGATGATGATTCAGATCCGGAGATATGCGGGATATGCTTATCGGACGGTGGACGAAGAGCAGTCAGGGGCAAAATCAACAGCTGCGATCACTTCTTCTGTTTCGTTTGTATCATGGAATGGGCTAAGGTGGAGTCCCGTTGCCCTATGTGCAAACGCAGGTTCACCGTCATTCATAGACCGCCCAAGGAAGGTGTCTTTGCTTCCCAACGCCTCGTTAACATCCCTCAACGAGATCAGGTTTA…	(AAC)7	CATCCAAATCAATCATCGAA	TATGAATGACGGTGAACCTG	252	56.928	PHD-finger family protein, expressed [Oryza sativa (japonica cultivar-group)]
HAU0799	CO107200	TTGACAAGATTAAAAGTAGTCCAAAGGATACCCTTGAATCGGTCCCTGATAATTCTCTTTCTCGAACTGCTTCCTGTGGTAACGTTGAGGTAGACGTAGAAGTAGAGGCACCAGCGGAGGAAACAATTGATGATGAATCATCAATCCAGTCAGAGAAAAAGGAACTTCCGAATGAGGAGTGCAATACTGATGAGGAAGCAACAAGACATCTTTTGAAACAGAAGACATTGGTTGAACAACAACGACAACATCTTCTGGAATTGAAGCATAGTCTTCATGCGACAAAAGTAGGTATGGAACTTTTGCAGGTGACTTACCGCGAAGAGTTTAACAATCTAGGTAAACACTTGCACAGTATAGCTTATGCGGCTATGGGATATCAAAGAGTTCTTGAAGAAA…	(AAC)5	TTGAATCGGTCCCTGATAAT	TGTCGCATGAAGACTATGCT	251	56.975	Kinesin [Gossypium hirsutum (Upland cotton)]
HAU0800	CO108117	GGGTTTTTTATCTCAATTTCAACATCTTTTTGGACCATCATCTTGTTCCTTTTTATGGTTCTAAATTGTCATGTAAATGAAGCAGCTTTGGTATTGCCTAAGAATGTAACTGTAACTGCAGTTTTTGTGTTTGGTGATTCAATTGTTGATCCAGGTAACAACAACAATCTCCCAACTATAGCTAAAGGCAACTTCTTACCTTACGGTCGAGATTTCAAGGACGGACCGACTGGACGGTTCTCGAATGGCAAGGTTCCTTCTGATCTTATAGCTGAAGAATTTGGTGTTAAGGGATTGGTACCTGCTTATCTTGATCCAAAAACACAGCTACAAGATCTCCTTACTGGTGTTAGTTTTGCCTCTGGTGCTGCAGGATATGATCCTCTCACTGCAAAAACC…	(TACA)6	TGGTTATGCAGAGTTCAACG	AACCCCAACAACCCTATTCT	194	57.361	hydrolase, acting on ester bonds / lipase/ structural constituent of cell wall [Arabidopsis thaliana]
HAU0801	CO108694	ATCTTCAAAGAAGACCCATTAGAGGAATCCTTCCCTTTCTTTCTTTCTTTTTTCCCCCTTAAAGAGCGATTCCTTTCCCTTCCCTTCTATTTCCTCGTTTACTTTTTCTTCTTCTTTCCATTCTGATTATCATAAGATTTGGGTTTCGTTTTCCTGTGAAACTCTCGTCTCTGGTTTGAAAGGAGATTGAAAAAATATGGCTGAAGAACATAGATGTCAAGCACCACAGTTATGTGCCAACAACTGTGGATTCTTCGGAAGCCCAACGACTCAAAATCTCTGTTCTAAATGTTATCGCGATCTTCAACTTAAAGAACAACAATCTTCCTCTGCCAAACAAGCCTTTAATCACACTTTAGTTCCTTCGTCGTCTTCATTGCCATCGTCATCATCGGCCCG…	(CTTT)4	CAAAGAAGACCCATTAGAGGA	CTTCCGAAGAATCCACAGTT	256	56.435	Fiber protein Fb37 [Gossypium barbadense (Sea-island cotton) (Egyptian cotton)]
HAU0802	CO108812	CCACAGGAAGGATGTGACTGCATTGGCTCGGTACCCATTCCATGAAGAATACTTTGTCAGTGGGAGCTTTGATGGATCTATTTTCCATTGGCTGGTTGGGCATGAAACACCTCAGATTGAGCTTCCCAATGCACATGATAATAGCGTGTGGGACATCGCCTGGCATCCTATCGGATATCTTCTATGCAGTGGTAGCAATGATCACACCACAAAGTTTTGGTGCAGAAATAGGCCTGGAGATACCCCTCGTGATAAATTTAACATTGGTCAAAATCAAGGCTATGGTGAGCAAAATCCTGCATTAGCCAGTCGCATGCCTGGTAATTTTGCAGCACCTGAAGGCCCAACAACTCCGGGGCCATTTGCAACCCGGAATGAGGGAACAATCCCTGGCATCGG…	(CTC)6	GCTATGGTGAGCAAAATCCT	GTTGATATCCATGCTGCTGA	273	57.057	Putative FY protein [Oryza sativa (japonica cultivar-group)]
HAU0803	CO109443	GGCTTTTGACTCCTTTATCTTTGTATAGGTAGTGATCGGAGAAAGATGGTTTCGTTGCAAGGACCGGTGATTTGCCCTTCCGTTCACAGCAAACAGGTTGGGGTTGACACGCTGATGGTGAATAGGCCTTCTCCTTGGGCGAGGTTGCTTAGAAGTGATATATGGGGACGTACAAGAGTGATTGATGGAATGAAGTCTCATAAACTGAAAATACGATATTGCAAGACCATGGTGCACTGTAGTTTCAGTTCATCTTCAGATGGGAGTGGAAGCATGGCTGAGAGTTTCAATGAGAAGGATGAAGATTATGTTAATTCCACTGTGGTTGAAGCTGGTATATGGGTTCTCATTAAGCCAGTGATTGTTGGTTGGTTGGATGGTTGCTGCTGCCTTTTAATT…	(GTTG)5	ATCTTCAGATGGGAGTGGAA	TCCGCTCTTCACATGATCTA	213	56.9895	Putative wound responsive protein [Zea mays (Maize)]
HAU0804	CO110083	GATCTGGTATATGGGTTCTCATTAAGCCAGCGATTGTTGGTTGGTTGGATGGTTGCTGCTGCCTTTTAATTTCGAAATTAACTTGTGCCTTTTATATATTTCATAACTGTTTCATGTAGATCATGTGAAGAGCGGACCTGATGGATTTATAATTAAAATGAGGGATGGTAGGCATTTAAGATGTATTCAAAACAATCCGCAAGCTGGAAATCTGCCAGATTATGCACCGCATCCTGCGATTGTTCTGAAGATGGAAGATGGGACTGGTCTTCTTCTCCCAATCATTGTTTTGGAGATGCCAAGTGTGTTGCTCATGGCAGCAATGAGCAATGTCCAAATTCCTAGACCTACAATGTATCAAGTTGTTAAGGACATGATTGAAAAGATGGGCTACTCGGT…	(GTTG)5	TTCTCATTAAGCCAGCGATT	CAGTCCCATCTTCCATCTTC	251	57.334	Wound-responsive protein, putative [Arabidopsis thaliana (Mouse-ear cress)]
HAU0805	CO111417	CACTTCCTTTTCTCTTCCATATTCCACGTTTTACCAACAATTCCCCTGTTTAATTCTCTCTCTCTTTCTCTCTTTACAACCTCTCAACCTACTTAATTTTATTCTTTTCAGACATGACTCCCTTCTCTTGTTTACCTTGTGCCAGAAGTACCACTTCCCCTGATGCATTCCTTCTTCGGTATCCTCATCTACGTCTTCCCAAATGCCGTCACTACGAACATCAACTTCCCAAGATAGAGAATCTTATGTTCAGGCCTTTCCAAGTTCCAACCAGGCCTTATCTCCCTATCTTGAGCTTGAGAAACTCTAGGCGCACGCACCCTTGTGCCAATATATCTTCTTTCGCTGAGGCGGAAGGTGGGAAAGAGCAAAACGATGAAGCAATCCATCTTGGAACTC…	(TC)10	TACCAACAATTCCCCTGTTT	GGAAAGGCCTGAACATAAGA	230	56.8965	Inorganic phosphate transporter 2-1, chloroplast precursor (H(+)/Pi cotransporter) [Arabidopsis thaliana (Mouse-ear cress)]
HAU0806	CO111953	TAGAATTCCGCATTTTTCTTTTCACAGACGGTATGAACTTCACCACTTCTGATGCTTCAATAATGAGCTACATAAGATGATTTCAATTTCAAAAAACACCGATTTTCCGACAAGACAAGACGAAGACGACGACAAAAGAAACGAAACCAACAAAGGTCCATCGAGTTCTTCTTCTTCTTCGCAATGGTTAAGGTTAAAAGATCCAAGAATCGTACGTGTTTCAAGGGCCTTCGGGGGCAAAGACAGGCACAGCAAAGTTTACACGATACGAGGATTAAGAGACCGAAGGGTAAGGCTGTCGGTTCCTACTGCCATTCAATTGTATGATCTTCAAGACAGGCTTGGTCTTAATCAACCTAGCAAAGTCGTTGACTGGTTGCTTAATGCTGCTAAACATGA…	(TGA)5	CGTTGACTGGTTGCTTAATG	GGAAAATTAGAAGGCTCGAA	249	56.56	Putative transcription factor [Oryza sativa (japonica cultivar-group)]
HAU0807	CO112833	AAAAGTATCAGCAAAATTCCCAATCTAAAAAAATGGAGTCTCCTCAACCCCAACAACAGCAACAACAAGGTCCTAAGAAGAGAGGTCGAAAACCAAACCCAAAGGAAGAGAAAGAACAGCAGCAACAACAAAGTGCTAGTAAAATGAAAGAAGGAAAGAAAGCTCACCAACCTAGCGTTGATGAGAAGTACACTCAGTGGAAGTCTTTGGTTCCTGTTCTTTATGACTGGCTTGCTAATCACAATCTCGTTTGGCCTTCTCTTTCTTGCCGCTGGGGACCACAGCTTGAGCAAGCTACTTACAAGAATCGGCAGCGTCTCTACCTCTCTGAACAGACTGATGGTAGTGTTCCGAATACTCTTGTGATTGCTAATTGTGAAGTTGTCAAACCTAGGGTTG…	(CAA)6	ATCAGCAAAATTCCCAATCT	TTTCTCTTCCTTTGGGTTTG	107	56.569	FVE [Pisum sativum (Garden pea)]
HAU0808	CO112839	TCTCAGCTGAATCCTTTTTCCTTTCCCCTTTTTATCCCCCATTTATTTATTTTTTTTATTTATTTCTCATCCTATTTCATGCCTTCCATCCGTCGGACTCTCTCACCGGCATTTCACGGCCGTTCCACCCAGAACGGCGCTGCCGGGTTCTCCTCTTCTCCCTCTAATAAGCTTTTACATAAACATTTCCCCTCTTCTGCTTCCTCAACGCTCCTCAATTTAGTTTACCGCCGAGGGTGGCGCCGGTCTTTTTGCCGCTGTCTCTTCTTTTTTCTAATAGGGTTGCTTTTCGGAATTACTCCGTTTGGCCAAATGGATACCGATATCCGACCCAAGGATTTCGCTTCTCCCGACCTCAGACCGCCACATGTCCACCTCCAATCCGACGATCCCATTTTT…	(ATTT)6	TCAGCTGAATCCTTTTTCCT	GGAGTAATTCCGAAAAGCAA	300	56.7945	Beta-1,3-glucuronosyltransferase [Gossypium raimondii]
HAU0809	CO112904	AAATGGGCCCCAAGGCCAATCTTACGCACCACTTGAAAGCACAGATGAAATTCTCCTTTCAGGGGCAAATCATGATTCCCATGGTCATGCCCATGAGGAATTTGAGTTTAGGGAAGTTTTTGTGCATCAACTGATCCATCCCATAGAGTTTGTGCTTGGTGCAGTTTCAAATACAGCTTCATACCTTCGTTTAGGGGCCCTCAGTTTTGCTCACTCAGAGTTGTCAGTTGTGTTTTACGAGAAGGTTTTTTTTTTTGCTGGGGGGTATAACAATATAATCATCCTCATTGTGGGCATAATGGTCTTTATTTTCGCAACGGTGGGTGGGTTGCTAATTAGGGAGACCCTCAGTGTTTTCCTACATGCTTTGGGATTTCATGGGGTTGAATTCCAGAACAA…	(GAT)5	TCCTACATGCTTTGGGATTT	GGGAATCTATATCCCCCATT	232	56.9075	V-type ATPase, 116 kDa subunit [Medicago truncatula (Barrel medic)]
HAU0810	CO113752	AAAACAATCGAAGAGCCCCTTTGAATTTCACGAATGGCTATGGCCAAGTGGATTTTTAATAATTCCTTGTGATTTGCCCTGATATTTTTGGGAACTTCTGGATTCGCTTACAAATTCGAAAAAGATCGGGGGGTTTTTGATAAAATTCTGGAGAAACTGTAAGGATAGATTTCTTGAAGAGAGAGCTTCGGATTTTCCATCGGCGAGGAATCACGAGTTTGGTTTGATTTCTTTTAGAATTAAGAAAAAAATAAAGAATTTTTGTACTGGTCAATTTGGTTTTTTCCTTTTTCTTTTTTGAATATCAGGCCTATATAAATATTTTTTGGAAGGCCAATAAATAAGCTAATTACATTGGTTTTTTATTAATTTAATTTTTGTTCATCATCATCTTCATCA…	(TCA)7	TGGAAGGCCAATAAATAAGC	CAGCCATTTTTCCTTTGTTT	114	56.91	DNA-binding protein-like [Arabidopsis thaliana (Mouse-ear cress)]
HAU0811	CO113927	ATTAATAAAAAAAGATAAGGATGCAGCAAAATAGTGGCTCGGATTCACAACCGTCGCAGGAACAGAACCAACGGCAGCAACAACCTCCGCGATCGCAGCCGCAGTGGGTGGCAATGCAGTATCCGGCTGCCGCTATGGTAATGCAGCATCAAATGATGCAACCGCAGCACTTCGTGGCGTCGCCACTTCCACCTCAGCACTACATGCCTTATCACCACCTTCATCTCAATGGCCACGCGCAGCAAGGATCCGGCGGAGGTAGCGGTGAGAACAAAACCGTTTGGGTTGGTGATTTGTATCATTGGATGGACGAGAACTATCTTCATAGCTGTTTCGCTTCCACTGGCGAGATTGCATCCATTAAAGTCATTCGCAATAAGCAGACTGGTCTATCAGAAG…	(ATGA)4	TGTTAAAGCTGCAAGAGTCG	TTGCTGATACCCTGAGGATT	184	57.058	Nucleic acid binding protein [Nicotiana tabacum (Common tobacco)]
HAU0812	CO114237	CAAGAAGTATATTGAGGCTGGTGTTTTTGAGCATGCAAAAATTTTTGGTCCCAAAGGTTCAGATCCACATAAGGGTGCCGTTATTGGGGACCCCATTGGTGCCCCTTTAAAGGATACATTTGGGCCATCACTGAACATCCTCATCAAGCTAATGGCTGTTGAATTTTTTGTTTTTGCTCCCTTTTTTGCTACACATGGTGGGCTGCTTTTTAAGATATTTTAAGTGAAGACAAACATCGGCTATTAGTTTCCCATTTCCGATTCCTGTCTGTTATTTTTTTATAATTTTCATTTTTAAGTATATTTAGGTGGTAGCCCATTTTGACTTTAGAGATCATTTCCTTTTTAAAGTCATATTGGTAGTAAAAGTTTCCCCTTTGTAACAACGCCATTGTTGTT…	(TTG)5	TGGTAGCCCATTTTGACTTT	TAACAATGGGGGTTCAAGTT	157	57.0655	Vacuolar proton-inorganic pyrophosphatase [Pyrus communis (Pear)]
HAU0813	CO114248	TCTGTGGCGTTTTGCTTGCTTGTTGCTTCCTGTAGAGATAAGCTGGGTCTAAGCCTTGAGCTGGGCTCATTTGCTGCGGGGGTGATGATATCAACCACTGATCTGGGCCAGCATACACTTGAACAAGTGGAGCCCATTCGCAATTTCTTTGCTGCTCTTTTCCTCGCCAGTATTGGGATGTTGATTCATGTACATTTCCTTTGGAATCATGTTGACATATTGCTAGCAGCTGTAATATTGGTGATTGTTATTAAAACAATGGTAGTTGCTGCAGTTGTCAAAGGATTTAGATACAGCAACAAAACTTCACTTCTTGTTGGAATGTCTTTGGCCCAAATTGGGGAATTTGCTTTTGTTCTTCTCAGCCGAGCTTCTAATCTTCACCTAGTTGAGGGTAAA…	(AAAGC)4	GTATCACATTGCTGGTCCAA	CATTTTATGCATGTCCTCCA	137	56.975	Putative Potassium-efflux system protein [Oryza sativa (japonica cultivar-group)]
HAU0814	CO114429	AGGGCATTGTATCGGAAAACTATCAAGATTTCAAAAGAATGTTGCCAAGCCTAGGGTTTGATCTTTATGGTCGAGGAGGTACATCGGGTTCCTCTTCTGCTTTTGAACATGTTTTTGTTGGGGAAATCAAGCAACATTGTGAGCAAGAAGTTAGTGGCTTCCCCAATTGGCTTCAGTTTTCCCTAGAAGAAGCAAAAGGAGGTGTTGATTATCATGGTTATATATTACCCCGAAGAGGGGGGGAAACTCCTGACTCCGAGACCCAGTTGCTTACAGTTCAGTTGGAATGGAATGGGGTTTTTAAATCCGTGTCAAGTACATTGGTTGGGGGGAGTCCTGAGTTTGAAATTGCTCTCTATACTCGGGGTTTTTTCGGGGGGGGGGAGGATAACTATGTAC…	(TTA)9	GTGAACATCAAGTGCTACCG	TAGGGTTTCTGGACCTTCTG	131	56.794	Putative serine protease-like protein [Arabidopsis thaliana (Mouse-ear cress)]
HAU0815	CO114547	CGCGCGCTGCTGTAAAATGGTCCCGGAGCGAGCAAGTGATAAGTTTCCATAGAGTCCATGTCATTGCTGGGTGGGAACAGGGAGTGAAAATCAATGTTCATGCTTGCAAACCCCTTAGTGTGGTTGATGAATTCGGGATCCGAAGGATTCCGATGGGTCAACATAGTTTATACATTGGGGGTTTAAAGCATTTTATTTTTTTCCAAGCAAATTTGGGGGGCATCAAGAATTAGAGTATAATTATTATTGTTATTATTATTAGTTCCCCTGCATTTCCAAAGGGAAAAAAAAGGGGTCATAATTGTACAAGTTTTTAGGCATTTGAGTTTTCAATTTATTTTGTTTTTGTTTTTTAAAGAAAAGAACAAATATTGATTGAAACAGAATTGGCCAAATGAA…	(ATT)7	AAACCCCTTAGTGTGGTTGA	TATTCATTTGGCCAATTCTG	294	56.597	Putative beta-D-xylosidase [Prunus persica (Peach)]
HAU0816	CO114921	GCTTGGGGGTATAACAAAATAATCATCCCCATTGTCGGCAAAATCGTTTTTATTTTTGCAACCGTCGGGGGGTTGCTAATTATGGGGACCCCCAGGGCTTTCCTACAAGCTTTGGGACTTCCCTGGGTTGAATTCCCGAACAAATTTTTCGGGGGGGGCGGTTACAAGTTTTATCCCTTTTCATTCCCCTTACTCGATGATGAGGATGATTGATGCGATCCCCCGAATTGAATACAAAAGAATTTATTTTGAAAGGACTTGAGCGTGGATAGGTAAAAAATTATGTTGATTTTTTCCTTTAAACCTGACGAAAATTGGGGATATAGATTCCCCCATATAGTTGGAGTTGGGGGGGTTTTTTTTAAAACCCCCTAAGGACCCGCTGCTTTTTTTCCCCCC…	(GAT)5	CCCTTTTCATTCCCCTTACT	CCCCCAACTCCAACTATATG	179	57.0185	Putative vacuolar proton-ATPase subunit [Arabidopsis thaliana (Mouse-ear cress)]
HAU0817	CO115075	TTTTTATTGGATTGCCCAACTTTTTGGATCCATTGTTGCTTGCTTTTTGCTCAAGGCTGTCACTGGTGGTTTGACAGTTCCTATCCCCGGTTTTGGAGCTGGAGTTGGAGCTATTCAAGGGGGGGGGATGGGGATCATCATCCCATTTGCATTGGTTTACCCAGGGTATGCAACCGCAGGTGCCCCAAAGAAGGGATCCCTTGGGGCCATTGCCCCCATTGCCATTGGGTTCATTGTTGGTGCCAACATTTTGGCCGGGGGTCCATTTTTTGGGGGATCCATGAACCCAGCTTGTTCCTTTGGACCAGCAGTGGTTAGTGGGGATTTCAACGGCATATGGATTTTCTGGGGGGGCCCCCTGATCGGGGGGGGATTGGCTGGTTTCTTTTATGGAAATGT…	(GTTTT)4	ATTTCAACGGCATATGGATT	CATTTCCACAAAAACAACGA	289	57.013	Delta-tonoplast intrinsic protein [Gossypium hirsutum (Upland cotton)]
HAU0818	CO115076	AGATGGCAGGAATCGCCTTTGGTCGCTTCGCCTATTCCTTCAGTTTGGGGTCTGTCAAGGCCTACCTTGCTGAGTTTATCTCAACTTTGGTGTTTGTTTTCGCCGGCGTTGGCTCTGCCATTGCTTACAACAAGTTGACAACTGATGCAGCCCTAGATCCCGATGGGCTAGTCGCCATTGCTGTTTGCCACGGATTTGCTCTCTTTGTTGCAGTGGCTATCGGTGCCAACATCTCAGGTGGCCATGTCAACCCTGCAGTAACTTTTGGGTTAGCTCTTGGTGGCCAAATCACCATACTCACTGGCATCTTTTACTGGATTGCCCAACTTCTTGGATCCATTGTTGCTTGCTTCTTGCTCAAGGCTGTCACTGGTGGTTTGACAGTTCCTATCCACGGTC…	(TTGC)4	TCACCATACTCACTGGCATC	ATGATCTCCATCACCACTCC	157	57.12	Delta-tonoplast intrinsic protein [Gossypium hirsutum (Upland cotton)]
HAU0819	CO115239	TTTTTTGGAAAGGGCCCTTCCAAGGTGGGCAGGGGGGGGGGTTTCATTGTTAGGCAGGGTGCCAAGAGCATTGTGGGTAATGGGCTTGCCCGAAGGGGCATTGGGCAGGTTTTTTATGGTATTGGGGGGCCCGAGCCCTTGTTTGTTTTTGTAGACAGCTATGGAACTGGAAAGATTCCTGACAAAGAAATCCTCCAAATTGTGAAGGGGAAATTTGACTTCAGGCCCGGTATGATCCCCATCAACCTGGATTTCAAGAGGGGGGGCAATGGCCGGTTTTTGAAGACAACTGCCTTCGGGCCCTTTGGAAGGGGCGACCCGGGCTTCCCCTGGGAAGTTGTGAAGCCCCTCAAGTGGGGGAAGCCTCAGTTTTAAAATCCAGCTTTGGGTGTCCTTGAA…	(TTCATT)4	TTTGGGTGTCCTTGAAAGTT	AGGGGCATCAATATAACCAA	164	57.0365	S-adenosylmethionine synthetase [Medicago truncatula (Barrel medic)]
HAU0820	CO115588	GGATCGAAGTAGGGAGCGGAGTGAAAGGACCCTTAGGGGAAGAGATAGAGATGATGATGATTATCACCGAAGTCGAGACTATGATAGAGATAGGGGGGACAGGAATAGGCGTGGTTCTCGTAGATCTGAACACAGATCAAAGTCAAGGTCCCGCTCTCGCTCACCCTCAAAGAGCAAAAGGATTAGTGGCTTTGACATGGCACCTCCTGCTTCAGCAATGTTAGCTGCTGGTTCTGGTGGTGCTGCTGCGGCTGCTGCTGCCGTCACGGCCACCACAGTCCAGATTCCAGGGAATAATCCAACCCTACCTGGAGTGTTTCCAAACATGTTTCCTCTGGCAACTGGTCAGCAGTTTGGTGGTCTCCCTCTTATGCCAGTTCAGGCAATGACTCAGCAGGC…	(TGC)7	AATAGGCGTGGTTCTCGTAG	CTGAGTCATTGCCTGAACTG	291	56.9695	U2 snRNP auxiliary factor, large subunit [Nicotiana plumbaginifolia (Leadwort-leaved tobacco)]
HAU0821	CO116335	AATCCTCCAAAACCCNGTGTTTTTAACCAAAGCCCTTCGCGAACAGTTAGCCCTTCAACGCCTCGAGGAGCAACGCGCCCAACAGAAACGCCGCATCGAAGACCTCCGTTCCGCCAATGGCGCCGCCAATAACCGTTCCGATTCTTCTTCTGGTAAACCCACTTCTGATTCTTCCGACCGACGCGACCGGGAACGGCAGCGTGAGAGGGATCGAGAGTCTGAGCGGAGGAACCGTGAGCGCGAGCGGGAGGAGGAAGCCAAGGCGCGGGAACGGGCGAGGTCGGAGAAGTTAGCGGAGAGGGAAAGGGAGAAGGAATTGGAAGCGATTAAAGAGCAATATCTCGGATCGAAGAAGCCCAAGAAAAGGGTTATTAAACCTAGTGAGAAATTTAGGTTTTC…	(CCGA)4	CGAACAGTTAGCCCTTCAAC	TCAGACTCTCGATCCCTCTC	183	57.23	Helicase, C-terminal [Medicago truncatula (Barrel medic)]
HAU0822	CO116651	GTTTTTTCAACAAAGGCCTTGTACCTGGTTTATGTTTCGGGGCTGGGCTTGGTATAACGATGTTTGGAATGGCTTATATTTTCGTCCCCGATGGTTTCGTCCATAAGAGATTCCCCGTAGGCCCTATTGCCAACGTGCCTTATTTCAGGAAGGTTGTTGGGGCTCCCCAGCTCCATCATTCAGAAAAATTCAATGGGGTTCCATATGGGCTGTTTTTAGGCCCGAAGGAAGTGGAGGATGTGGGAGGCCATGAAGAATTGGGGAAAGAAATCCCCCGGGGAATCAAATCCACCAAAGGTTCCTGAATATATAATACGATTAATTTAACTGTTTTCAAGGAACCCCCCTTTTTTGAGAAACGATATTGTCAAATATCATAACCCCGAAAAGATTTTATGT…	(TTG)5	GGGGTAGCAGTAGGGAATCT	AAAATCCCGTTCCACATCTA	126	57.114	Beta-carotene hydroxylase [Arabidopsis thaliana (Mouse-ear cress)]
HAU0823	CO116655	TACTGAAGAAAAGAGAAAGTATGGAAGGAATCCAACACAAAACAGTGATTGTCAATGGCATCAACATGCACATAGCCGAGAAAGGGGAAGGTCCATTGATTCTCTTCCTTCATGGCTTCCCTGAGCTCTGGTACTCGTGGCGCAACCAGATCAACGGTTTAGCCGCCCTCGGCTACCGTGCTTTGGCGCCCGACCTCCGCGGTTACGGCGGAACAGATGCACCAGATTCCGTCGCCGATTACACTTGCTGCCACGTGGTGGGAGACCTCATCGCGCTTCTGGACACAGTGGCGCCGCCGGAGAAGGAGGATAAGGTGTTTGTCGTTGGGCACGATTGGGGTGCCATCATTGCTTGGTACTTGTGCTTGTTTAGACCGGACCGGGTTAAAGCTTTGTTCA…	(TTTC)5	CCGACCCACTTTATTTACCA	TCATGGAGATCCCAATATAAGA	300	56.83	Epoxide hydrolase [Solanum tuberosum (Potato)]
HAU0824	CO117094	GTGGAAGCTCATTGTGGAAACTTGAATACCCTTTCACTGAGGTAGGTATTTACATACATGTCACTCCATCCTCCATGTCCATCCATCATCCATCAACTTTCTTTTTGCAGATCTACCAAGTGGACTTTGTAATCTTTTGTGTGGGACGGTTCAGTGGTCTGCCAAACATACCAGAATTCCCCCCAAATAAGGGTCCGGAAGCATTTCATGGTAAGGTCATACATTCTATGGACTATGCAGCCATGGATGATGAAAAGGCTGCTGAATTCATCAAAGGCAAAAGAGTCATTGTTGTTGGGTTCCAGAAATCTGCTTTGGACATTGCAATGGAGTGCTGTTCAGCAAATGGTAAATACAATCTATTTAAACGAACTCTTAGAATTCATCCATATTTGTTTC…	(TCCA)4	GGAAGCTCATTGTGGAAACT	AATTCAGCAGCCTTTTCATC	266	56.926	Flavin-containing monooxygenase [Gossypium arboreum (Tree cotton)]
HAU0825	CO117821	CTCACTCAGGGGAGAAGTATTAGGCACCATGGAAAGTACCCTTTCGGAGATCTCAAGGGTCTGACCCTTCGATGTTTCCGAAGCTGTCTTAACCTCTCTGTTTCTTTTCTTCTTCAAGCACCCTACTCCTCCCCTTTCTCCTTTTACATAAATTCTCATTCTTTCGCTGTCGTTTTGGTTTTCCTTGATTCAACAGAGGAAAGAGCTTTTAACTTTTTAATAGAGAGATGGCAGCCTTTTCCGCAACGCATTGCCGTTCATATTCATACTCTCATTCTTCATCGATAAATGGAGGCCAAAATCAACGCTTTTCTTTCTCTTCTTTTTCGAGATTGTCTGTTCCAGCTAAAGCTATAAGAAATTCCCATCAAACTGTTGTTCTCATGCAAGATGGTGTAG…	(TTTC)4	ATAAATGGAGGCCAAAATCA	TTCTCATCCCATTCCTTTGT	212	57.0315	Glucose-6-phosphate 1-dehydrogenase, chloroplast precursor [Nicotiana tabacum (Common tobacco)]
HAU0826	CO117891	CTTCATCGTCCATCCATTGAGGCAGTGGATGTGGGTCAGATCAGCAGCAGCAAGGCGGCTAGGTGCTGGGAACGGGAGCCGCACGCTTGGATTTGCTGGGGGGAATGGTGGGAGTAAAAGTATTAGTAGTACTAGTAGGATTGGGTCATTGTGGTGCTTCAAGTTCTAGTAATTCAATCACTAATATGAATTTTGATGGGAAAGGGACTTATTTAATCTTTAACGTTGGTGATGCTATCTTTATAAGTGATTTGAATTCTCAGGACAAGGATCCAATAAAGTCTATCAATTTCAGTAATTCGAACCCTATCTGCCACGCATTTGATCAAGATGCCAAAGATGGCCATGATTTGCTTATCGGGTTGAATTCTGTTTACTCTGTGTCACTGAGGCAGCAGT…	(TAG)5	ATGTGGGTCAGATCAGCAG	TGGATCCTTGTCCTGAGAAT	247	57.0465	WD40-like [Medicago truncatula (Barrel medic)]
HAU0827	CO119787	CAACAAGCCCCTCCTCCTCCTGGACCCCCCGTCTTCTCTGCATTCGGCAAATTAATTAAGGTAATTTTTCCCACCCTAAGCGTCACTTGAAGATTGATTTCGATTTTGAGTTATCTGCTTCACTCTGCTAACTTTGATTTCCTGTTCTCTGCCCTACTGCTTCTTACTCTCTCTCTCCCTCTCTGTTTAATTTGTTGAGAAAGGATTTTTTTTTTTGAAAAAGCCTATTGGTTTAGCAGAAATATCGCCGCTATTTTCCGTTACACTGCGACCCACTGCTATTGAGGTCTTTAGCGGTTGCGGACGGCGCCGTTACCATGAAATAGCGGCCCACACTGGTATTTGAAACCATGCTGTAAAGTAATCGTAAAGACATCGGATGGAGATGCAGTACGCTCA…	(CT)9	TTTCCTGTTCTCTGCCCTAC	CAACCGCTAAAGACCTCAAT	163	56.9805	Basic-leucine zipper (BZIP) transcription factor; Zinc finger, C2H2- type [Medicago truncatula (Barrel medic)]
HAU0828	CO120071	GGGATGTAAAAATTGAGAATTGAGAAGAAATGGAACAAGATAAGAGGAAGCCCTAGAGTGTCATGATCAGATGATATTCTTGGGTGTATGATTAGGAGACGGCATGATCAACACAGCTAACGGTATGATGTCGACCTCATCTTCATCGGCGAACGCTCAATCGCCGGGCTTGAAAACTTATTTTAAAACCCCAGAAGGTCGATATAAGCTTCAGTATGAAAAGACTCACCCTTCTAGCCTTCTTCACTACGCTCATGGCAAGACTGTTACTCAGGTTACCCTTGCGCATCTAAAGGACAAGCCAGCTCCGTCAACTCCAACAGCTTCATCGTCCAGCTTCGGTGCTAGCACTGGGGTAAAATCAGCTGCAGCAAGGTGGCTAGGTTCTGGAAACGGCAG…	(TAG)5	CACCCTTCTAGCCTTCTTCA	AAGTACCCAATGACCCAATC	253	56.713	nucleotide binding [Arabidopsis thaliana]
HAU0829	CO120119	CTGAGAGCCAAGCAAAACGACATGAGGGAACGCTTACGACAATTCAGAAGGGGAGGAGGAGGAAGAAGAAGACGAAGAAGAAGTGGACGAGTTAGAGGATGAAGAGGAAGAGGAAGAGGAAGGAGTGAGTAGAGTTAATGAGTCGCACGGGGCTGGAACGGCGCCGTCGAGTGATGCTGAGGTGAGAGCCTCGAAATTGGAAACCCTAACAAATGATGATCGTTGTGAGAGGTTGCGGGAAAATCCTACTTCGGAATTGAAGGAAGGAGCTGAATCTAAGGAGCAAGTTAAGATAGCCCACCAGAAAGTTTTGCCTAGTTTGGCTGTCCAGCGTGCAGAAGCTCCAAAACAACATCTGCTCCAGTCATCTGTTTCTCCAACTTCTTCATCACAACCATC…	(GAA)7	CGCTTACGACAATTCAGAAG	ACAGCCAAACTAGGCAAAAC	297	56.6375	WRKY DNA-binding domain, putative [Medicago truncatula (Barrel medic)]
HAU0830	CO120400	TACCGGCTCTCAACTCCTTCCCCTTAAACGCCTTCCGAATATCGCCATCATAGATGTTAGGGATGATGAAAGGAGTTATGATGGGCATATAGCTGGGTCTTTGCACTATGCCAGTGGCACTTTCACTGATAAGATCTCCAATCTTATCCAAGATGTCAAAGGCACAGATACTCTTGTTTTTCATTGCGCTCTAAGCCAGGTACTTACTTTCTTCTTCATCTTCTGCTGCGTTTTCACCGTTTGACCTCTCTTATTTTATTGATTTCTATTTTGTCTTCTGATGGATCAAGACCGATATTTCTGGCTTTGACAGCCAATATTTGGCTTTTTTCA	(TTC)5	TTAAACGCCTTCCGAATATC	AGCCAGAAATATCGGTCTTG	283	56.9125	Dual specificity phosphatase Cdc25 [Arabidopsis thaliana (Mouse-ear cress)]
HAU0831	CO120533	CGGTATCCATCTCTCCTCCTCCTGGTCCTCCTCCTCCTGGTCATCATCATCATCACCGCCATCCTCGGATCTTATTGAAATCCCTGCGGTATCATTCGACATCAGCATCGGTAATGCTGATAGTTACATTAAAGAGTTCCGGAGCAGGATGCCATCGACCCGGTACGATGCGGTATGTAGCGGCAGTCAACCGGAGCATGACTGTTCAGTTTGCCTGACTAGGTTCGAACCAGAATCAGAGATTAACCGCTTGTCCTGCGGTCATCTGTTTCACAAGGTATGCTTGGAAAAGTGGTTGAACTATTGGAATGTCACATGCCCTCTTTGCAGGAACGCTCTGCTGCCCGAAGATGATCCGGCCTACTTTTGGTGAGCATGCGGAGATTTTCGAATTTTCCA…	(TCA)5	CGGTATCCATCTCTCCTCCT	TGCTGATGTCGAATGATACC	107	57.595	RING-H2 finger protein [Poncirus trifoliata (Hardy orange)]
HAU0832	CO120794	ACAGAGGCTCAGGCATCCCGCAGCCCTTCTAGATAGTACTTCTACATCATCAACTCTCTACGATAAGTCATCGTCTACCAAGATGAAGGGGCTTTTCAAATCCAAGCCGCGAACTCCCGTCGATATCGTGCGCCAAACGCGTGATCTCCTCAGCTTCGCCGCCCGCTCCTCCGAAAGTCGTGAATCCGAGCGGGAAGAGAAAATGGCAGAATTGTTTAAGAATTTAAGGGAGTTGAAATCTATTCTTTATGGAAATAGTGAATCTGAGCCAGTCTCAGAAGCTTGTGCACAACTGACTCAAGAGTTCTTCAGAGAGAACACGCTGCGGCTCTTGATCACTTGCCTTCCTAAATTGAACTTAGAGGCAAGGAAAGATGCCACTCAAGTTGTTGCCAATTT…	(TGC)6	TGTTGCAAGGTATGTTTTGG	TGCTTGATTCCATCAACTTT	203	56.468	Mo25 family protein [Brassica oleracea (Wild cabbage)]
HAU0833	CO121513	GATGGAATATATAAAAGAATAATAAGAGCGAATAATAAAAAAATCATCATAAACAAAAGCCATCACCTCCCCCATCCCCCTATCTTTTCTTCTTCATCATCCTCTCTCTTTATTTCTCTTTTTCATTTGCTTTCTTGGGCTCTGGTATTCCCTTTGGGTGGATTCTCCACCTTATTTTTCCTAAAGAACCCATCCACTTTTATTAAAGAAAAAAAAGAAAAGTTAGCAAAGAATTATTAACCATGGTTTTCTCATCTCATGTTCCAATCTATTTAGATCCTCCCAACTTGCAACAGCATCAACAAGGAAATGGCAGTGAAAACCCTGATCAGTTTTCACCTCTTCCTCCTCCACCTCCTCATGTTGGAGCTGGTGGTCCAGCCTCCATTAGGCCTAGTT…	(TCC)6	ATCAACAAGGAAATGGCAGT	ATCCTCCACCTACTGGAACA	300	57.055	Putative dof zinc finger protein [Oryza sativa (japonica cultivar-group)]
HAU0834	CO121918	CGGTCCTCTTAAATCTCCACAAAACTCCTCAATTAGCCCTTCAATTCACTTCTCACGTTGAGTTCCATCGACTCGATATCAAAACCCGTTGCCTTGCCATTGCCGTTGCCTCACGTCTCCCATCTCCCAAGCCCACTCTAAATCTCTTAAAGCGAACCGTTTCTAGTGACATTGCCGTTGTGGCAGTCGTTTTCGATGAGCTGGCTCTTGCTCGTGAAAGGTTAGGCATTTCAACAACCCTTCTTTTTGATTTGTTAATAAAAGCTTGTTGCGAAATGAAGAGGGTGGATGAAGGATTAGAGTGTTTTTATATGATGAAAGACAAGGGTTTCATTCCAAAGATCGAGACTTGTAATGCCCTGTTAAGTACGTTTTTGAAATTGAACAGAACTGAAAGTG…	(TTGCC)5	CTCCTCAATTAGCCCTTCAA	TTCATCCACCCTCTTCATTT	269	57.027	Putative salt-inducible protein [Arabidopsis thaliana (Mouse-ear cress)]
HAU0835	CO121941	TCTTTTTGAGCTTCCTTTACACACACAGACACACACACACACATATATATGCAGTTTTGTTTGTGGTATTTGTTTTCTTGCTGTTGGGTACATTTTTTTTCACAATTTGATCCACACTTTCTCGACCTTATATATTTGGACCTTCCCCCTTCGCAACTCTTCATCTCTCTGTATCCACATTTCTCTTAAAAAAAGCTTTTATTCATACAATGGAAGAGAGCTTTGTACCATTTGGTGGGATAAAAAATGACATCAAAGGGAGATTGAAGTGCTACAAGCAAGATTGGACCAGTGGTCTTAGTGCTGGTTTTAGGATTTTAGCCCCCACCACTTATATATTTTTTGCATCAGCAATTCCTGTTATTTCATTTGGTGAACAATTGGAAAGAGACACAGATG…	(TTG)5	GATCCTTGGAGTTGCAGAAC	GGCAAGACGAGTAAACCTGT	193	57.1055	Putative boron transporter 2 [Arabidopsis thaliana (Mouse-ear cress)]
HAU0836	CO122227	AGAAATCAAGCCAGTTAAAGGGACTCCTTTTGCCTTCACTGCTGAGAAGAAGGTTGGTCTCCAAGTCCACCAGGTAGGTTTGGGTTATGACCATAACTATGCTCTTGGCGGTGGGGAAGAAAAATTGGGTCCGACCCCCCCTGCCAAATTGAAGGGCCCATCCAGCTAGAGGGTCCTTAACTTATGGACCAATGCACCTGGGATCCAATTTTACACTGGTAATTCCGCGAATGGACCCCTCGGGAAAGGAGGTGCTGTTCATAATAACCATGCAGGGTTATGCTTGGAAACGCAGGGATTTCCAAATGCCATTAACCAATCAAACTTCCCATCAGTCGTTGTTCAACCTGGTAGCAAGTACCAGCACACTATGTTGTTTGAGTTTTCAGTGGAGTAAGT…	(ATG)6	AGCCAGTTAAAGGGACTCCT	AGGTGCATTGGTCCATAAGT	191	56.9995	Galactose mutarotase-like [Medicago truncatula (Barrel medic)]
HAU0837	CO122238	CTTGAGCAGGCTCATGGAACAGGTTATGGTGGAAGTGGTTTTAAATTCAATGAAGAGGAGGATGAAAAGAGAAAAGCAGCAAAGAAAGCACAAGCAAAAGAATATGGGTTTGAGGAAGACAAGTCAGACTCGGAAGATGAAGATGAAGGGGTGCGGAAGGCAGGTGGTGACATCTCACAGCAGACAGCACTTGCTCAGATAGCTGCCATGGCTGCTGCCTCCAAAGCTAGTACTGCTTTGATGCAGAATCCTCTATCATCTGGCCAACTGCTTCCCAATGCTGTATTGCCTATTTCTCTTCCTGGTGTACATGGTGTCTCAATGCCTGGGACTGCAGCAGTTGTTCCTGGTAGTGGGCTGTCTGGTCTTCCAAATGAAGAGGCTGCTCGAAAAGCTGCA…	(TCT)9	AGGCTCATGGAACAGGTTAT	AGAGGATTCTGCATCAAAGC	247	56.629	Probable DEAD-box ATP-dependent RNA helicase 45 [Arabidopsis thaliana (Mouse-ear cress)]
HAU0838	CO122252	GCTGAAATGTTACTTGGACAGCCTTTGTTTCCTGGTGAGAGTGGGGTCGACCAGCTTGTTGAGATTATTAAGGTCTTGGGCACTCCAACCCGAGAAGAAATTAAGTGCATGAATCCTAATTATACAGAGTTCAAATTCCCTCAGATTAAGGCTCACCCATGGCACAAGATATTCCATAGGCGTATGCCTCCTGAAGCTGTTGATTTGGTGTCAAGATTACTCCAATACTCCCCGAATCTCCGATGTTCTGCTCTAGATGCCTTGATCCATCCTTTCTTTGACGAGTTGCGTGATCCAAATGCCCGCTTGCCAAACGGCCGTTTCTTGCCGCCATTGTTTAACTTCAAACCTCATGAACTGAAAGGCGTTCCGGAGGAGATAACAGCGAAACTGATACCG…	(CTT)5	ACTTGGACAGCCTTTGTTTC	CACCAAATCAACAGCTTCAG	199	56.8915	Shaggy-related protein kinase gamma [Arabidopsis thaliana (Mouse-ear cress)]
HAU0839	CO122320	CATCATCATGGAAACTGGTAGCGCAAGATTTGAATGATGGTTCCCAGGTTACTGAAGCTCTTAGAGTCCAGATGGAAGTGCAACGAAGACTCCATGAACAATTAGAGGTACAGGGTGGTTTTCAACTTGGGATTGAAGCCCAAAGTAAATCCCTCCAAACAATACTTGAGAAAGCCTGTAAAGCTTTGAGCGATCATGGGGCTGCTTTTGCTGGTTTCGAAGCTGCCAGAGAAGAGCTTTCCGAACTGGGAATCAAAATTTTTAACGATTTTCAAGGGATGGTCCCTTTCGATAACATAAAATTGCCTTCCTTACCCGAATTTCCTGCAGCTTTAGAGAACAAAGCTATTATTCCCGGTATGCCACCCTGACTCGGGGACTGTTTTGTTGATAGCTGCT…	(TTA)7	GGACCCTTTCCCTTTAGATG	ATATTTTTAGAGGGGGACAA	150	55.3005	Transfactor, putative [Arabidopsis thaliana (Mouse-ear cress)]
HAU0840	CO122700	GCAAGATTAAGGGCTCTTGAAGGCAAAGAATTGGGAAGATCTGCTGGGTCAGCTAAAGGCAAGCCTAAAATTGAAGTCTATGACAAGGATCGAAAGAAGGGGGCCGGGTTGATAACTCCTGCCAAGAGTTACAATCCTGCAGCAGATTCAGTTCTCGGGCAAACAACAAACTCGGGTGCTCTTGATGAGCAAGACACAGCCCCAAGGAAGAAGAAAAAGGTCGAGGTCGACCCTCAGGAGGAGGAAGCAGCAGAAGTGGCTGCTATTGAAGATAAAAAAGAGAAGAAGAAGAAAAAGAAGAAAGCTGATCAGGAAGCAAGTTTGCCAATTAGTGGAAACGAACTGCAAAACGAAGAGCCTGTGCCGAAGGAAAAGGAAAAGAAGAAAAAGAAGAAACGT…	(AGA)5	TAGTGGAAACGAACTGCAAA	CTGCACTTCAGGCTCTTCTT	163	57.2125	Matrix attachment region binding protein [Beta vulgaris (Sugar beet)]
HAU0841	CO122944	CTACTGCAACAACAACAACAACAGCAACAACAGCGGCAGCAGCAGCAACAGCAGCAAGCAAAGCAACAGCTGTCCACTCATCAGATGTCCCAGCTGCATCAGATGAATGATGTAAATGATATGAGGCAGGGGATGGGTGTTAAGCCAGGGGTATTTCAACATCTCCCAGCAGGCCAGCGTCAATCTTATACCCATCAACAGTTGAAACCAGGTGCTCAATTTCCTGTTTCTTCACCTCAGCTACTTCAGGCTGCATCTCCTCAGATTCCTCAGTATTCTTCCCCACAGGTTGATCAGCAAAACCTGCCATCTATCTCAAAAACTGGCACTCCCTTGCAATCTGCAAACTCACCTTTTGTTGTTCCTTCTCCTTCGACTCCCTTGGCTCCATCACCAATG…	(GCA)7	CAACAACAACAGCAACAACA	AGGAATCTGAGGAGATGCAG	258	56.8235	CTV.22 [Poncirus trifoliata (Hardy orange)]
HAU0842	CO123010	GATTAATCTACTTCGTTTATTTCTTTGAAAGATCAAATCTCCATTCCAATCTTGAAATGGTGAGGAAGCGAGTACCTGATTGGCTCAACAGTTCTCTCTGGTCTACAACTCCGGCGGACGATGGTCTCCACCGCTATTCCCCTTCTCCCACCACCACAACCACCACCTCTTCCGCCACCGTTTCCGAGCCAACTCTTCAGCCTCCGGCTACAGTGCCTCCTCCCGCTGCAGCCTCGAAACCTCAGTCCACTCCTACTTCTCCGAAACTCGAAATCAGAGATCCAGTTAATAAAAATAGTAACAACAATAGCGGTGGTAATGATCAAAACGGCGACTCTTCTGGCGTTTCTCCCGATGATATCTCTCGCCAGGCTCAGCTCTTGGCCGAGTTATCTAAGA…	(CCA)7	AGGAAGCGAGTACCTGATTG	TTTCGGAGAAGTAGGAGTGG	204	57.005	RabGAP/TBC [Medicago truncatula (Barrel medic)]
HAU0843	CO123556	GAGGAGGCAGCTCGGTACGGGACAGTCGGCCGCCTTTCTGAAAATACGGAAGCCAAGATAGTTGATCCAGTGACCGGAGAAGCCTTGCCTCCTGGGCAGAGAGGGGAACTATGGTTGCGAGGGCCACCAGTAATGAAAGGTTCCATAGGGGACGAAAAGGCACCCGCGGAACCCATGGATTCGGAAGGGGTGGTTAAAACCCGGGGACATATGTTATTTTGACTCACAAGGGTTTCTCTCCTTCGTAGATAGATTAAAAGAATTGATCAAATCCAAGGCATATCAGGTCCCTCCAGCTGAATTGGAACATTTACTTCATTCCCATCCCGAAATTTTTGATGCAGCCGTCATTCCGTACCCTGATGACGAAGCCGGGCAGATCCCTATGGCCTATATAGT…	(TATG)4	GGAGCTGGTTCATCATTCTT	CCCTTTCATAAGGGAGCTTT	121	57.0975	4-coumarate-CoA ligase-like protein [Arabidopsis thaliana (Mouse-ear cress)]
HAU0844	CO124002	GATCACCCCAAGAAAAAGAAAGAGAAAATATATCCATTAAAGGAGAAGAAAATGGAAGATGTGGAGATGGAGAAACTGGTAAGTTGTAATACAGCAGCAGCAGCAGAAGAAGAAGAAGAAGATATATTGCTACCTGGTTTTAGATTTCATCCCACAGATGAAGAACTAGTAGGGTTTTATCTCAAGAGGAAAGTGGAGAAGAAGCTCTTCACCATTGATTTAATCAAGCATGTTGATATCTACAAATTTGATCCTTGGGATCTTCCAAAGGTTAGCAAAATCAGCAGCACAGTGGGAGAGAAAGAATGGTATTTCTTTTGCAAGAGAGGGAGGAAGTACAAGAACAGCATAAGACCAAACAGGGTTACAGTTTCAGGGTTTTGGAAAGCAACTGGGATC…	(AAT)8	TGATGCATGAATTTCGTCTC	GCATGTTCTTGAAATTGCTG	224	57.057	Putative NAM (No apical meristem) protein [Oryza sativa (japonica cultivar-group)]
HAU0845	CO124144	GGGGGATTGGGGCTGTGGAATGTGAGTGCTCCGTTGAAAGTGACAATAACTACTGAAGAAGATAAAGGTAAAGAAAAGAGCACCACCTGATGGGGTTAATAATGGAGAGGTTGACCCTGGTGCAGCACCTCCTTTTAAGTTGTCTGATATTAAAGCTGCAATACCAAAACATTGTTGGGTTAAAGATCCATGGAGATCTATGAGTTATGTTGTGAGAAATGTAGTTGATGTGTTTGGATTGGCTGCTGATGCTGCTTATTTCAATAACTGGTTTGTTTGGCCACTTTATTGGATTGCTCAAGGAACCATGTTTTGGGCACTTTTTGTTCTTGGTCATGACTGCTGGACATGGATACTTTTTCCTATAATCCAGCTTTGAATAGGGTTGCAGGTCATCTT…	(TCT)5	TTTGGCCACTTTATTGGATT	CCATGGTATGGAACAAGGAT	156	57.141	Chloroplast omega-3 desaturase [Malus domestica (Apple) (Malus sylvestris)]
HAU0846	CO125035	CCCCAAAGGGGTTGATGAACAGATGATCAACGTTCAGAACAAGAATTCATTTTACTTTGGGGGGGGGATTCCCAATAATGGGAAGTCCAGGGTTTGGGATATTCCCCCAAAGACCCTAAGGAGGGCATCGCCTTTTGGGGGGGACTCACCCTCAATCCCGGGGATGTTTAGGGGGGTAAGTGAACAATTCCCAGCAATGTTCCGTCGCAAGGGGTTTTTGCATTGGTCCCCTGGTGAAGGGATGGATGAGATGGAGTTCCCCGAAGCAGAAAGCACCCTGAATGACTTGGTTGCAGGGTTTCAGCAATCCCCGGATGCGGCCGTGGATGATGAAGGGGGGTACGGGGATGATGTCGATGGTGTGGGGGGCGATTATGAGTCCTAAATGAAACTCCCACG…	(GGAT)4	GGGGTTGATGAACAGATGAT	AAGTCATTCAGGGTGCTTTC	281	57.0075	Tubulin beta-5 chain [Gossypium hirsutum (Upland cotton)]
HAU0847	CO125601	AAAAATCTTCAAGTAAAAAATAAAAGTACTTGCACCCGATTTTTCTGCTTCCTGACCCCAATCTTTCAAAAGAATTTCCACCGAGGATATTTATTTGGTTTTCTTAGGTTTTCGAAATAATGAGAACTTCGTGGGCAGATTCTGTAGCAAACTCATCATCTGAAATTGCAGTTTCAGACAATAGCTACGTACCTCGTCCAACTCGATCCACTTATGTCCCGCCCCACCTTCGTGACCGTCAAGCTTCGGACGCACCTAATCTGCCAGGTCCGGCTACTGAGAGGGCAGCTTTTACCGGAACCGCTGGTGGGTCCCTGGGCTCCCGATGGAGCAGCGGCCCGCCTAAGCCCGAAATGGGGCGGCCTGGGCCGGGTTATGGTTACTCTGGAGCTGTAGCTG…	(TGA)6	CTACTGAGAGGGCAGCTTTT	CCCGTATTCTCTTGCTCAGT	271	56.735	DEAD-box ATP-dependent RNA helicase 11 [Arabidopsis thaliana (Mouse-ear cress)]
HAU0848	CO125830	TTTCAAGGGATAGGGTACTTTCAGGGGATGAGGTAGTCCATAGAATTTCCAAATTTGACTTCCCCAAGGCAGGGTCAGGAAAGGGAGTCAAACTAGAGGTTTTTGATTTCAAAGGCGGGGAAATGGCCATGTATGTTGTTTTCCATCCAATCCCCAATACATCCCCGTACCCAGTGGTTGAGACCATGTCCCTTGCCAAAGCTGCAGTTTTTTTCCGTCAGATAGGTTTCCGGCCCATGTGTGTGGTCCCAAAGAGTCAGGGGGGGCCTCCAATTGTTGGAATTTTGACCCGGCAGGATTTCCTGCCGGAGCATATATTGGGACTGTCCCCTCCCATCAGGCTTTGGAAATGAGGATTAATGAGCTATGGTTGGGGTATGTTTGGTTCCTATGTAAGAT…	(TTTA)4	AATGAGCTATGGTTGGGGTA	AACCACACATGCTCAAACAG	193	57.0845	Chloride channel [Zea mays (Maize)]
HAU0849	CO126363	TCTGCAGATTTATTAACAGGCAGAACTGCAGCTACTTTGGAGATGTTCCCTTCTTGGCCTATGAGATATCGGCAAACCCCAGGAAGTTCAAAATCAGGAGGGGAAAGTACAGATTCAGGCTCAGCTTTGAACACTATCTCAAGCAAAACTGAGAACCAGTTTGAGCCAGACTCCCCCATCAGTAAAAAGGCATCATCTTCATATCATCAGGCTTTTGACCAGCAGAATCTACAGCAACAACAACAACAACAAGAGATGGCAAGTGATCCTTCAAGAACAGGCACATCACTGAATCAATCAGCTCCCATTGTCAAACCTCTCCAAGAAAAGAAAAGGGCTTCAACTTCTGAGAAACAGCTTGATGCCAAGACATTGAGGCGTTTAGCTCAAAATAGAGAA…	(CAA)6	TCAAGCAAAACTGAGAACCA	CTAAGACGGCTTTTCTTTGC	284	56.9925	BZIP transcription factor [Arabidopsis thaliana (Mouse-ear cress)]
HAU0850	CO126568	CGCGAGAGGGAAGTGGAAGATTTGTTTTACAAGTATGGTCCTATAGCTCAAATTGACTTGAAGATTCCACCAAGGCCTCCAGGTTATGCATTTGTTGAGTTTGAAGAAGCTCGAGATGCTGAAGATGCCATTCGTGGTCGTGATGGATATGACTTTGGAGGGCATCGTTTACGGGTTGAACTTGCTCATGGTGGTCGTGGGCGCTCATCCATAGATCGTCACAGCAGTTATAGTAGTGGGCGTGGACGTGGACCATCCAGGCGTTCTGAATATCGCGTGCTAGTTACTGGATTGCCATCTTCTGCTTCATGGCAGGACCTCAAGGATCACATGCGTCGAGCAGGAGATGTTTGTTTTTCCCAAGTTTTCCGTGATGGTAGTGGGACTACAGGGATTGTG…	(AGAAGC)7	ATTCCTCTCGAAGCCCTAGT	TTGTCTCCTTTGTTCCCAAT	232	57.0935	Splicing factor SR1D [Arabidopsis thaliana (Mouse-ear cress)]
HAU0851	CO126773	ATCCCCCGTTGAAGGTGCTTCTCATGACGGTACAGAATGCTCCTCCAAGACTTGGTGATAAGAAATTCTCCAAGTCCTTTAAAGACATGGTGGCCATGTGCCTGGTGAAAGATCCCAAGAAGAGGCCTAATGCAGGGAAATTGTTGAAGCACTCGTTTTTCAAGCATGCCAACCCTCCTGAGGTTTTTTTGAAGAAGTTATTAGCTTATTTCCGGCCCCCGTTAAATCCTGTGAAAGTCCTTCAGATTCAGAACAGTGAATTTGCCCAACAACTCCCTTGGAAGAATATGGCATCAGCAGCAGAATATGAAGCAAGATCAATGAGAGAGTCCCAAAAGGGAATTAGTGCCTGGAGTTTTGATATTCAAGAGTTGAAAGCCCAAGCGTCAACTTTGCTGC…	(TGA)6	CCTTGGAAGAATATGGCATC	ATCCATCCCTGGAGTTATCA	184	56.9555	ATP binding / kinase/ protein kinase/ protein serine/threonine kinase/ protein-tyrosine kinase [Arabidopsis thaliana]
HAU0852	CO127066	CCAAAGGAGGTCAATGGAATCAAGGTTTTTCAACTGGAAACTGCAGGTGGTGCAGCAATTAGGTTCTTTGATCATGCTAGGGGTGTAAACGTACCTCGATCGCGATTCCTTCCAGTGAAGGCAACTTCAGATTTGCTTCTTGTTCAGTCTGACCTTTACACCTTAGTTGATGGATTTGTTATCCGGAATAAAGATAGAGCGAATCCTACAAACCCATCCATAGAATTGGGCCCTGAATTCAAGAAGGTTGGTAACTTCTTAAGTCGATTCAAGTCAATCCCGAGCATCATTGAGCTTGATAGCCTTAAGGTGACTGGTGATGTTTGGTTTGGTGCTGGCATTGTGCTCAAGGGGAAAGTGAGTATCGCTGCAAAACCCGGGGTGAAGTTGGAGATTCCC…	(TAAAA)4	GCTCAAGGGGAAAGTGAGTA	CCCGCAAGACATACAACATA	273	57.0435	UDP-glucose pyrophosphorylase [Amorpha fruticosa]
HAU0853	CO127615	TTTATATTCCTCTTTTAAGAGAGTAGACCTTATAAAACCCATTTCCCTCTTTCTCTGTCCATCCATTTCTCCCTCTTTTCTTCTTTTTCTTCTTTTTTATCCTCTCAAAGACCTTTTTGTGTTGCAGAATTTACTCCTTTTTAGTTTTGTGGACTATGCCAAAAGCTGGGGTTCTTCCTGTACTAGCAGATTAGAGGTTCTCTCAAGTTTCAGACATATTTGAGTTCCTATCTTGGAACAATGATGATGTTTGACGAGATGGGAATTTGTGGGGATATGGATTTCTTCAGTGCTCCACTTGGGGAAAAAGATGTGGCAGCCTCACAAATTGAACCAGAGGCGACGGTGGAGGATGATTATAGTGATGAAGAAATTGATGTGGATGAACTTGAGAGGAGG…	(TTC)6	CTCTGTCCATCCATTTCTCC	ATTCCCATCTCGTCAAACAT	214	56.9735	EIL2 [Nicotiana tabacum (Common tobacco)]
HAU0854	CO127847	TTGCAGGAAAGTTTTTTTGCTAGCTTTGCTTTTGGTGGGGTCATCACAAATGGGGGTGGTTTTGCATTGTACCCAATTGACACTGTGGGTAGAAGAATGATGATGCCCTTTGGTGAAGCAGTGAAGTACAAGAGGTCCCTCGATGCATTTTTTCAGATTTTGAAAAATGGGGGAGCCAAGTTTTTTTTCAAGGGGGGGGGGGGTAACATCCTTTGTGCTATTGTTGGTGCTGGGGTGCTTGCCGGATATGACAAGTTGCAGCTCATTGTTTTTGGAAAAAAGTACGGATTTGGGGGGGCTTAAAATTTTTTTTTCAATTTTTATTTGTTTATGTTTAGATGGGGAAGAAAAGCTCGACTTCCCAGAAATTTTTTTTGGCCAAAAACTTCAATAAATAAT…	(GA)8	GTTGCAGCTCATTGTTTTTG	CCCCCAATATTTCTTAATCA	236	55.619	ADP,ATP carrier protein 1, mitochondrial precursor [Arabidopsis thaliana (Mouse-ear cress)]
HAU0855	CO127892	GCATTCTCTCCTAAAACCCGTTCCTCCCCTCTGTTGCCCTTTCTTTCTTTTTTCTTTTATTTCTATTCTTTTTTCCTTTTTCAATCTCTGTCCATTGGTCGTCGGTCGGAGTAAGGTCTCCCTCTCTCGTTTTCGCGCTGCCGCTGATCAGTTCGCCTTTCTCGGTTCTCAGATGGAAAGTGATAATCTTGCATACATGGAACTTGCAATTCACCAGGCAAAACTTGCTTCGGAAAGCCTTGAAGTGCCTGTTGGTCGATGACACATAGTCCAAGAGCAAAATTTCAATGCAATTTTTTTCTTTTCACCATACCTTTTATCTACCAGTTGCGTAATCATCAAGGATGGGGAGGTTATAGCCTCGGGTAGAAATCGAACCACTGAGACACGAAATGCAAC…	(CTTT)5	CTCTCCTAAAACCCGTTCCT	AAACGAGAGAGGGAGACCTT	127	57.219	Cytidine and deoxycytidylate deaminase zinc-binding region family protein, expressed [Oryza sativa (japonica cultivar-group)]
HAU0856	CO127955	CGTCAGGAACAATTTCGACGGCGGCGAGCTCTCCGGAATTTAATTTGGCTTCGGCGGAGGAGGAAGAGGAGGGAGGAGAATCGTGGTCGACGATGCTGCCGGAGTTGTTAAGCGATATACTAGAGCGCGTAGAGGCGAGTGAAGATCAGTGGCCTTCAAGGCAAAACGTCGTCGCGTCCGCTTGCGTGTGTAAGAAGTGGAGAGAAGTTACGAGAGAGATCGTTAAGGCTTCTCCTGCTAGTGGAAAAATCACTTTCCCTTCTTGTCTTAAACAGCCTGGTCCGCGTAATTTACCAAACCAGTGTATTATAACCCGAAACAAAAAGAATTCAACGTTCTACCTTTACCTTGCTCTTTCACCATGTAAGTGATATTTTGGTGTTCAGCGGTAAAACATGA…	(GGA)6	CGTCAGGAACAATTTCGAC	CCACTTCTTACACACGCAAG	200	56.813	Tubby; Di-trans-poly-cis-decaprenylcistransferase; Cyclin-like F- box [Medicago truncatula (Barrel medic)]
HAU0857	CO128372	AGGGTTCAGACCTGGGCCAGGGAGAATAACATCATACTTGCCATCTGGAGGCCCATTTGTTCGAATGGATAGCCATGTTTATCCTGATTACGTAGTTCCTCCAAGCTATGATTCATTACTTGGAAAGCTTATCGTATGGGCTCCAACAAGGGAAAAAGCAATTGAGCGCATGAAAAGGGCTCTTGATGACACTGTAATTACAGGGGTTCCTACAACCATTGAATACCATAAACTCATCCTTGATATTGAGGACTTCAGAAATGGAAAGGTTGACACTGCTTTCATTCCAAAACATGAAGAAGAGTTGGCCGCGCCACAGAAAATGGTATTAGCAACTGCTGCCAAAGAATTGACTAGTGCGAGTGCGACCGCTTAGAAGGTTTAGTATTCTTCTTCTTG…	(TTC)8	TGCTGCCAAAGAATTGACTA	CATTTCCAACAAGCTGACTG	119	56.9955	Biotin carboxylase precursor [Glycine max (Soybean)]
HAU0858	CO128407	AGCAAAGCAAAGGAGCTGTTGAACTGGGAGCCAAAAATACCCCTAAGAGAAGGGTTCCCCCTTATGGTGAACGATTTCCGGAATCGTTTTTTGAATGAAGATGAAGGAAAGGGGGCTTAACCCGAAAAACGAACAGATACGGGAAACAAGTATGTATAGTGTGAACGGCAGCTGTATTTTTGCCAATTCATTTCATTATTATTATTACTATGATTATTATGATTTTTGTTTTGCATTCCCGGGAAAATTTAGCTGTTTGTTTGAGCCTCTATATAGGAAGAAATGTTGTTTTTTCCTTTTATGAAAATCAGCTCCTATTGTTCACATTTACATTGGGTAGTTAAAAAAAAATTAGTTTTTTTTTTTCTTTTTTCTAAACCAAAAAAG	(ATT)9	CCTTATGGTGAACGATTTCC	GGGAATGCAAAACAAAAATC	181	57.039	Putative UDP-glucuronate decarboxylase 4 [Nicotiana tabacum (Common tobacco)]
HAU0859	CO128839	TAGTGGAATTGAAAGTACCAGTAACGTCTCGCGGGTCCCAGAGGGCGATGTCCATACGATCTGCTTACATTGATCCCTTCACTCAAGAGATGGTCTACTCGCGAGATCAAAGCCTAAACTTACCTCGGTTGTCGCAGTCCGTACGACCTTCGTCCCACGGCGGCGCACGGTTGAGGAACCTCCATGTAAGCACTCGCGCTGTGGCGGAGTCTCGCAGGTTGATCGAGCGGAACGATTTATCAGGGGCTCACCTACTCCTTACCTCAGCTCGAACTTTGTTGATACAATCAGGTTCGAATTCAGCCGAAGAATTTATTCGCACATTGGAATTTGAATTAGCTGAGTTAAACCGACGACACCAACGACCACGGGTAAATAATAATACTAATAACATTAATA…	(AAT)6	TATCAGGGGCTCACCTACTC	TTCTCATGATCGCCACTTTA	252	56.833	Copia-like retroelement pol polyprotein [Arabidopsis thaliana (Mouse-ear cress)]
HAU0860	CO129678	CGTTTCTGGTTCTGGTTTCCTTTTTCTCTTCACATTTCTTTCTCCCGTTGAACAAACGGTCCTTTGTCGTTAGAATTAGAGTTTATTGCCACTCAACACACCACTATTTGATCTGACCTTGGTTATTTCTGCTTCATTTTTTTCTCTTTTAAATTTTCTTGTATTTTCTTGAAGCTTCTTTCCAACGGAGAAATAGATAGAAGAGAGAGGGAGAGCCAGAGAGAGTCGACTGAGAAAGTTTTGCTGTATGTCAGTAGATTGTATTGAGACTTACTGCGGTGGATTTGGCGAGCTTGCAAACCCTTTACAATGGCCTCAGCTAAGAAAAAGACGACGCTTCATTCTTCTTCATCTTCTTCCCCTTCTTCATGTTGCGCATCGCACTCCGTTGTTTCCGCC…	(TTC)6	ATGGCCTCAGCTAAGAAAAA	GGTTTGAGGCCTTGTAAAGA	279	56.8475	Putative copper amine oxidase [Arabidopsis thaliana (Mouse-ear cress)]
HAU0861	CO130341	ACGAAATGGAAGACGAAGCCGAAATCATTACGGAATCAGAGCTCAGTTCCCTCTTGCTTTTGGTCCGCAGCAAAAATCCCAAACCTCTCTTGAAGCCATTCACAACGCCACTCGCCGTTCCACCGCCGGAGCCGCTGCCTCCACCGCTAGTACCACCGCTAGTAATAGTAATAATAAAACCAATGAAGCCCTTCCGTCTCTTTCTTCCTATTCCAAAGCTTGGCTCGATTCCCTTCGCAATTCTAAGTCTCCCAACCCTAACCCTAATGACTCCGTGATTGGCCCGCCTCGTCCGCCACCTGGTCCAGTTCCTGATGAGGATGACGAAGACGTCATGGTAGGACCTCCTCCGCCTCCTCCAGGTTCCAGTGAGGATGACGATAACGATGTCATGATTGG…	(CCT)6	CTCCCAACCCTAACCCTAAT	GTGATCAATTGCAAGAGCTG	290	57.0085	WD40-like [Medicago truncatula (Barrel medic)]
HAU0862	CO130399	GGAGCGCCTCCGATTTGGCTCTTGAGGAGTTCAGCAGGAACACTATGAGTACCACCACCATCCCTGCACCCTCTGCCTTCCCTGATTTCGCTCTTCATCCGCCCATCGCCCATCTTTCTAATTCTTTCCACTTCACTGAATTTTCCGGAGATGCAGCTGAGCTTAGCCCTCAAACACATGTATTATTGTCACAGACGCTTACCTCACACCTTGATTCTCAATCATCCTTCTGCGGAAATGAGTCGTGGGGAAGTACAGTGTGTGAAGGGAATAACTCAAACTATAGGAGTAGGGAGAATGAAGTTAGAGGAGCTACAACTCTTTCCTCCGATCATGATCCGTCCGATGATGATGACGACGATGTAGAAGAAGAAGAAGATGATGATGATGATGAAGATG…	(AGA)5+(TGA)5	CACAGACGCTTACCTCACAC	CCTTCTCCTTCTCCTCCTTC	232	56.981	Transcriptional activator protein [Oryza sativa (Rice)]
HAU0863	CO130410	GATTGGCATAAGAATTGTCTCCATTCAGACTCCTTTAACCTGCTCTCTTTCCCCCTTCCTTCAGCTCTGGTTCTCTGGAGGATGGATCATGAAAGGGCCCCCATTTTGAGATCTAAGGATCAAAAGAAAATTGAGATGCCGTTGGCGTTGGTGTCTGAAGAAAGTAATATCATTTTAATTCCAGCAGAGTTGAAATGCTTCTCTGTTTCTACTTCCAGAGATTGTCGGTGGAATGAAAGCCAATAGCCTTGCGGTTTTGACAGATGCGGCCCACTTGCTCACAGATGTTGCCGGATTCTCCATATCTCTTTTCACTGTCTGGGCTTCAGCATGGAAGGCAACATCAAATCATTCTTTTTGATTCAGCCGTCTTGAGGTCTTGGGTGCTCTTATATCCGT…	(CAC)10+(ACC)5	TGTTTGCTATTGCTGCATTT	CTCATGGTCATGATGTTCGT	200	56.951	Metal tolerance protein 1 [Populus trichocarpa x Populus deltoides]
HAU0864	CO130601	TGNTCGCAATGTCGTTGGCATTCCCTTTAAATGTCATCTCCTTCGGCCTCTTCCTCTCGCCAGTGTACTCATCTTCTGTCTAATTATCTTGCTATGCATTTATTATTTTATTTTTTTTATTTTAGATTTACCTAATTAAAAGCTTAACGAATAGCTGGTAAAAAAAAAAAAAGCTTAACAAATTTCCTTTTCTGGTCCGTAGTAAATTTATTACTATAATTCTAAAAGTATTATAGACTTAAATCTCTTATTCCTTTTCCAGGTGTTGTATATATAGAATGATAAATGATTATATAAATATACCTATAAATTGAGTTTTTTTCTTGAATATGTGAATATATATAATGAAGTTTTTCTTTTTCATAACTTTTTCTTTTGGTTCAAAATTCTCACTGACAA…	(TTATT)4	TCGCCAGTGTACTCATCTTC	CTACGGACCAGAAAAGGAAA	146	56.663	Contains similarity to nodulin MtN3 protein [Arabidopsis thaliana (Mouse-ear cress)]
HAU0865	CO130761	GGTTTGATTGGCGCAGAGAAGTGACTTCAACTTCCTTTGCTCAGCCACCTCCTCCGCCTCCTAGGCCAACCCACGGCCGCCACCGAGCTGCCTCGTTTCCTTTTCAATATTTGCTCCAACCTTCCACACCATCACTTAACTTTCAAAGTCTCTTTTATCTTAAAAAAGAAAAGAAGTTGATTTTGGAAGAAACCCAATAAACGGAGAAAGAACCGGAAAATGGAGATTACTGCCAGAGCTCCGGGGATGATTATTCTCGCCGGTGAACATGCCGTGGTTCATGGATATACTGCTGTTGCTTCCTCCATTGATCTCTATACTGTTGTCTCTCTTCGTCTTCACTCTGAGAATGAAGATTCAATAAGACTTCAGCTCGAGGATGTTGGATTAGACTTTTCA…	(CCT)5	GACTTCAACTTCCTTTGCTCA	GGAGGAAGCAACAGCAGTAT	284	57.1015	Mevalonate kinase/phosphomevalonate kinase [Medicago truncatula (Barrel medic)]
HAU0866	CO131250	GGAAAAGGATGTGGGTNTGTGCTATTTGCAAACAGGAAGGACGCTGAGGAAGCAATCCAGAGCTTGAACGGAACAACCATAGGCAAGCAGACCGTCCGACTTTCTTGGGGTCGAAGTATTGGAAACAAACAGGTAAATTTATGCCGAAATAGTTATTCTTCGTAGGCAACCGTCTTAAATAGCCTAATTCTGCCTTGCTCATTGCATAATGCTTGGACGATTTATATTTCCGAGGTCAAACCTGGTCCAAGCCTAGGTATAAGAGGCATCTGCTGTCAGAGAATCGAAATAGAATAAACGGAGAGCTGATTCTGGAAACCAGTGGAATGGAGGTTATTATCGACGGCAAGGCTATGGTGGTTATGGTTATGGTTACGGTTATGGCTATGCAACTCCACC…	(TGGTTA)5	CATCTGCTGTCAGAGAATCG	CAAGCTAAAGCAGCAATCAA	264	56.9965	Putative RNA binding protein [Arabidopsis thaliana (Mouse-ear cress)]
HAU0867	CO131394	TGGACTAAAAAGAAACCCAAACTAGTTCTTCTATATATATATATATACATATAGAACCTTAGTTTGTTGTTCATCAATGGCGGTTGAAGAAGGAATAGATGATTATACACAAGATGGAACTGTGGATCTTAAAGGAAACCCAGTTCGTAGATCCAAGAGAGGTGGATGGACTGCTTGCTCCTTTGTTGTTGTGTATGAAGTGTTTGAACGAATGGCGTATTATGGAATATCGTCGAATCTGGTGCTATATTTGACTAAGAAACTGCATCAAGGCACAGTGAAATCAGCGAACAATGTGACCAATTGGGTGGGCACCATTTGGATCACCCCAATCTTGGGTGCCTATGTTGCCGACGCTCATCTTGGACGCTATTGGACCTTTGTCTTTGCCTCTCTCAT…	(TA)8	TGGACTAAAAAGAAACCCAAAC	CACAACAACAAAGGAGCAAG	193	57.1595	Putative peptide transporter protein [Arabidopsis thaliana (Mouse-ear cress)]
HAU0868	CO131637	GGAACAGCAAAAGCCCCAGTAAAAACCTTAATTCGATTTGGTAGGAGGTTTCCTCTTTGGATGGCCAAGAATGCAAGTTTTGAGAGGCGGAATTCGACAATCGAAGAGGATCAACGACAATCCGGAGAGCTCTGCTTCCTTAGTTCCGACTGCTCGGAATGCTGCTGCTAATAGAGGTAGAGGTAGAGGGAGAGGTAGGGGTAGAGGGCGCGGAGGAATGAATCCTGAAGAAAATCAAAAGCTTGTTGGTCCCAGTGCTTGTGGCCGGGGTTGCAATGGAATAAACTTGCCAGTGAGACAGGTCGTTGAAAAAAGTGCGGAAAAACCGGTTGCTGTCAAGGAAGAAGGAAGTACTAGTTCACTACCTGAAAGGGTACAACTTGGTAACTCTCCTGTGTA…	(TAGAGG)6	AAAAGCCCCAGTAAAAACCT	TCACTGGCAAGTTTATTCCA	288	56.859	Putative casein kinase 1, delta isoform 1 [Oryza sativa (japonica cultivar-group)]
HAU0869	CO132785	AGGCAAGTTTGGATTATGCTTGTGCCCATGGCATAGATTGTAGTCCAATCCAACCGGGAGGGTCTTGTTTCGAGCCAAATACACTTTCAGCCCATGCAGCATATGGGATGAATCTTTATTATCAAAGTTTTGGCCCGGATCCATCGAGCTGTGATTTTTCACAAGCAGCCATGCTTTTTTTTAGCAACCCAAGCTATAATGGTTGCACTTTCCCTGGGGGGGGTCCATGAAAAAGGGGAGTAGTAATTCGGGCAGATGAATGAAGGGCAGTGGGGGGCAACTTTTGTTGTTCTTTATTTTCATCAACTTTCAGTAATGGTATTGAGTGATTGGCACTTTTTCGGGTGTGAAAAAGATGAAAGAAATGCTTCCCTTTTTTAATTTAGAAATTAGGCCCTC…	(ATGT)5	GGAGTAGTAATTCGGGCAGA	CATCTTCAATGGGCCTTTAT	292	56.782	Beta-1,3-glucanase-like protein [Olea europaea (Common olive)]
HAU0870	TA20125_3635	GTTGTTTCAGTGTTGCAGTTCCAATGGGGTTCGAAAGGTATCTTGCTAGTGTGTTGATAATGATAATGCTGTCTTTTATCACTTCAGCACAGGGTTATAAGTTCTATGTTGGTGGTAGAGATGGTTGGGTTGTTAGTCCTTCTGAGAACTACAATCATTGGGCTGAAAGGAATAGATTCCAAGTCAATGATACTCTCTTTTTCAAGTACAAGAAAGGGTCAGATTCGGTGCTGTTGGTAACAAGAGAAGATTACTTCTCATGCAACACCAATAACCCAATTCAGTCTTTAACAGAAGGTGATTCACTCTTTACATTTGATCGGTCGGGTCCCTTCTTTTTCATCACCGGTAACACTGACAATTGCAAGAAAGGGCAAAAGCTCATCGTCGTGGTCATGG…	(AT)9	GGGCTCGAAAATGTAGTTTG	GAAAGCAAGGCACACACAC	177	57.5795	Predicted GPI-anchored protein [Arabidopsis thaliana (Mouse-ear cress)]
HAU0871	TA20158_3635	CTCTCTCAAAACTCCGCGGCGCAGATCCGAGGAGTTTGGGAAACCCTATCTCTCTCTAAATATCAACCGAAAAAAGCTCAAAAAACTACCCTTTCTTCCCCTCTCTCTCTCTCTCTCACACACACGCACACACACTTCCTCTCATTCTCTTTCTTTCCAACCTTTCTACACTCCTTTTTCCCCATCGCTCCTACTGTTTGCATCTGCTTCAAGTCATGGCAGGTTTGGCACCGGAAGGATCCCAATTTGATGCTCGCCAATATGATCAGAAAATGACTGAGTTGCTCCAAACTGATGGAGATGATTTTTTCACAAGTTATGATGAAGTTTATGACAGTTTTGATGCAATGGGACTTCAAGAGAATCTTCTGAGGGGTATCTATGCGTATGGTTTTGAGA…	(CT)8+(AC)9	GGAGTTTGGGAAACCCTATC	ACTTGAAGCAGATGCAAACA	184	57.243	Eukaryotic initiation factor 4A-10 [Nicotiana tabacum (Common tobacco)]
HAU0872	TA20163_3635	GGCTTTGCAAAACTCAGTTATGATGCCTTTGATTAGCTCACTTGTTTGGGTTCCTTTTCTCCTTCTTCCCCTGCTGCTGCTGCTGCTACTCTCCAAGCAGAAGACCCATCAAGTTAAGAAAGAACACAATTACAAGCTTCCTCCCAGTCCTCCCAGGCTACCAATTATAGGTAACCTGCACCAGCTTGGTGAATTGCCACACAGTTCTCTTTCCCAACTTTCTCGCAAATATGGTCCAGTCATGCTCCTTCATCTAGGTCGTATACCGGTGCTTATTGTTTCATCAGCCGAGGCGGCGAAGGAAGTCTTAAAGGTCAATGATCTTGCTTGTTGCAGCAGGCCTCGGCTGGCTGCTGTTGGGAGGCTTTCATACAATTATTTAGACGTAGCATTTGCGCC…	(CTG)6	TCACTTGTTTGGGTTCCTTT	GACTGGGAGGAAGCTTGTAA	112	57.067	Cytochrome P450 [Citrus sinensis (Sweet orange)]
HAU0873	TA20220_3635	AAAGTAGAGGGAAAGACCCTTTGGTTAGCATATTGTTTGTAGCATTGGGTTTTTCTCAAGGAAGAAGAAGGAGAAAGATAAGTACTTTTTTTGAGAATGATGGAATCTGGGGTTCCTGTTTGCCACACTTGTGGTGAACATGTTGGGTTGAATGTTAATGGTGAACCTTTTGTGGCTTGCCATGAATGTAATTTCCCTATTTGTAAGAGTTGTTTTGAGTATGATCTTAAGGAAGGACGAAAAGCTTGCTTGCGTTGTGGTAGTCCATATGATGAAAACCTGTTGGACGATGTCGAGAAGGCCACCGGCGATCAATCGACAATGGCTGCACATTTGAACAAGTCTCAGGATGTTGGAATTCATGCAAGACATATCAGCAGTGTGTCTACATTGGATAGT…	(AAG)7	ATGAAAACCTGTTGGACGAT	GGATTTCAGCCTCTCTTTCA	246	56.999	Cellulose synthase [Gossypium hirsutum (Upland cotton)]
HAU0874	TA20227_3635	ACACGGGGATCTCTAAATCAAACATTATAATAATAACAATAATTCTCTTTCTGTTTCTCTGGTTTAAACATGGGTATGGGTTTAAGGAATGGATTTCTTTTGATTTTATCTTGTGTTGTTACACTTTCCCTCTCAGTTTTGGGGCGACCTGCCACTTTCCTTGAAGATTTTAGAATCACTTGGTCTGATTCTCATATTAGGCAAATCGATGGAGGGAGAGCCATCCAACTTGTTCTCGACCAAAATTCAGGCTGTGGATTTGCTTCTAAAAGGCAGTATTTGTTCGGACGTGTCAGCATGAAAATCAAGCTCATCCCCGGCGACTCCGCCGGAACAGTCACCGCCTTTTATATGAATTCTGTTACAGATGCTGTGCGAGATGAGCTAGACTTCGAGTTC…	(ATA)6	ACACGGGGATCTCTAAATCA	TGACACGTCCGAACAAATAC	295	57.0325	Xyloglucan endotransglycosylase [Gossypium hirsutum (Upland cotton)]
HAU0875	TA20255_3635	GACTGTCCCTGTTAATCATTACTCCGATCCCGAAGGCCAACACAATAGGATCGAAATCCTATGATGTTATCCCATGCTAATGTATACAAGCGTAGGCCTGCTTTGAGCACTCTAATTTCTTCAAAGTAACAGCGCCGGAGGAACTTTTGTTTTCTTGGACTTGATTGAATTTTAAGGAAATTAGAAGATAAATATGGCTCTTGAAGCTCTGAAATCTCCAACAATGGCGACTGCCCCTTACAGCAACAAGTACGAAGACATCGACAACAATTACGTCGATACATGGAAGAAAGGCAAGCGTTCAAAGCGACAACGCGACGACGAGTCTTCTTCTTCTCCGCCGCCGCCGCCGCCGCCGCCACCGACGAATGAAGAAGAGTACCTTGCTCTTTGTCTCAT…	(CCG)8	CGACGACGAGTCTTCTTCTT	CCACCTAGAGCTTGGTAGGA	252	57.1405	Cys2/His2-type zinc finger protein, putative [Arabidopsis thaliana (Mouse-ear cress)]
HAU0876	TA20255_3635	GACTGTCCCTGTTAATCATTACTCCGATCCCGAAGGCCAACACAATAGGATCGAAATCCTATGATGTTATCCCATGCTAATGTATACAAGCGTAGGCCTGCTTTGAGCACTCTAATTTCTTCAAAGTAACAGCGCCGGAGGAACTTTTGTTTTCTTGGACTTGATTGAATTTTAAGGAAATTAGAAGATAAATATGGCTCTTGAAGCTCTGAAATCTCCAACAATGGCGACTGCCCCTTACAGCAACAAGTACGAAGACATCGACAACAATTACGTCGATACATGGAAGAAAGGCAAGCGTTCAAAGCGACAACGCGACGACGAGTCTTCTTCTTCTCCGCCGCCGCCGCCGCCGCCGCCACCGACGAATGAAGAAGAGTACCTTGCTCTTTGTCTCAT…	(CAC)6	ACAAACGCTGTCACTACGAA	CCATCCTTGTTTTCCAACTC	184	57.035	Cys2/His2-type zinc finger protein, putative [Arabidopsis thaliana (Mouse-ear cress)]
HAU0877	TA20264_3635	CAAAGCTTTAGCCTTTAGCGTAGCTTAGTTGTCGTCTCTGTAACTGCAGTTGCAGGCTTGCAGCCTTGCAGGCTTTGCATGGTTGCCATTTTTCATGTTCTTAAACTTCATGAAAGCTTAAACCAAGCTCAACCCAGTTTTTAATTCACTGAAATCAACGATGTCTTGGATTTTCGTTTAATACCCAAATCTCTCACCGCCGCCGGACCTTTCTTTTTGTCCTCTGTTCTTCTCTCCGGTTCTGTTTTTTTTTTTTGTTTGTGTGTGTGCTTTGAAAATGGAGGGAGAAGGGTCGAAGCAGGTGATTTACCTTTACGGTGATTTGGATTTAACCATTATTGAAGCTCGGAAGCTGCCTAACATGGATATAGTGTCTAATCATCTTCGTAAATGCTTAAC…	(TGTA)11	CGGTTAAGCTTCCAGACATT	AGAATCTGCAACCACATTGA	228	56.8105	Phospholipase D delta isoform 1a [Gossypium hirsutum (Upland cotton)]
HAU0878	TA20273_3635	TCGCAATTTCACATCACACACACAAGTAAAGCATTAGCAACCATAGCCATGGCTTCCTCACCAAAACTCTTCTCTATGTCTATCCTCTTCCTTTTTGCCCTCTTCTCCATGCAAATCCATGCTAGAGAGTACTTCAGCAAATTCCCAAGAGTTAACATCAATGAGAAAGAGACAACAACCAGAGAGCAAAAGCACGAGACCTTCGTTCCCCAGACCACCCAAAAGCCAGAAGAACAAGAGCCAAGGTTCATTCCTGAAACCCAAAATGGTTATGGCCTTTACGGCCACGAGTCAGGCTCAGGCTCAGGCTCAGGCTCAGGCTCAAGCCGGCCCAGTTTCACCACCAAAGAAACCTATGAACCCTATGTCACCCCTGTTAGATTCCACCCTGATGAGCCC…	(TCAGGC)6	TCATTCCTGAAACCCAAAAT	CTAACAGGGGTGACATAGGG	133	56.9825	Protein E6 [Gossypium hirsutum (Upland cotton)]
HAU0879	TA20324_3635	CAGGGCAGCGTTTAATTTGTATACCCAGACGTTGGGATATAAGATTCATGATGTGGAGGCCAAGTATTATGCAGATGGGGAGGATGCATATGACATGAGGAAGCAGTTGAAAGGAAAGACGAACCATCATCATGGTCATCATCATCACCACCACCACCACCACCATCATGGTGGTGGATGTTGTTCAGGTGATGCAAGAAGTGGAGAAGCAGTTCATACACGAGGAGACTCGAAATCAGAGTCAAAAGTTAGCACAAAATCTGATTCCAAAACTGGATGATTACTGGAGGTAAACACAAGTATATGGAGAACTATGCGTGGTATTTGTGGCTCATGGTATTTTTAGTTTGTTTATTGAAGTAATAATGTGACTGGAGATTTCAAAACTATTTGGCTTGC…	(CAC)7	CCCAGACGTTGGGATATAAG	CTGATTTCGAGTCTCCTCGT	216	57.0345	Similarity to N-acetyltransferase [Arabidopsis thaliana (Mouse-ear cress)]
HAU0880	TA20362_3635	ACGCGGCGTCCACAATTTAATCTTCTAAGTTCAAAACATTGATGACAATGGCAACTCTAAGCAGTGCTTTTCTTTTCATCTTCTCTTGTTTCCTTGCATGTTCGATCTCGGTTTCGGGACGACCCGCCACTTTCCTCGAAGATTTTAGAATCACTTGGTCCGATTCCCATATCAAGCAAATCGATGGGGGGAGGGCCATTCAACTTATTCTAGACCAAAATTCAGGCTGTGGATTTGCTTCCAAAAGACGGTATTTGTTTGGACGTGTCAGCATGAAGATCAAGCTTATCCCCGGTGACTCGGCCGGAACCGTCACCGCCTTTTACATGAATTCTGATACGGACACCGTAAGAGACGAGCTAGATTTCGAGTTCTTGGGAAACCGAACCGGGCAACCAT…	(TTA)7	ATGCCTCCCTTTGTACCATA	TAGGCCTGCAAACTCTGAAT	174	57.3035	Endo-xyloglucan transferase [Gossypium hirsutum (Upland cotton)]
HAU0881	TA20406_3635	GCACGAGGACCCGTTTTCTTTCTCTTCTTGCACACTGCCTTCTCCAGCAGCTGCACCACAACTACAGCGAAGAGAGAAAAAGGGAAAAAAGCGTCGTCGTTTTTGGTTCTTCTTCTTCTTCTTCTTCTTCCCTCTCTCTCTCTCTCTTACTCTGAAGCTCCTCTTCCGTTCTTTCATTTACTCAGTATTGTAAAAGATGGCCGACCGGTGAGGATATTCCAACCCCTCGTCTGTGATAATGGAACTGGAATGGTGAAGGCCGGTTTTCGCTGGTGATGATGCTCCCAAGGGGCAGTTTTTCCCAGTATCGTTGGTCCGTCCCCGGCACACTGGTGTCATGGTCGGGATGGGTCCAGAAGGATGCCTATGTA	(TTC)8+(CT)8	TTTCTCTTCTTGCACACTGC	ACCAACGATACTGGGAAAAA	296	56.9095	Actin 1 [Anemia phyllitidis (Fern)]
HAU0882	TA20417_3635	CTGCACCACAACTACAGCGAAGAGAGAAAAAGGGAAAAAAGCGTCGTCGTTTTTGGTTCTTCTTCTTCTTCTTCTTCTTCCCTCTCTCTCTCTCTCTCTCTTACTCTGAAGCTCCTCTTCGTTCTTTCATTTACTCAGTATTGTAAAAGATGGCCGACGGTGAGGATATTCAACCCCTCGTCTGTGATAATGGAACTGGAATGGTGAAGGCCGGTTTTGCTGGTGATGATGCTCCAAGGGCAGTTTTTCCCAGTATCGTTGGTCGTCCCCGGCACACTGGTGTTATGGTTGGGATGGGTCAGAAGGATGCCTATGTAGGAGATGAAGCACAATCTAAAAGAGGTATCCTTACTTTGAAATATCCTATTGAGCATGGTATTGTGAGCAACTGGGATGATA…	(TTC)8+(CT)10	CCACAACTACAGCGAAGAGA	CAGACGAGGGGTTGAATATC	179	56.837	Actin [Gossypium hirsutum (Upland cotton)]
HAU0883	TA20430_3635	CCACGCGTCCGGCAGCAGCTGCATATCATCAGTATATCCTTAGAGCTGCTGCTATCAAGGCTTTGGGGTCCTTCCGCAGTAACCCTACCAACTAAAGAAGAGAATATATATATATATATACACACATAGCTTTGTCTCCATTTGTTCCTTGGGATCATTTTGCTAAATTTGTAATTTGAAACTAATGTTTTTAGGTTGTCTTGTGGTTCGAGAGTGATAGTGGTTTTTGTGTGTGTTTTCACTTTTGACCCTTTTTTTGCTGTTGTGTTGTGTAGTTGAAATTTTTATGATCTTTGGGATTAGATTTCCTTATC	(AT)9	TAGAGCTGCTGCTATCAAGG	AAATGATCCCAAGGAACAAA	120	56.5235	Aquaporin PIP-type [Atriplex canescens (Fourwing saltbush)]
HAU0884	TA20483_3635	GTACGCATGCCATGCTATGTTTGATCAGAATTGAAACAGATCCTGCAGACAGAACCCAGTTGCGAATGACACTTGCTTCAGGCGATCCTACATTAACATTCGAGTTGAAGGAATTCATCAAGGAACAATTGATTAGCATTCCTACTGCTCCTCCTCAGTCACCAGCACCAGCACCAGCACCAGCACCACCTCCCGCAGCTCAAGCGACCCCACAAATACCACCGAATGATCCTGCAGCTCTACTAGCTGGTTTGCTGTCGTGAAAATGGAAGATTTGTTCAGTTTACACTTAGAAACCTTGGTTTCTATACTCTGCCGGCCACCCATTTGGCATTTGCCCCTCACAAATATGGAAAATTTCATGATGCAAGGGCTTGGCGGATCACGGAGGAGCTTAAT…	(CACCAG)5	CATGCCATGCTATGTTTGAT	CAGGATCATTCGGTGGTATT	229	57.1795	Alpha-adaptin C-like protein [Arabidopsis thaliana (Mouse-ear cress)]
HAU0885	TA20567_3635	ACTAACATCGAAATCAGAGGTTAAAGAGACGGCGCCAATCAGCTGTCCGCCTTGACTGACCGTCCGGCATCGTCTTGGCCCTCGATTTTGCCCTTTTGTAAACCTTTTTTTTCACCAATTCCCGAAATGGCAGTGAAACCCTCCAAGGCCGAAAAGAAAATCGCGTACGACGCGAAACTGTGCCAGCTCTTAGATGAGTACACGCAGATCTTGATCGCCGCAGCCGACAATGTTGGCTCGAACCAGCTCCAGAACATTCGGAAAGGTCTCCGAGGCGACTCAGTTGTTTTAATGGGTAAGAACACTATGATGAAAAGGTCTGTTAGGATGCATGCTGAGAAGACTGGGAACCAAGCTTTCCTTAACCTTATCCCTTTGCTTCAGGGAAATGTGGGTTTG…	(TGG)6	ATGGTTACGGCATTGTCTCT	CAGGTTCAGGTTTCTTTTCC	253	56.7485	60S acidic ribosomal protein P0 [Glycine max (Soybean)]
HAU0886	TA20656_3635	GAAAAAAAACCCTAGCCCTTCATTGCTCTTCCACCTCCGCAAATCCCCGCCCAACTCTCCGCCGCCGCCACCGCCACCGCAACCGCCACCGCCACAGATCCAAGCAATGGGCCGCGTCCGTACCAAAACAGTGAAGAAATCCTCCCGTCAGGTCATCGAGCGCTACTACTCTCGCATGACCCTCGATTTCCACACTAACAAGAAGATCATCGAAGAAGTTGCCATTATCCCATCCAAGAGGCTCCGCAACAAGATCGCCGGCTTCTCGACCCATTTGATGAAACGGATCCAGAGGGGTCCGGTTCGCGGCATTTCCTTGAAGCTCCAAGAGGAAGAGCGTGAGCGCCGCATGGATTTCGTCCCCGATGAATCGGCCATCAAGGTCGACCAAATCGAAGT…	(CCGCCA)5	AAAAACCCTAGCCCTTCATT	GATGGGATAATGGCAACTTC	230	56.9045	40S ribosomal protein S17 [Lycopersicon esculentum (Tomato)]
HAU0887	TA20679_3635	GAAATGGGGGTAAAAATTGGATAAAGTCAATGATCCTGACAGCATCTCTGTTTCCATTTTTGTGCTTTGGGATTGGATTCCTCCTGAACACAGTTGCTATATTTTATGGATCTCTAGCAGCTATTCCTTTCGGTACAATGGTGGTTGTTTTTGTAATTTGGGCTTTCATTTCCTTCCCCTTGGCGCTTCTTGGTACAGTTGTTGGAAGAAACTGGAGTGGTGCTCCAAATAATCCATGCCGTGTAAAGACCATTCCTCGCCCAATTCCAGAGAAGAAATGGTATCTTACACCCTCTGTGGTCTCTATGATGGGAGGACTTCTTCCATTTGGGAGCATATTCATTGAAATGTATTTTGTCTTCACATCCTTCTGGAATTACAAGGTTTATTATGTCTATG…	(CTTTT)5	TTTTCTCGGTTCGAACTTGT	AACAAAAATCGTGGGGTTTA	263	57.239	Putative endomembrane protein EMP70 precusor isolog [Arabidopsis thaliana (Mouse-ear cress)]
HAU0888	TA20719_3635	CATGTGAGGATTCCCTGTTGGCTGCTCCCATTATCCTAGATTTGGTTCTCCTTGCTGAACTTAGCACCAGGATCCAGTTCAAGGCTGATGGAGAGGGCAAGTTCCACACTTTCCATCCTGTGGCTACAATCCTCAGTTACCTCACCAAAACCCCTCTTGTGAGTCCAAAGCACCCCTTTGTCTTTTCCTGTAACTCTGGCCTACTAAAAATATAATAATAATTAATAATAAAACGGGGGTGGGGAGGGTTGACACCTTCACCAATAAAACATTGATATTATTGTCTTGAATTAAATGTTAACTGTTTATGGTTTAAGTGGGAAACAAGGAATCGCAAATTCACTCTATGGTGCCTCTTTGTGATATATTTCATGTGACCATTAATGATTTTATGTAAAG…	(ATA)7	GCTGAACTTAGCACCAGGAT	GAGTGAATTTGCGATTCCTT	292	56.9435	Inositol-3-phosphate synthase isozyme 2 [Arabidopsis thaliana (Mouse-ear cress)]
HAU0889	TA20744_3635	GAAAAAATAAAAACTCCCCTCCCTTTTTTTCTGCATCTGCTTTTATTTCTTTACAGCTCAAAATTAATAATTATAAATCAAATCAAATCAAATCTCTTTCTTCCTTATCCTTTCGATCTGCTAATCAAGTCATTTCAAGATTTTTTTTTCTGAACAAGAAAAATAGTAGGACAATGCCGTCCTTGGAGGATGAGCTGTTTCCGTCGACGCCAGGGAAGTTCAAGGTCGACAGAGCACACAATATGAACCGTCAATTCCATCGTTGCTTCGCTTCAACCAGCACCATGTTTTTATGGGCTCTTTTCTTGATCGCATTGACGGCGTCGTATTTGAGCTTCCAGAGTTTCGTTGATTCTGGTAGCCGATATTTCAGTGCTTCATGGGGTGGTATCCAATGGG…	(AAATC)4	TAAAAACTCCCCTCCCTTTT	GCAGATCGAAAGGATAAGGA	114	56.9105	Nucleotide sugar epimerase-like protein [Arabidopsis thaliana (Mouse-ear cress)]
HAU0890	TA20824_3635	CATCTTCTTCGCCCCTCCTCTCTAGTTTCATCGTAAAGAAATATGCCTAGGTATGATGACCGACGCGGTGGCACTCGTTTGTATGTTGGTCATTTGTCTTCAAGGACAAGATCACGTGATCTAGAGGACATGTTTAGCAGATATGGGAGAGTACGTGATGTGGATATGAAGCGTGACTATGCATTTGTTGAATTCAGTGATCCTAGAGATGCCGATGATGCAAGATATGCATTGAATGGTCGAGACATGGATGGAAGCCGGATGATTGTTGAATTTGCCAAAGGAGTGCCCCGTGGTTCAGGTGGATCTCGAGATTACCCTGGAAGAGGCCCCACTCCTGGGTCAGGACGCTGCTTCAACTGTGGAATTGATGGTCATTGGGCTCGTGATTGCAAAGCC…	(GAT)6	GCGAATGGTTCGGATTATAG	TCCCTAAAACTTGCCAATTC	273	57.0675	RNA recognition motif family protein, expressed [Oryza sativa (japonica cultivar-group)]
HAU0891	TA20828_3635	ATATACCTAACCATCGAAGCAGAAAATATCTCAAATCTCCTCCTCCTCCTCAGAAATCTTAGTATCATCACCATGGCCTCAAATCCCAAGGTCTTCTTTGACATGACTATCGGTGGTCAGCCCGCTGGTCGGATTGTGATGGAGCTTTTCGCAGATTGCACTCCTCGCACTGCTGAGAACTTCCGTGCCCTCTGTACCGGCGAGAAAGGCGTCGGCCGCAGCGGTAAGCCCCTCCACTACAAAGGCTCCTCTTTCCATCGTGTGATCCCTAACTTTATGTGCCAAGGAGGTGACTTCACCGCCGGAAACGGTACCGGAGGTGAATCCATCTACGGATCCAAGTTCGCTGACGAGAACTTCATCAAGAAGCACACTGGTCCCGGTATTCTCTCAATGGCT…	(CTC)5	ACCTAACCATCGAAGCAGAA	CTTTGTAGTGGAGGGGCTTA	240	57.2005	Cyclophilin [Kandelia candel]
HAU0892	TA20920_3635	TGGTGGATCAGCAGCTCCTACTACTACTACCACCACCACCACCACCACAACCAACGGCGGAACTACAAAATCCCACCTCATTAACCCCACCGCCCGCCTACCCTACCGTCCACAGCCCCATAACAGACGTCGCAACTACCGTCCACGGCGCAACTACTGTTGCTGCTGCTGTTTCTGGATCATCCTCATAATCCTCGTGCTCGCCCTTTTAGTAGCCATAACTGGCACAGTCCTTTACGTCCTTTACCGCCCTCACCGCCCTTCTTTCACCCTCGCTTCCCTCCGTATCCACCGCTTGAAGCTCAAAACCGCCGTCGACTCCTCCACTTCCCATCTTTCAACCCTTTTCAACTTAACCCTTTCTTCCAAAAACCCCAACTCTCATTTCTCCTTCTCGTA…	(ACC)7	TGGATCAGCAGCTCCTACTA	AAGGACGTAAAGGACTGTGC	241	56.555	Heavy metal transport/detoxification protein; Harpin-induced 1 [Medicago truncatula (Barrel medic)]
HAU0893	TA20939_3635	AAGGTGCACGCGATCTGTGTCTATCGTTCCCCCTGCATACTATGCTCATCTTGCTGCATTCCGAGCTCGTTTTTACATGGAACCAGAGACTTCAGACAGTGGATCAATGATAAGTGGCCCTGCAGCAGGGCGAGGAGGTATGGGTGGAAGTGCTGGTCCACGAAGCACAAGAGCACCTGCTGCTGCTACTGCTGTGAGACCTCTGCCTGCCCTTAAGGAAAATGTCAAGCGGGTTATGTTTTATTGTTAGGGGGTCGCTTGATGATCATGACCCTCTGACCAATCTATGTATTTCATGGTATTTTCAGTATCTGCTACTTTGTTGGTTGTATCATAATTGGACTAAACCTATCCTTTGTAAGCACCATTCAGCTGTTGTAGTATTGTTGACCGACTGCT…	(CTG)6	TATGCTCATCTTGCTGCATT	ACATAACCCGCTTGACATTT	199	57.076	AGO1-1 [Nicotiana benthamiana]
HAU0894	TA20960_3635	GAATTCGCCCTTTCGAGCGGCCGCCCGGGCAGGTACCTCTCCAAAGTGTGCGGTCAAGACAAATTCTCAGAAACCACTTTCCAAGTCGAATTTGAGCCCTGTTCAGCTAAATCTCAACCAGAATTACAATTACTTGAGCCAGCCTGAGCAGGAATACTTCGATACCATGGGTTTCGTAGAAGAGAAGCCACTGGTCAATCAGTTTGCATATGTGGACCCTGTTCCTACGTCTATAGATGCTGGATTTAATCAATCAGATAATGCCCCCTTGTACTTCAATTCGGACCAGGGAAGTAACTCCATCAATTGTTCCGACTATGGCTGGGGAGAACAGGGTGCCAGAACTCCTGAAATATCATCCATTCTTGAAGCTTCTGTAGTGGGTGAAGAGTTTCTTGA…	(ACC)5	CGGGAAGAGAGAATCAAAAA	CACAGGGAAAAGTGATCTAAA	201	55.7805	Ethylene response factor 1 [Gossypium barbadense (Sea-island cotton) (Egyptian cotton)]
HAU0895	TA20968_3635	CTAAGTTCCTCGTACCCGCCATGAAGAATATCCACCAAGCTTTGGTTAAGTCCAACCTTCACTCGGATATTAAAATCTCTTCCCCCATTGCCCGTTCAACTCTCCACTACTCTTCTTCCTCTTCATCTTCCTCTTCCTCTTCTTCACTTCATTTCTGCTCTGCTTCTCAGTGGGAAAAAAAAAATTCATAGAGCAGAGCAATGGTGCCCATTTTCGCTTCTTTCTCTCTTTTACTCATTTCTGCTCTCTTCATTGTTGCAGACTGTGGTTCTATTGGAGTAAACTACGGAAGAATCGCCAACAACCTTCCTTCAGCTACCAAAGTAGTGGAACTACTTATATCCCATGGTTTAAACCGTGTCAAAGTCTACGACACTGACCCGGCTGTTCTCCATGCAT…	(TCT)12	CCACCAAGCTTTGGTTAAGT	CACCATTGCTCTGCTCTATG	175	56.9525	hydrolase, hydrolyzing O-glycosyl compounds [Arabidopsis thaliana]
HAU0896	TA20972_3635	ACACTTCGTGGAGTCTCCTGCACTTGCTCCTCCAGAAGTACACATTGACTTGGCTGCACAGCAACAGCATGAGGCTGAGCTTGCGGCAGCAGCCAGTCAGCCCCTTCCAGATGATGATGATGATGCATTTGAATAGAGAGGGGTTTGAGTTGCCAGAGAGCCATCAACAATTTCTGCTGCTTTTTCATTTTCACTCCCGTCTGAATGTGTGCTCTCATTTTCGTATTTAAATTGCAAGTAGGGAGGAGTGACGGAGGATGAATTTGTAGTGTAGGATTTTACGAATATAATTGTTGTTATGGTGGATCTTTGGTCGTGTTTTCGACTTTTGCTTTTTGTTGTTATGGATTTTGCTGCCTTTAGTGAAATCCTTATGTGATAGCTCTATATGTTTTTGAA…	(GAT)5	TGCTCCTCCAGAAGTACACA	GCAACTCAAACCCCTCTCTA	129	56.961	TSmall Ras-like GTP-binding protein [Malus domestica (Apple) (Malus sylvestris)]
HAU0897	TA20977_3635	CCCCAATTCTCTACGTTCCATTCCTCTCGATTCTACTTAACGCAAATAGTTCGAGTTTCGTAATCAATGGCTTTACCGAACCAACAGACTGTTGATTATCCGAGCTTTAAGCTCGTTATCGTCGGCGATGGAGGCACTGGAAAGACCACATTTGTGAAGAGGCATCTGACTGGAGAGTTTGAAAAGAAATATGAGCCAACGATCGGTGTGGAGGTTCACCCTTTGGACTTCTTCACTAACTGTGGGAAAATCCGATTCTACTGCTGGGATACTGCTGGACAGGAAAAGTTTGGTGGTCTTCGAGATGGTTACTATATCCATGGGCAATGTGCTATAATTATGTTTGACGTTACTGCCCGTTTGACATACAAGAATGTTCCTACCTGGCACCGTGATCTT…	(GAT)5	TGCTCCTCCTGAAGTACACA	TTTAGACCCCAAACTTCAGG	170	56.866	Ras small GTPase, Rab type [Medicago truncatula (Barrel medic)]
HAU0898	TA20998_3635	ACCCCTGGATTGGAAAATAGTCCTTTCTTTTCTCTCTCTCTCTCTCTCTCTCTCTCCCTCTCGCCTCGGTCGTTTGTTTTCTTTTCATTTCTTTAGGAGGGTGGTCAATATGGGGTCTTCGATTTTGCCAGATCTCGGAGCTGAGATCTTGATCCCCGTTTGCGCCGTTATTGGAATTGTCTTTTCTCTTGCACAATGGCTTCTTGTTTCCAAGGTGAAGCTCTCCCCGGGTCGAGACTCGGGTTCCCCCGGTAACAACGGTGCGGGTGGGAAAAACGGCTATTCCGATTACCTCATTGAAGAAGAAGAAGGTCTTAATGACCATAATGTTGTTATTAAGTGTGCTGAAATTCAGACCGCCATATCTGAAGGAGCAACCTCATTTCTTTTCACTGAGTA…	(TC)13	ACCCCTGGATTGGAAAATAG	CTTGGAAACAAGAAGCCATT	214	57.3965	Proton-translocating inorganic pyrophosphatase [Cucurbita moschata (Cushaw squash) (Winter crookneck squash)]
HAU0899	TA21002_3635	ATAAAATACAGAAATCTTCATTTTCACACTTTGATTTTTAGCTTTTACACTGCAAAAACTTTTTTTTTCTGTATATAAACCCTCACTTGTCTCCCATTTTTCCTCACTGGGAAATTTTGTTCTTTACCATCAGCTCGCAGCTTCTCATTTCGTTTAGTTTGAAGGGTGGTTTTATTTACGTATGGGGGCTTCGATTTTGTCTGATTTCGGAGCCGAGATCCTGATCCCGGTTTGCGCCGTGATTGGGATTGCCTTTTCGCTCGTACAATGGGTTCTAGTTTCCAAAGTGAAGCTTTCTCCGGGTCGGGAGTCGGTGAACAATGGTTCGGGCGCCAAAAACGGGTACTCCGATTACCTTATTGAAGAAGAAGAAGGTCTTAATGACCATAGTGTTGTTCT…	(TTA)5+(CCCTTT)4	CCTTGGTAAAAGGGTTGACA	TCAAACTTCAAAGCCATGC	177	57.487	Proton-translocating inorganic pyrophosphatase [Cucurbita moschata (Cushaw squash) (Winter crookneck squash)]
HAU0900	TA21004_3635	TCCCGGAAATTTCCCCGGGATTCTTATCTCTCTCTCTCTCTCTCTCTCACTCTCTCTCTCTCATGGATTCTCTTTCTCTCTTTTGTACCGGGGCTCTTTTAGCCGGCGGTCTGTACTGGTTCGTTTGCGTTTTAGGCCCCGCAGAGCAGAAGGGCAAGCGAGCTGTCGATCTCTCCGGCGGTTCCATTTCCGCTGAAAAGGTTCGAGACAACTACAAGCAGTATTGGTCTTTCTTCCGCCGCCCAAAGGAGATCGAAACCGCCGAGAAAGTCCCGGACTTCGTCGACACTTTTTACAATCTAGTCACCGATATATACGAATGGGGCTGGGGTCAATCCTTTCATTTCTCTCCTTCCATCCCCGGGAAATCTCACCGTGACGCGACGCGTCTCCACGAAG…	(TC)18	ATTTCCCCGGGATTCTTA	AAAAAGTGTCGACGAAGTCC	286	56.869	24-methylenesterol C-methyltransferase 2 [Arabidopsis thaliana (Mouse-ear cress)]
HAU0901	TA21085_3635	GACAAAAATTTATTCTCATATCATATTACATTCATAGCTTGTCAAATACATCACACACTATTACCATCATACACCAAATACAACCCCTTTTTTTACTTTTTTTTTTCATTTTTTCCGCATATAAAAATAAAGATGATACAAATATTTTGACAAGCCTTCACATTCATTCCATGCACCCGATACTATAAGGGAGAGGAATAGTAAGACGATGATGGAAGATCTAATCACTGTCGCTGCTGCTGCTGCTTTCATGGCCATCTTCATGCTTCTTCTTCTCCTTCTTCTTTTTCTTTTCGCCCTCGTGACCATGTTCATGACCTCCCTCGCCGTGGATCTTGTCCTTGATCTTATCCATAAACCCTTCCTTTTGCTGCTCGCCGTGACCGTGACCGTGACCGG…	(CTT)7	TGACAAGCCTTCACATTCAT	CAAAAGGAAGGGTTTATGGA	223	56.672	Protein kinase [Medicago truncatula (Barrel medic)]
HAU0902	TA21085_3635	GACAAAAATTTATTCTCATATCATATTACATTCATAGCTTGTCAAATACATCACACACTATTACCATCATACACCAAATACAACCCCTTTTTTTACTTTTTTTTTTCATTTTTTCCGCATATAAAAATAAAGATGATACAAATATTTTGACAAGCCTTCACATTCATTCCATGCACCCGATACTATAAGGGAGAGGAATAGTAAGACGATGATGGAAGATCTAATCACTGTCGCTGCTGCTGCTGCTTTCATGGCCATCTTCATGCTTCTTCTTCTCCTTCTTCTTTTTCTTTTCGCCCTCGTGACCATGTTCATGACCTCCCTCGCCGTGGATCTTGTCCTTGATCTTATCCATAAACCCTTCCTTTTGCTGCTCGCCGTGACCGTGACCGTGACCGG…	(CA)11	GCAGCTGTTTCTGAATTGTG	GCATGCATATGGAACTTTGA	294	57.104	Protein kinase [Medicago truncatula (Barrel medic)]
HAU0903	TA21102_3635	GGACCATTTAAACTCCAAACACTAGAAGAAGGTTTAGTTTTACAAACATGGCTAGTTCCGGTGCCCTTAAGTTGGTTTCCATGATTCTCATCGTGTGCATGGCGGTGATGGGTGCACCCAAGGCTGCCAAAGCCGCCATCACGTGCAGCGACGTGGTGAGCCACTTGATCCCGTGCTTGTCCTACGTACAAAACGGCGGTACACCCGCTGCTGCATGCTGCAGTGGGGTAAAAACACTCTACGGCCAGGCTCAGACCTCCACGGACCGCCAAGACGTGTGCAAGTGCATCAAATCGGCGGTGAACGGAATGCCTTACACCGGCTATAACCTCAATCTCGCAGCCGGCCTACCTGCTAAATGTGGTCTCCATCTTCCTTACAACATCAGCCCCTCCACTG…	(GCT)5	TTCCATGATTCTCATCGTGT	ACCACATTTAGCAGGTAGGC	289	56.6245	Lipid transfer protein precursor [Fragaria ananassa (Strawberry)]
HAU0904	TA21112_3635	CACAAACCCTCATCCTCAAAGCCACAGAGGAATAAGATAACACAAACCCAAATCTCTTTTACCTTCTCTTCTTCATTTTCCAAAGCCAAAGGCCAAAACCCTCCTTTCCTCTCCTCTCCTCTCCTCTACAAGGAAATGGCAATTTCATCAACAGCGGCAGCCACTGCCGCTTCTTCTAAGCTTAGATACCCACACGCCTCCCCTTTCCCAACTCACTCCTCAACCACCACCTCTGCCTTTTTCTCCTCAATTCCCTCTAAACTAACCCCTACCCACCTCTCCTCTTCCTTCCTCCCTCCTTTCCTCACTACCGTCGCCACCACTTCCGTATTCCCTCGCCGTCGCGGTTCTTTCACCGTCAAAGCTGCCCGTGGCAAATTCGAACGCAAAAAGCCCCAC…	(TCCTC)4	ACAAACCCTCATCCTCAAAG	GAGGTGGGTAGGGGTTAGTT	278	56.8295	Elongation factor Tu, chloroplast precursor [Glycine max (Soybean)]
HAU0905	TA21124_3635	CTCAGTTTCAAGTGAAGAAGAACAAAAAGAAGATTACAAGGACTGCACCGTAGGGTATTAACTGGAAAAAAAGAACCAAGTAAAAGTAAAGAAAAGATGGGTGAAACAGAGAACCACCACCACCACCACCCACCGCCACCGCAAGCGGCTGCACCGCCGGCTGCACCACCCAATCTTGCCCTTTCAAGGGGACCTACTTGGACTCCTGCTGAGCAACTCCATCAGCTTCAATACTGCATCCACTCCAATCCTTCCTGGCCTCAAGCTCTTTTACTAGCTTTCCAACACTACATTGTGAATCTTGGAACTACAGTCTTAATTGCAAGTAATATCGTGCCTCTGATGGGTGGTACTCATGGTGATAAAGCCCGGGTTATTCAAGTGTTGCTGTTTATGTCT…	(ACC)6	TTACAAGGACTGCACCGTAG	CAGCAGGAGTCCAAGTAGGT	178	56.718	Putative membrane transporter [Arabidopsis thaliana (Mouse-ear cress)]
HAU0906	TA21128_3635	GCGGCCGCGTCGACGGAATGTCTGAGCTTTCAATGACCATTTCCAAGCTCCCTGTCTTTTACAAGCAAAGAGACCTCCTATTCTTTCCTTCATGGGCCTATGCTTTACCATCATGGATACTGAAGATCCCTATCACATTTTTAGAAGTTTCTATATGGGTATTTATTACCTACTATGTCATCGGATTTGATCCGAGTGCTGAAAGGTTCTTTAGACAGTACCTCATCCTTGTTCTCACTAACCAGATGGCTTCAGGATTATTTCGGTCTATTGCAGCAATCGGTAGAAACATGATTGTTGCTAACACTTTCGGGTCATTTGCTTTACTCGTACTTTTTGCGTTGGGTGGCTTCGTCCTGTCACGAGAGGACATAAAGGGTTGGTGGATATGGGGTTACT…	(TGCTGG)4	AAGCAAACCCAAATCACATT	GAGCAACTCGGTTTCTCATT	282	57.022	Pleiotropic drug resistance protein 1 [Nicotiana tabacum (Common tobacco)]
HAU0907	TA21181_3635	ATCACACCACTTTCTTCCTCTTCCTCTCATCTCATCTGTCGGTGCTGCCATTGCGGTTTATACTTTATAATTTTTCTTTACTTTTGTCTATTCCTCTTTTAATCAAGATGAGCATGTATGGGAGAGATCCCTGGGGAGGGCCGCTGGAGATAAACGCGGCTGATTCCGCCACTGATGATGACAGGAGTAGGAATCTGCAAGACCTGGACAGGGCTGCGCTCTCTCGCCCTTTGGACGAGACGCAGCAGAGCTGGCTGCTTGGCCCCAGCGAGCAGAAGAAGAAGAAGAAGTACGTTGATCTCGGGTGCATCATTGTCAGCCGCAAGATCTTTGTCTGGACGGTTGGGACCTTGGTCGTCTCAGCCGTCCTTGCCGGATTAATCACCTTAATCGTCAAGA…	(AGA)6	AGCATGTATGGGAGAGATCC	AACGGTCTTGACGATTAAGG	294	56.6885	Endo-1,4-beta-glucanase [Gossypium hirsutum (Upland cotton)]
HAU0908	TA21240_3635	AAGGCACTTCTTAGCCCTTCACTTTCTTCCCTCTGAAACCCTAAACCGCCGCCGCCGCCGCCGCCCGTCAAACGCCGACGAAAATGGCTTTCGAGGGATTAGTTCTCCGCGGCACCATGCGAGCCCACACTGACATGGTAACAGCCATCGCCACTCCCATCGACAACTCCGATATGATCGTCACTTCCTCTCGCGACAAGTCCATCATCCTTTGGCACTTGACCAAAGACGAAAAGACCTACGGTGTCGCTCGCCGCCGTCTCACCGGCCACTCACACTTTGTTCAAGACGTTGTTCTCTCTTCTGACTCCCAGTTCGCTCTCTCCGGTTCCTGGGACGGTGAGCTTCGTCTTTGGGATTTGAACGCCGGAACCTCCGCTCGTCGTTTTGTCGGCCACA…	(CCG)7	CCCTTCACTTTCTTCCCTCT	TCATATCGGAGTTGTCGATG	163	57.2415	Guanine nucleotide-binding protein subunit beta-like protein [Medicago sativa (Alfalfa)]
HAU0909	TA21299_3635	GTTAATCGGTTGGCTCTTGATCTGATTGATAGAATGTTGACATTTGATCCAACGAGAAGAATTACTGTTGAAGAAGCATTGGCCCATCCTTATCTTGAAAGGTTACACGACATAGCTGATGAACCAGTGTGCCCTGAGCCATTTAATTTCGATTTTGAGCAGCAACCATTGGGAGAAGAGCAGATGAAGGACATGATTTACCGGGAAGCCTTAGCTCTGAATCCAGATTATGCTCGATAACAAAATAGAGTTATCTTCTAAGTGCGCCAGTCCAAGTAATCTTTGATGTAAGAGTGTGGTGGCTGATGATACATACCGACCAGAATATGCCGATGGGTTGCCCACCTTGATTTTAGCTTTCACGAGGTCAGTCCCTTGCAAGCCACAAGACTCTGTGCT…	(TTAT)5	GAGTGTGGTGGCTGATGATA	TTTTCCCGTGTTACAGTCAA	236	56.8425	MAP kinase [Solanum tuberosum (Potato)]
HAU0910	TA21310_3635	GCGGCCGCCTCTACGAAAACTTCATCAAACAAGGAAAAAACTTGAAGTACAACAATTGAGAGAAGATGTCGTGGCAAGCGTATGTCGATGATCACTTGATGTGTGATATCGAGGGCAACCATCTCTCTGCCGCCGCTATCATTGGCCAAGACGGCAGCGTTTGGGCCCAGAGCTCCAATTTCCCTCAGTTCAAGCCAGAAGAAATCACTGGCATCATGAATGACTTTGCTGAACCTGGATCGCTTGCTCCGACTGGATTGTACCTTGGTGGCACAAAATACATGGTGATCCAAGGTGAACCCGGAGCTGTTATTCGAGGGAAAAAGGTGATGCTGTCCATTTGTTCCAAATTTTATTTTGTTTATGACACTGAAAAATCTCATGCTCACATGCATTCTT…	(AAAAGG)4	GAGCTGTTATTCGAGGGAAA	ATGTGCTCAGGTGTTCTGTG	264	57.1115	Profilin [Lycopersicon esculentum (Tomato)]
HAU0911	TA21310_3635	GCGGCCGCCTCTACGAAAACTTCATCAAACAAGGAAAAAACTTGAAGTACAACAATTGAGAGAAGATGTCGTGGCAAGCGTATGTCGATGATCACTTGATGTGTGATATCGAGGGCAACCATCTCTCTGCCGCCGCTATCATTGGCCAAGACGGCAGCGTTTGGGCCCAGAGCTCCAATTTCCCTCAGTTCAAGCCAGAAGAAATCACTGGCATCATGAATGACTTTGCTGAACCTGGATCGCTTGCTCCGACTGGATTGTACCTTGGTGGCACAAAATACATGGTGATCCAAGGTGAACCCGGAGCTGTTATTCGAGGGAAAAAGGTGATGCTGTCCATTTGTTCCAAATTTTATTTTGTTTATGACACTGAAAAATCTCATGCTCACATGCATTCTT…	(AGGA)4	ACCCTGAGAGAGACACCTTG	AAGCCTTTCCACAATCATGT	241	56.963	Profilin [Lycopersicon esculentum (Tomato)]
HAU0912	TA21311_3635	CTACTATAAGTGTACACATCTGGGATGTCCGGTGAGAAAGCACGTCGAAAGAGCATCCCACGATCTTAAGGCGGTGATCACAACCTACGAAGGGAAGCACAACCATGACGTCCCAGCAGCTCGCGGCAGTGGCGGCCATTCCGTCAACAGACCTTTACCCGACAACAACAATAACAATGGGGCAATGGCAATAAGGCCATCTCCACTTAACAATCCCATGAGCAACAACCAAGCTCTTCGGGGTTTGAGGCAATCGACAACCGAAGGCGAATCCCCCTTCATGCTAGAAATGTTTCAAGGCAACGGAAACTTGGGATTCTCGGGTTTCGGGAACTCGGGAGGGTCAATTATGAATCAACAACATGATGTACACAACATGTTTTCAAGAACCAAGGAAGA…	(GTTT)5	AAGCCTTCATTGAGTCCTTG	TGACCTTACCCCCATTCTAA	222	56.997	Zinc finger protein [Pimpinella brachycarpa]
HAU0913	TA21311_3635	CTACTATAAGTGTACACATCTGGGATGTCCGGTGAGAAAGCACGTCGAAAGAGCATCCCACGATCTTAAGGCGGTGATCACAACCTACGAAGGGAAGCACAACCATGACGTCCCAGCAGCTCGCGGCAGTGGCGGCCATTCCGTCAACAGACCTTTACCCGACAACAACAATAACAATGGGGCAATGGCAATAAGGCCATCTCCACTTAACAATCCCATGAGCAACAACCAAGCTCTTCGGGGTTTGAGGCAATCGACAACCGAAGGCGAATCCCCCTTCATGCTAGAAATGTTTCAAGGCAACGGAAACTTGGGATTCTCGGGTTTCGGGAACTCGGGAGGGTCAATTATGAATCAACAACATGATGTACACAACATGTTTTCAAGAACCAAGGAAGA…	(TCTT)4	TTAGAATGGGGGTAAGGTCA	GCCCCTTAAAGCAACAATTT	197	57.6285	Zinc finger protein [Pimpinella brachycarpa]
HAU0914	TA21321_3635	CCGCAAAATACCATCTCAACTACGACCCCCTAGGGTTTATCTAGGGTTTCCTATTTTCTACCGTTCCTCTCTTTGTATTCCGCCAATGGCGAAGCCGACGAGAGGCCGCCGTTCTCCTTCTGTCTCCGGCTCCGGTTCCTCTTCCCGTTCTCGTTCACGGTCTAGGTCTCGCTCCCGCTCTTATTCCGGTTCAGACTCCAAGTCCAGTTCTCGCTCTCGCTCAGTGTCCCGCTCCAGATCTGCTTCCCCGTCTAGCTCTCGTTCTCGCTCCAGATCTTTATCCTCTTCTCCTTCTCGTAGCGGTAGCTCTCGAAGTCGCAGTCCTCCTCAGCGTCGAAGTGCGACTGATGCATCTAGGCGAGGTCGTTCCCCTCCTCCGCAATCTAAAAAATCATCTCC…	(AGC)8	TGGGAGGTCATCATCCTATT	ATCAGCTGAGGGAATCTACG	163	56.8855	Putative arginine/serine-rich protein-like [Solanum tuberosum (Potato)]
HAU0915	TA21327_3635	CCTTCAAAATTTGGTAACTTGCAGACAGAACATCGAAATGAAGTGAAGTGAAAACGAAGTCTCAAATGGAAGGAGTTGTAGTAAAAGAAGAGGAAACTCAAATGACGTTTGCAACAGCTGTTGGGACTACTGCTGGGTTTTCTTCATCATCATCGTCATCAAATGTTACTCCTCAGCCGAAGGAAGGGCTTAACGAGGTTGGTCCGCCGCCGTTCTTGACTAAAACTTTTGATATGGTGGAAGACCCTTCGACTGATTCGGTGGTTTCATGGAGTGAAGCTCGTAATAGTTTCATTGTTTGGGATTCTCATAAATTTTCAACCACGTTGCTTCCTAGGTACTTCAAGCACAACAATTTCTCCAGTTTCATTCGTCAGCTCAATACATATGTAAGTACTT…	(TCA)6	ACGAAGTCTCAAATGGAAGG	TTACGAGCTTCACTCCATGA	233	56.908	Putative heat shock transcription factor [Arabidopsis thaliana (Mouse-ear cress)]
HAU0916	TA21336_3635	GCAGGGGCAAGCAAGGCCCTTGAGGGTCTCCAGGCTGAGGTTACTGATTTGGACTGGGAAAGTACTTTCTATTTGCGCCATCTCCCTGAATCAAACATGGCTGAAATCCCAGATCTAACCGATGAATACAGGAAGGTGATGAAAGAATTTGCATTGAAATTGGAGAAACTAGCAGAGGAGCTGCTGGACTTGTTCTGTGAGAACCTTGGTCTAGAAAAAGGATATCTGAAAAAGGCTTTCTACGGGGCAAAAGGTCCCACCTTTGGCACCAAAGTTAGCAACTACCCACCATGTCCCACCCCAGACAAAATCAAGGGACTCAGAGCCCACACGGACGCCGGTGGCATCATCTTGCTGTTCCAAGATCCCCAAGTGGGCGGCCTTCAGGTTCTTAAAGAC…	(AAG)6	CACCAATGGCAAATACAAGA	TGTTACAATGGGAGCAGTTG	274	57.127	ACC oxidase 3 [Gossypium hirsutum (Upland cotton)]
HAU0917	TA21338_3635	AAAAAAAGACACGCGAGGCGAGGCGAGGCGAGTGAAGTTTGAGATCCAGCCGTTGAGTTGGGTTTAGTTTGGTTGGGTTGAATCCTCCGCCCATTCTTTCGTTGTTTCGTTTCGATGCTTTCGAGGAACTTTTTAGGCTTTAAACTTTCAGCTAAGCTATAGTAACATCAACAGCCAACATATTTCCTTTCAATTTTCCTCCCCTTTCTTCTCATTTCCTTCCTTCAATGGCTAACGTTCTACAGACTTCTTTCCTTCCTTCTACTTCTTCCCTTCGCCGGCCCTCCATTTCCGGTTCCAAAGGGAAGTCTCAATCCCTTCAAGTGAAGGCCAAGATACGAGAGATTTTCATGCCCGCACTCAGCTCTACAATGACGGAAGGTAAGATCGTGTCTTGGA…	(GCT)5	AGAAGAAAAGCCAAAGCAAA	TCCACCTTCAACTCCTTAGC	183	56.96	Dihydrolipoamide S-acetyltransferase, putative [Arabidopsis thaliana (Mouse-ear cress)]
HAU0918	TA21351_3635	ATTTCTTATTTCCGAGCTGTCAATAAATTTTCTTCTCCTCCCGTTAGCCCCCCACGAACTTAGGCAAAGCAGAGGCTAGAGAGATGTCGGCGGCGGCGGCGGCGACAAGCCGAGCGACTCGACGGATGGGAGCCGAGGATGAGAAGCTAGTGTTCGAAACGACGGAAGGAATCGAGCCGATATTGAGTTTCGATCAGATGGGACTAAAAGACGATCTCCTCCGTGGAATCTACAATTACGGCTTCGAAAAGCCATCTGCTATCCAGCAGAGAGCCGTCATGCCGATAATCAATGGCCGCGACGTCATTGCCCAAGCTCAGTCTGGTACCGGTAAAACCTCCATGATTGCCCTCACCGTTTGCCAAGTGGTTGACACAGCTAGCAGAGAGGTTCAAGCAT…	(CGG)6	GAACTTAGGCAAAGCAGAGG	GGCAATCATGGAGGTTTTAC	295	56.925	Putative nicotiana eukaryotic translation initiation factor 4A [Oryza sativa (japonica cultivar-group)]
HAU0919	TA21377_3635	CGGCATTCNGAGGATTCTTACTCATTCACTCCTACACAGTAGAAAAACCCTTTAATTTTAAGAAGGATATTTTGGTTTTATACTGAGAAATCCAACTTCTTTTGTATCTTTATCTTTTTGGTACTTCAATTATCAAAAGAGAGAAAAGCAAGAACAAAAAAAAAAAAACATACAACTAAGTGAAAAACCAGACAAGAGAGAAAACAAGAAAAATGGGTGTTCTGGATCATGTTTCAGATCTGTTTGACTGTTCTCACAGTTCCAAGCACAAGAAACGTAAGCAGTTGCAGACGGTGGAAATCAAGGTGAAAATGGACTGCGAAGGATGCGAACGGAAAGTGAAAAAATCAGTGGAAGGGATGAAAGGGGTGACACAAGTGGACGTGGAGCGGAAGGCCA…	(GAA)7	ATATGATTAAACCCCGCAAA	TGGAGAGCTGAGACTGTAGC	249	56.4135	Farnesylated protein [Arabidopsis thaliana (Mouse-ear cress)]
HAU0920	TA21392_3635	AAGAGGCCAAGCCACCACGCACCACCAACTGCCACCACCGGAGGGCCTCGCCGACGACCGGTGGTGAAAGGTAGAAGCAAATCAAGAAAGCCTTTTGTTTCCCTTGAAAAAGATGGGTCAGGGGCTGAGTTGTGGGGCGAGTCAAGAGAATGGATTGTTTAGTGCAGTTAAAGTTGGAGACTTTGAAACCGTGGAAGCTTTGTTAAAGAGAGAACCCAGTCTTTTACATCATACCACTGTTTATGATCGCCATTCTGCTCTTCATATAGCTGCTGCTAATGGCCAGATCGAGATTTTGGCCATGCTTTTGGATAAATCCATGAACCCAGATGCGGTGAATCGTAACAAGCAGACTCCACTTATGTTGGCTGCAATGCATGGGAAGATCTCCTGTGTGAA…	(TA)10	ATCTCTTCAATGGCTGCTTC	GAAGTCTTCACTACCATTACCTT	138	55.322	Ring zinc finger protein [Artemisia desertorum]
HAU0921	TA21453_3635	GAAGGACTTAACTTCACCACCTCTCTTCAAGTCTCTTACAGCTAAGCTTCAAGCAAAATATGGGGTTTGCAGTAGCAACTAAAGCTGCCTTGCTCCTGCACCTTTCCCTTTTCGTACTGAGTAGCTTCACGGTGTCTTCTCAGATCTTGCCTGAGGCTTTGCCTCCTCATTACCATGGAATTTCGCCTGTAGTGCCACCTGCTCACCCACCAAGCCACCACCACCACCATCACCATCCCCATCCGCATCCGCATCCGCATCCGCATCCGCATCCCCACCAGCCAACCCCTTCCCCTACTAAGCCCCCAACTCACCCACCTGTTTACCCCCCACCCAAAGCACCCAAGATTGCTCCAGTTTATCCACCACCCAAGTCACCAAGCAAGCCGCCAACTTACG…	(CCA)5+(GCATCC)4	TCAAGCAAAATATGGGGTTT	GGTAAACAGGTGGGTGAGTT	279	56.7775	HyPRP1 [Gossypium hirsutum (Upland cotton)]
HAU0922	TA21502_3635	AAGTTGAAAGTTTTTTCATCTTTTGTTGCTGAACAAGAACACCGTAAAAAAGTGCTTCGAGAACTCAACTCCTTGATTTCTGGATCCGCAGCTCCCACCGACGATGCCGTCGACGAAGAAGTCACCGACACCGAGTGGTTCTTTTTGGTATCCATGACGCAGTCTTTTGTCGACGGCAGCGGCCTTCCGGGCCGGGCTTTTTTCAATTCAAGTCCCGTTTGGGTTGCTGGGCCGGATCGGTTAGAGAGTTCCATGTGCGAGAGGGCGAAGCAAGCGCAAGTTTTTGGTTTGCAAACCTTGGTTTGTATACCGTCGGCAAATGGGGTTGTTGAGTTAGGGTCAACGGAACTCATCACGAAAATAATNTGATCCCATCCCCCCACTCCCAGCTTCCGTGCT…	(CTC)6	AGTTAGCACCCACCATGAAT	AGAAAATGGCGTAAGTCCAG	291	56.978	Phaseolin G-box binding protein PG1 [Phaseolus vulgaris (Kidney bean) (French bean)]
HAU0923	TA21502_3635	AAGTTGAAAGTTTTTTCATCTTTTGTTGCTGAACAAGAACACCGTAAAAAAGTGCTTCGAGAACTCAACTCCTTGATTTCTGGATCCGCAGCTCCCACCGACGATGCCGTCGACGAAGAAGTCACCGACACCGAGTGGTTCTTTTTGGTATCCATGACGCAGTCTTTTGTCGACGGCAGCGGCCTTCCGGGCCGGGCTTTTTTCAATTCAAGTCCCGTTTGGGTTGCTGGGCCGGATCGGTTAGAGAGTTCCATGTGCGAGAGGGCGAAGCAAGCGCAAGTTTTTGGTTTGCAAACCTTGGTTTGTATACCGTCGGCAAATGGGGTTGTTGAGTTAGGGTCAACGGAACTCATCACGAAAATAATNTGATCCCATCCCCCCACTCCCAGCTTCCGTGCT…	(CAC)8	TTAGGGTCAACGGAACTCAT	TCTGCTGATTCTGGTTGCTA	244	57.1315	Phaseolin G-box binding protein PG1 [Phaseolus vulgaris (Kidney bean) (French bean)]
HAU0924	TA21513_3635	GTCATGCGTTTCTTAGGAAGTTTGATTCTTTGAACCCTCTGCTTCTTTTTTTTTCTTTTTAAACTGTTTACCTGAAGAGAGAGTGGGAGGTGAAATGGCGTCGGGATTCTCTGGGGGTGGCCCAGATTTTTACGGTGGGTTAGCCGGCAGATCGGTGGGTAACACTGGTACCATCAACAACAACCAAACGACTGCACCGTACCGGACACAGGTTCCCGGAATGTTCATGGACACAACGTCTCAGATCGTGAACCGAGCAACGCCTGGTTTCATCGGGAAGCGAACACTAGCGGATTTTCAAACGCAACAAGCACTAAACAATAATCCCGGTCGTCTTTTTCTCCGTTCGGTTAAGCCCAGAACTTACCAGCATACTTCTCCGATTTCTCCGTTATCTCC…	(ATT)6	AAACGGAGGTGTTAACTTCG	TTCCAATCCAAACACTCCTT	228	56.985	Scarecrow-like 8 [Arabidopsis thaliana (Mouse-ear cress)]
HAU0925	TA21526_3635	GTTCCCCTTTCTTCTTCTTCCTCCATAATCAAAAGCTCTCTCTCAAATTTTTTAAAAAAACTTAAAAGGCTCCCTTTTTTTTAAAGAAAGATTTAAATGGCCGTCGATTCCGCAATCTCGTCTCCTTTGGGTCCGCCGGCATGCGAGAAAGATGCAAAAGCTTTGCGATTCATCGAGGAAATGACTCGGAACGCCGACCCGGTTCAAGAACGAGTTTTGTCCGATATCTTAACTCAAAACTCCCAAACCGAGTACCTTCGAAGGTTCAAACTCAATGGGGCAAGCGATCGTGACTCGTTCAAATCCAAACTTCCGGTCATTACTTACGAAGACCTTCAGCCTGAAATCCAACGTATCGCTAATGGCGACCGTTCCGCCATTTTATCAGCTCACCCAATC…	(GAT)7	TTAACTTCACACCCATCGTG	CCCCAAATTACAAAATCCTG	276	56.994	Nt-gh3 deduced protein [Nicotiana tabacum (Common tobacco)]
HAU0926	TA21588_3635	AAGTAGTGGCTTAGATTGACCCTTATTTCCTGCCTTAGTTTCATTGAAGGCGGGACTCTCAGACTACTCTTTCGAACCAGCTCCACCATCACCCCCAAAAAACAAAGCAAATTGTAGAAGATGGCAACACAAGCACTTGTATCATCGTCTCTTACCTACTCAGTGGAGACTGCAAGGCAGATTCTTGGAGCTAAACGACAAATTGGGCCTTCAAGGAAAGGATCCTTTGTTGTTAAGGCAGCTTCGACTCCACCCGTTAAGCAAGGAGCTGATAGACCTTTATGGTTTGCATCTAAACAAAGCCTTTCATACTTGGATGGCAGCCTTCCAGGTGATTATGGATTTGACCCCTTGGGACTCTCAGACCCTGAAGGTCCAGGAGGGTTCATCGAGCCTAAA…	(AT)10	AAATCCCTTTCTGCTCCTTT	CTGGCTTGACATTGCTTATG	245	57.0015	Chlorophyll a-b binding protein 8, chloroplast precursor [Lycopersicon esculentum (Tomato)]
HAU0927	TA21589_3635	ATGTCCACGCGTCCGATGGAAGCAACCTCACTTCTTTCTTCATCTTCTTCCTTCGCCCTCTCTTTCCTTCCTTCACCTCTTTCTTCTCCAGATCTCCACCACAAGTCTCTTGTCTTCAGGGGCATGTTTCCAGTTACTGTAAACCCGCAGACATGTTCAACAGCTGTTGTCCGCAGAAAGTTGAGCTTCTGTACAAAGGCAGTTCTTGGAGGAAATGTGCATGTAACAGGAGTTCCTACTTCTGTCCCTGTAAGAGTAGCACACGAGCTTCATCAAGCTGGGCATCGATATTTGGATGTTAGGACTCCTGAAGAGTTCAGTGCAGGGCATGTCCCTGGGGCCATTAACATCCCTTACATGTACAAAGTTGGATCAGGAATGGCAAAAAACCCCAGTTTT…	(ATG)5	GCTTCTAGCTGCTGGCTTTA	TTCTTTGCTTCCTTTTCCAT	286	57.1435	Din1 [Raphanus sativus (Radish)]
HAU0928	TA21614_3635	GTCAAGTGTTAGGACATAAACATGTTTTCTCCGATCTCGCTGTCTCAATCTTTCCCACTTTCCATCCCTCTTCGTCTCCTTCAATTCAATTCTTTAGTTTAAAATTCTCACTCATCTCTCTCTGTCTCTCTCTCTCTCCACTTTAAAATCTCAAAAAATCCAAAAACAAACGAAGATATAGGAGTATCCCGGTTTCACTGCAAACGCCATTGATGAGAGCTTAGTTTGTAGAGAAAGAGATTCAGTTCGAGCGATTTATGTTTGTAGAAAAACGACGCTTGGGATTTCTTTCCTTGCTCTGTTTTTACTTATTTTGAGGGTCTAACCTTTATGGGTCAAGACAGTTTCACTCCCCAAAAGAGATCTTTTACCGGTGGCGGCGGCTTACCCACGACCAAC…	(TC)12	CAATCTTTCCCACTTTCCAT	AATCGCTCGAACTGAATCTC	211	56.8215	Putative glycosyltransferase [Solanum tuberosum (Potato)]
HAU0929	TA21632_3635	GAAAAAAACAATTCCCAGAGCGTTAGATCACGTTGTTATCGACATAACAAGATGCAGTCAACCAACGCTACTGATTTGAGCTCAAATCAAGAACAAAAACAACAGCAGCCGCCGCAACAACCGCCGCATTGGGTGGCGAACCAGTGGATGGGAGCCATGCAGTACCCGACGACGGCGGCTATGGTAATGATGCAGCAGCAACAGATGATGATGTACCCTCATCATTATATGGCTTACAATAATCATTTCCAGTACCAACAATATCAACAACAGCAAGGTAAACAGCAATACCAGCAGCAGCAGCAGCAAAGCTACTCAACGAAACAACAACAACATGGATCTAACTCGGATGAGGTTAAAACGATCTGGGTTGGTGACCTAGTTCATTGGATGGATGAG…	(CAG)6	AACAAGATGCAGTCAACCAA	CCATGTTGTTGTTGTTTCGT	280	56.902	ATRBP47A; RNA binding [Arabidopsis thaliana]
HAU0930	TA21649_3635	CCACGCGTCCGAACTTTGTACGTACAAGTGAAGTGATCCACAATCTTGATACGGTAATACGTTAGGTAGCTTTCAGCATACTTGTTTTGAGTTTAGTGGTTGTAGATAAAGAAAAAATGGCTGAGGAGCATACCAAGGTTGGTGGTGAGGAAGCAGTGGAGAGCAAGGAGCGAGGGATGTTTGATTTCTTGGGGAAGAAAGAAGATGAGAAGCCTCAACCTCAAGAGGAGGTGGTCGCCACCCAGTTTGAGAAAGTCAAGATAGAAGAGGAACATAAGGAAGATGAGAAGAAACACAGTCTCCTGGACAAGCTTCACCTATCCAATAGCAGCTCCAGCTCTTCTAGTGACGAGGAAGAAGGTGAAGGCGGAGAGAAGAAGAAGAAGAAGAAAAAGGAGA…	(AGA)6	TGGGGAAGAAAGAAGATGAG	CGTCTTTGAGTGGTGAACTG	287	56.866	TDehydrin ERD10 [Arabidopsis thaliana (Mouse-ear cress)]
HAU0931	TA21649_3635	CCACGCGTCCGAACTTTGTACGTACAAGTGAAGTGATCCACAATCTTGATACGGTAATACGTTAGGTAGCTTTCAGCATACTTGTTTTGAGTTTAGTGGTTGTAGATAAAGAAAAAATGGCTGAGGAGCATACCAAGGTTGGTGGTGAGGAAGCAGTGGAGAGCAAGGAGCGAGGGATGTTTGATTTCTTGGGGAAGAAAGAAGATGAGAAGCCTCAACCTCAAGAGGAGGTGGTCGCCACCCAGTTTGAGAAAGTCAAGATAGAAGAGGAACATAAGGAAGATGAGAAGAAACACAGTCTCCTGGACAAGCTTCACCTATCCAATAGCAGCTCCAGCTCTTCTAGTGACGAGGAAGAAGGTGAAGGCGGAGAGAAGAAGAAGAAGAAGAAAAAGGAGA…	(CACC)4	AGCAACAGTTCACCACTCAA	GTTTGGGAGTGGTAACCAAG	221	56.9275	Dehydrin ERD10 [Arabidopsis thaliana (Mouse-ear cress)]
HAU0932	TA21650_3635	CCACGCGTCCGCCGTGTTTGAAACTACTATAAAATCCCAGTTCCTCTCGTTTCTTAAAATCCATCAATCTGTGTAGCCAACTTTGTACGTACAAGTGAAGTGATCCACAATCTTGATACAGTAATACGTTAGGTAGCTTTCATCATACTTGTTTGAGTTTATTGGTAGTAGATAAAGAAAAAATGGCTGAGGAGCATACCAAGGTTGGTGGTGAGGAAGCAGTGGCGAGCAAGGAGCGAGGGATGTTTGATTTCTTGGGGAAGAAAGAAGAGGAGAAGCCTCAACCTCAAGAGGAGGTGGTGTCCACCCAGTTTGAGAAAGTCAAGATAGAAGAGGAACATAAGGAAGATGAGAAGAAACACAGTCTCCTGGACAAGCTTCACCGATCCAATAGCAGCT…	(AGA)10	AAGCTTCACCGATCCAATAG	GGACTGCACTGTCCTCTTCT	127	56.944	Dehydrin-like protein [Capsicum annuum (Bell pepper)]
HAU0933	TA21657_3635	TTCAGTGATGGCGTTGGCTATAGTTGGATCGATGGTCTCAATGCTCATGCTGTTGCACATGTGACCGATAAGATGATGCTTAATGCTTCAAACATCTTCCCTCACAACACTCCGACCACGAAAGAAGCATACTATTATAGGATGATCTTCGAAAGGTTCTTCCCTCAGAACTCAGCACGATTGACCGTCCCGGGAGGAGCAAGTGTAGCATGCAGCACGGCCAAAGCTGTCGAATGGGATGCCACTTGGAAGAACAACCTTGACCCGTCGGGCAGAGCAGCACTTGGAGTGCATCTCTCAGCTTACGACGCGGAGACACCTTTCGATAACAAGCCGTCCAAGATTGTTGAGTCAATACCGTTGATGATGGAGATTCCTGGAGTTGCCATACATGGTTAA…	(TA)8	GATTCCTGGAGTTGCCATAC	CCATCCATCCTTCCATACAT	194	57.076	Asparagine synthetase [Securigera parviflora]
HAU0934	TA21843_3635	AGGGAAGTTTTGGCCAATTGTGCACAATTCGATGATATTCTCCCTCGTACTCATGCAAGCTATTGCAATTGGACTCTTTACACTGAAGAAGCTCCCATTAGCATCAACGTTAATTTTCCCTCTTCCTGTCCTCACACTTCTCTTCAATGAGTACTGCCGGAAACGTTTCTTGCCAAATTTCATCGCTTACCCTGCCGAGGTTCTGATAAAGAGAGACAGGGAAGACCGGTATGATCCGAAAATGGCCGAATTCTACGATAACTTAGTGGCTGCATATCAGGATCCTGCCTTGCTACCAATTCAGTTTTCTGCAAATTCTGATAGTCTTAATAGCCCTCTTATATCTGCTGCTCAAGTTCGACATTAGCCATCGGAGGTATTTGAGAAAATCTATACTTA…	(TG)11	GCCTTGCTACCAATTCAGTT	GGGGAAAGTAAGGTCAGAAT	237	55.889	HYP1 protein [Arabidopsis thaliana (Mouse-ear cress)]
HAU0935	TA21848_3635	CTTTTCTCTCATTCGTTTAATCTTTTTCAGTATAGTTTCTCTAAAATTATCAAATTTTTTACTTTGAGAAATTTCTCTTCTCGATCTATCCATTTCGAGTTTGGGAAAGGAGAGACAAGATAGAGAGAAACAGAGAGTGAGAAATTTGGAATGGCACATAGAGTAGATCACGAGTACGATTACCTTTTCAAGATTGTGCTGATCGGCGATTCTGGAGTTGGAAAATCGAATATTCTCTCTAGATTCACCAGAAACGAGTTTTGTTTGGAATCTAAATCCACTATCGGCGTCGAGTTCGCTACCAGAACTCTCCAGGTGGAGGGAAAGACTGTGAAGGCACAGATTTGGGACACGGCAGGTCAGGAGAGATATCGAGCTATAACTAGCGCTTACTACAGA…	(ATAA)4	CATGTGTAAAAAGGCATTGG	GAAATGATAAGGCCTGCTTG	178	57.0375	Ras-related protein Rab11C [Lotus japonicus]
HAU0936	TA21863_3635	GATATTCAGTACATCCTTTTATTTCTATTCATCGTCTTTCCCCATCTTTATATTTCTCTCTTCATTCCTGCTTTTGAGTTTACGATTGAAGTAAAGAAAGATCGATAATGGCGGGTGGAGGAGTAATTGGTGTCGGCGGCGGCGGCGGCGGCGACGGCAGGAAGCCGTACCCCGGGAACCTTACTCCATACGTCACTATAACATGTATTGTTGCAGCCATGGGGGGTCTGATTTTCGGTTATGATATTGGGATTTCTGGTGGGGTGACGACTATGACGCCATTCCTTCAAAAGTTCTTCCGAAAAGTGTGGGAGAAGAAGGAAGCTGATAAGTCGACTAACCAGTATTGTCAATACGATAGCCAAACCCTGACGATGTTCACATCGTCGCTGTATTTGG…	(TGA)5	ATGGTCCCTGCCCTTATTAT	TTAGATGGGGCCTGTATTTC	229	57.017	Hexose transporter 2 [Juglans regia (English walnut)]
HAU0937	TA21906_3635	AATCCCCAAATTCCAATCTAAAACCCCTAATCCTCAACCCCTCCTATCCCTTTTTCACTAAGCTCTCTCTCCCCATCGGCCGCCTCCAAGAGAAGACAGAGAGGTCTCCTCACAACCACCGTAATGGGTCGTGTCATTCGAGCTCAACGTAAGGGTGCCGGTTCGGTCTTCAAGGCCCATACCAACCACCGGAAGGGTCCCGCCCGTTTCCGCAGCCTCGACTTCGGTGAACGGAACGGTTACCTCAAAGGTGTCGTCACCGACGTCATTCACGACCCTGGCCGTGGCGCTCCGTTAGCCCGCGTCGTTTTCCGCCACCCTTTCCGTTACAAGAAACAGAAGGAATTGTTCGTCGCCGCCGAGGGTATGTACACCGGACAGTTCGTGTATTGTGGTAAG…	(AGGCTT)5	GAACTGGTAGGCTCAGAGGA	ATGGGTAAAAATCCGAATCA	237	56.9645	60S ribosomal protein L8-3 [Arabidopsis thaliana (Mouse-ear cress)]
HAU0938	TA21928_3635	GGCTGCTTCATCATCATCTGCTTTTATCAACATGGACAACAACGTTAATCAATCCACCTCCACCAACACCACTTGGCCTTCATTTTCTGACCATAATAAATTTAGCACTCAAGTTCCAAATTTCAAGTCATTTGCTCCTTCTTCTTTACCCATCTTCCCTACCCTTATCTCCCCTTCTTCTTTTAGCCCGACAGATTTCTTGGACTCACCTGTTCTTTTCTCCACTTCTGCTCTTTTTTCTTCTCCGACTACCACCGGTGCTTTTGGCGGTGCTCAAACGGTAAACTGGAAGAACGATTCTAATGACCATCAACAAGGAATTAAGCCCAAGGGGTTTGATTTTTCTTTCCAAGTGCCTCAAACGCAGTCAACGCTGCCGTCTACGACCGCTACCACTGC…	(AAC)6	TATAAGGCCTTCAGCTGTCC	CCCTAGGTTCATCCTTAGCA	200	56.988	SPF1 protein [Ipomoea batatas (Sweet potato) (Batate)]
HAU0939	TA21934_3635	GAGATGAAATTGGAACAGTCGATTTCTTTTTATTTCATATTTATTTGGACTCCACAAGAATCCGTCGATATTTCCGATTCAATCTTCTTGTTCCTAGGAATAAATTAATATTCTATTCCTTTCGAGATAAAGAGAAACATTTATTTCAAGTTACAACCTAAGAGCCTTTTTCAACATCTTATCTTTCTTTGATTCCAGAACACAACAAGATCCATTTCTATCTATATATTCTATCTATTCTATAATAGATAGAAACCTAAATCAAATCATGTCTTCACATATCAAATATTTCCATATCGATACATATGACACTTTTGTTCTGCCAATGTGATGGAGAGTGAGTGCGAAAAAGAAACTTTCATTTTGAGTCTCCTATTATTTAATTTAATATTATTAAAT…	(AATT)4	ATCGCTTCTTCCTTGAATTG	ATTTCCGAGCACCTTATGTT	282	56.6765	Photosystem II D2 protein (Photosystem Q(A) protein) [Lotus japonicus]
HAU0940	TA21952_3635	ACAAACCTAAGAAGAGTATGTCGAGCGGCCGCCCGGGCAGGTACGCGGGGAAATTCTACTTTTCAAACTCCTTATCCATTTCATTGTTGGTGCAATGATAATGGAAATATGGTATGTTTGGGTTTTCATAATATCTTTTTTGAGTGTAAGTGTAGGCAACTGGATTTATAGGTGGAGGAACCCTAAATGCAAGGGCAAACTCCCTCCTGGTTCCATGGGATTCCCTCTTATAGGAGAGACCCTTAGCTTCTTTGTCACTTCCAACTCCATTGACATGCATCCTTTCGTTAATGAAAGATTGAAAAGATACGGTCCGTTGTTCAAGACAAACATAGCGGGTCGACCGGTGGCGGTGTCATCAGATCCCGAATTCAACTACTTCGTGTTGCAACAAGAGGG…	(AT)7	CACCAAATTCAGGTTCACAA	TCAAAACATTGGCATTGAAC	179	57.012	E-class P450, group I [Medicago truncatula (Barrel medic)]
HAU0941	TA21971_3635	GAAGACAGGAGGCCAGCATCGAACATGGATCCGTATGTTGTCACGTCCATGATTGCAGAAACCCCCCTCCTGTGGAGACCATGAGGGGAAGCCCATGTTTGGGATGCTGTTTCCATGGTAGAAAGAAAGGAAAGAGCCAAAGTGTTTGGTTTGTTCCCCTCCAGTGGGATCCACTCATTTCATTGCACTTAGTAATTAGGTCAGGTCATGGTTGCCCTTGCTTGGAATTGAGGTAGAAAGGGTTGTTTTTACTGCTTTCTTGCAATTACGGTTAATCTTGTGTTAAATAAATGAGAATGCTTTTATTATTATTATTATTAATGAAGGGCTAGATTTTGTAA	(TTA)6	GTGGGATCCACTCATTTCAT	TTACAAAATCTAGCCCTTCA	178	54.9975	Glutamine synthetase (EC 6.3.1.2) (Glutamate--ammonia ligase) (GS(1)) [Alnus glutinosa (Alder)]
HAU0942	TA22015_3635	ACTTCTCAGACACTTAAAACGTTAAACGCGGCTTTCTCTCTATTTCTTTTTTGCAGCGAGTTACTGAGTCAACACCACGATGGCCGAACGAATCTACCCCGGTGACTCACCACCGTCTTCCGGCGAACACTCGAATCCCAAACCAGCTCCTCCTTCTTCAGATAAACCTATTCCACAACCCGGAACTTACGTCGTCCAGATCCCGAAGGACCAAGTCTACCGTGTTCCTCCGCCGGAGAACGCCCGCCGCTACGCTCATCTGTCGAAACGTAAGTCGAGTCGCAGCACCTGTTGCCGCTGCTGCTGCTGCTTTTTAACAACTATCCTCTCTCTCCTCCTTGCCGCCGCCATTGCCGCCGCTGTGATCTACTTCGTTCTCAAGCCCGAAGCTCCAAACTA…	(GCT)5	GACCAAGTCTACCGTGTTCC	AAGGTGACGTGAGGTTGAAT	238	57.064	Avr9/Cf-9 rapidly elicited protein 76 [Nicotiana tabacum (Common tobacco)]
HAU0943	TA22062_3635	GCAAAAGCTTCACTGAGCTCTCTCTCTCTCTCTCTCTCTCTCTCTCTCTCTCTCCCATTTCCCTCCATGGCCGTCTCTTTTAAAATGTGCGCGAGTTTCGGTCTATTTGTGGGTCTTATGATGCTGGGTCTGGTAAGCTCAGCTAAGTTCGATGAGCTTTTCCAACCTGGTTGGGCTATGGATCATTTCATCTATGAAGGAGAGCTCCTTAAGCTCAAACTCGACAACTATTCGGGTGCTGGCTTTGCATCAAAAAGCAAGTATCTATTTGGAAAAGTGACCATGCAGATTAAGCTTGTAGAAGGCGACTCTGCTGGGACTGTAACTGCTTATTATATGTCATCGGACGGTCCAAATCACAACGAGTTCGATTTCGAGTTTCTAGGCAATACCACAGGT…	(TGA)5	GACATTGCTAGGTTCCCTGT	GAAAGAAGCCAATGCAGTTT	257	56.894	Xyloglucan endotransglycosylase/hydrolase 16 protein [Lycopersicon esculentum (Tomato)]
HAU0944	TA22119_3635	AGCCAAATGGAGCTTCCTTTCAACCTCGCCATGGTTATAGAGGATATGAAAGAGGAAGAGGAAGAGGAAGAGGAAGAGGAACTGGGAGTTCACGTCCAGTGACAAAATTTACTGAAGACTTTGATTTCGTGGCAATGAATGAGAAATTCAAGAAAGATGAAGTATGGGGTCATCTTGGTAACAGTAGCAAATCTCATACTAAGGATAAAGAAGCAGATGCCGTTGATGAATATGGTTCTCAAGATGAAGATGATGCTGAAATACCTAAGATTCAAACGAAGCCTGTTTACAATAAGGATGACTTTTTTGATACTCTCTCCTGCAATGCACTTGATAATGACTCGCAAAACGGAAGGCCGAGATTCTCTGAGCAAATGAAGCTAGACACAGAGACTTTTG…	(AAGAGG)5	TCGCCATGGTTATAGAGGAT	ACGGCATCTGCTTCTTTATC	198	57.0895	Nod factor-like protein [Plantago major (Common plantain)]
HAU0945	TA22122_3635	ATCCATTTCAGTTCACTACCCCAACAACCCAAACAAACAAACAAAAAAGGAATCGCCTCTACTTCTACTTTTTACATAATTCTCACTTTCAATTCCCTCACTCTGATCAAGCCGCCATGTGTGGAGGTGCTATAATCTCTGATTTTATTGCTCCGGTGCGGTCGCGTCGGCTGACGGCTGACTACTTGTGGCCCGATCTGAGAAAATCGCAATCGAAAAAGGCTTCCAGTAATAGGTACTCGAAGCCGGCGATCGATTTCACCGATAACTTCGAGGCCGACTTTCAAGACTTCAAGGATGATAAATCCGATATCGAAGACTATGATGTTGATGATGTTTTGGCTGATGCCAAGCCCTTTGCGTTCTCTGCCGCAAAGAAAGCATCTTCTACTGTTTCTC…	(CAAA)4	TCAGTTCACTACCCCAACAA	TATAGCACCTCCACACATGG	127	56.773	Ethylene response factor [Manihot esculenta (Cassava) (Manioc)]
HAU0946	TA22150_3635	CGTCGACCTTGGTTCAAAAAATCCATACCCAAAACTGTTAGAACAAAAGAAGATCTAGAATTCGAAGCCTTCAATGGCGACAACAAATCATCAAAACCCGAGACTCTCAACGCTTTCCACATCATTTCTTTGTCACAGGGATTCGATTTGTCACCTTTGTTCGAAGAGAAGAAGAGAGAAGAAGAGGAGCTTAGGTTCGCCACGACTCGGCCGGCGAGCAGCGTGATATCGAGGCTGGAAGAGGTAGCCAAGTCGGTGAAGTTCAACGTGAAGAAAAGTGAGTCAAAGGTGAGGTTACAGGGTCAAGAATGTGGAAGGAAAGGAAAATTAGCTATTGCTGCTGACATATTTGCAGTGACGCCATTGTTTTTGGTCGTGGAAGTTAAAAAAGACAACGGC…	(AGA)6	AGACTCTCAACGCTTTCCAC	TTGACCCTGTAACCTCACCT	206	57.082	SOS2-like protein kinase [Glycine max (Soybean)]
HAU0947	TA22227_3635	GGATTGTGAACTTATAATAAGAAAAAAGGAAGCTTTGCAGCCACCGGAACAAGCACCCCCAGTTTTCATGCCACAGTACATGCCTCATCATGCCATGTTTCAAACCCCATTTCCGGCAGCAGCCCCAACAGCATCACCGGCACCTTCAAACCCAGCCCCTCCACCACTAGCACTGCCCTCAGCTGCATCCCCGGCTAAAACTAGCAGCTCATCTCATCCTCCACTCAAGTGCCCCATGGCTGGAACCTTCTACCGGAGTCCGGCACCGGGTGAACCGCCATTTGTCAAGGTGGGAGATAAAGTACAGAAAGGTCAAGTAATCTGCATCATTGAGGCAATGAAACTGATGAACGAAATCGAAGCTGACCAATCCGGAACCATAACTGAGATAGTAGCTGA…	(ATT)7	CTGAGGATGGAAAAGCAGTT	GTGCAAATGAGCATTCAAAA	262	57.1685	Biotin/lipoyl attachment [Medicago truncatula (Barrel medic)]
HAU0948	TA22229_3635	ATGTAGTTGAGGTTAGTTAAAACCACGAAACAGTGTTCATCGTAACTATCGAACTTCAAATATAAATAAATAAATAAACAAAAATTCATTTGAAAAAAATTTCTGCTTTCGCTTTTTGCTATTTTGGGGTTTCTTTTCTTTTGTTTTTCCGAAGATTTCTCTCCCCATTTCTTAAATCTCATCGCCGTCATTTCCTTTTATATATAACGCTGAAAACTAAGCCTGGGTTTTGCTTTAAACCTCCATTAAAATGGCTTCTTCAATCTCTGTTCCATGCCCTAAGGTCTCTTCTTTTGTTAAACCAAAGCAAACCCAAAAGATCTCTTTTGCTCTTCCTCCTTCTTCCAAGTCTTGTTTCTCATTTGGATCTTCAATTAAGGTCCCTGCATTTTCTGGATG…	(ATAA)4	CACGAAACAGTGTTCATCGT	GAAACCCCAAAATAGCAAAA	110	56.971	Biotin/lipoyl attachment [Medicago truncatula (Barrel medic)]
HAU0949	TA22291_3635	TTTTGTAGTTGCCCACTATCTCTAACCCTATAAGCCTTTCCCCTTTATTTCTTTTTGTTTCTTGGCCTATTCTCTCCCCCTCTTCTTCTAATGCTAGTGGTTCTCTTCCTTTCATGGTGTTTAATTCATGTTGACTACTAAAAAACCAGTGTAAAAGTTGTGTTTATGGTTTAGTATGGGGAGAGATGGACAAAGAAACTAATAACCAAGAAAACCCATCTCTCCTCTCTAACAATAACACCAACAAAGAAGACTGTTCCCCTAAGAAACACCCTGGAAGCTCCACTGTGACTGGCGGCGGAGGCGGGAGTAATGATAGGCTGAAACGCGATGAATGGAGTGAAGGGGCTGTTTCGAGCTTACTCGAGGCCTATGAAAACAAATGGGTGCTTAGAAACA…	(CAA)5+(CAC)7	CCACGGCTTGATCTTTTATT	TGTGAATTCTGTGCAGTTCC	293	57.0365	Myb, DNA-binding [Medicago truncatula (Barrel medic)]
[truncated: 1,112 more rows]

## Sheet: HAU2062-HAU3108
Primer	Sequence ID	Sequence	Repeat	Left Primer	Right Primer	Product Size	Tm	Putative Function (BlastX)
[truncated: 1,047 more rows]

## Sheet: HAU3109-HAU3407
Primer	Sequence ID	Sequence	Repeat	Left Primer	Right Primer	Product Size	Tm	Putative Function (BlastX)
[truncated: 299 more rows]
