# Supplementary material for: Genome structure of cotton revealed by a genome-wide SSR genetic map constructed from a BC1 population between gossypium hirsutum and G. barbadense
Source: BMC Genomics. 2011 Jan 9;12:15. doi: 10.1186/1471-2164-12-15 (PMC3031231; doi:10.1186/1471-2164-12-15)
Supplement: Additional file 3 — gSSRs derived from transcribed sequences. [file 1471-2164-12-15-S3.XLS]

## Sheet: Transcribed gSSRs
Chromosome	Query	Q_Length	Subject	S_Length	Score_Bits	Score	E_Value	Identities	Identities	Identities	Gaps	Gaps	Gaps	Frame
1	BNL3580	462	CO129412	693	149	75	5e-35	97	103	0.94	1	103	0	Plus / Minus
1	CIR018	189	ES804897	1266	250	126	7e-66	140	142	0.98	2	142	0.01	Plus / Plus
1	CIR049	383	BG441888	790	153	77	3e-36	77	77	1			%	Plus / Minus
1	DPL0094	715	TC161725	1022	737	372	0	450	472	0.95	8	472	0.01	Plus / Minus
1	TMB142	761	TC131398	1285	109	55	7e-23	58	59	0.98			%	Plus / Plus
1	BNL2564a	520	TC137141	1542	391	197	e-108	200	201	0.99			%	Plus / Plus
1	BNL3090a	441	CO070781	653	442	223	e-123	240	246	0.97			%	Plus / Minus
1	Gh649a	801	TC148042	1348	357	180	2e-97	285	320	0.89	6	320	0.01	Plus / Plus
1	JESPR240b	298	TC137141	1542	272	137	3e-72	169	182	0.92	12	182	0.06	Plus / Plus
2	CIR376	214	FL577137	713	190	96	7e-48	120	128	0.93			%	Plus / Plus
2	DPL0046	832	EV497182	862	406	205	e-112	205	205	1			%	Plus / Plus
2	Gh198	649	FL576623	430	113	57	4e-24	102	117	0.87			%	Plus / Minus
2	MUSB73	347	FL577342	645	262	132	4e-69	208	230	0.9	3	230	0.01	Plus / Plus
2	MUSB915	825	ES842288	1423	103	52	5e-21	58	60	0.96			%	Plus / Plus
2	TMB514	680	DW492957	361	155	78	1e-36	118	138	0.85			%	Plus / Minus
2	TMB2386a	641	DN826738	664	111	56	2e-23	137	163	0.84	1	163	0	Plus / Plus
3	BNL3267	561	TC146577	1095	573	289	e-162	298	301	0.99			%	Plus / Minus
3	BNL3398	910	FL576696	610	147	74	4e-34	117	130	0.9	1	130	0	Plus / Minus
3	BNL3441	715	TC155268	1377	287	145	1e-76	206	227	0.9			%	Plus / Plus
3	CIR133	347	TC156714	2635	113	57	2e-24	61	63	0.96			%	Plus / Minus
3	CIR263	292	AW187489	572	222	112	3e-57	112	112	1			%	Plus / Minus
3	DPL0605	676	DW500041	192	200	101	2e-50	101	101	1			%	Plus / Minus
3	DPL0631	592	TC138593	1702	266	134	4e-70	137	138	0.99			%	Plus / Plus
3	TMB2069	572	ES792109	1267	113	57	4e-24	66	69	0.95			%	Plus / Minus
3	TMB2826	666	FL577440	618	159	80	8e-38	226	271	0.83	9	271	0.03	Plus / Minus
4	BNL530	276	TC132151	1096	319	161	1e-86	161	161	1			%	Plus / Minus
4	CIR122	379	CO126009	820	266	134	3e-70	175	182	0.96	5	182	0.02	Plus / Plus
4	CIR222	395	TC157144	577	242	122	4e-63	122	122	1			%	Plus / Minus
4	DPL0273	418	TC168558	956	513	259	e-145	271	275	0.98			%	Plus / Minus
4	DPL0299	699	CO087383	737	252	127	7e-66	142	147	0.96			%	Plus / Plus
4	DPL0451	787	DT465163	654	232	117	8e-60	134	137	0.97	2	137	0.01	Plus / Plus
4	DPL0494	518	DW513212	801	192	97	4e-48	97	97	1			%	Plus / Plus
4	DPL0573	797	CO109884	456	276	139	6e-73	186	199	0.93	2	199	0.01	Plus / Plus
4	DPL0667	524	TC178753	1537	519	262	e-146	339	367	0.92			%	Plus / Minus
4	Gh107	728	FL576759	666	333	168	3e-90	190	196	0.96	1	196	0	Plus / Plus
4	JESPR223	240	TC132914	873	291	147	3e-78	159	163	0.97			%	Plus / Plus
4	MUSB1112b	1135	TC136752	783	159	80	1e-37	152	176	0.86			%	Plus / Plus
5	BNL2448	303	TC135770	1374	238	120	5e-62	126	128	0.98			%	Plus / Minus
5	BNL2732	486	TC163712	1299	157	79	2e-37	85	87	0.97			%	Plus / Minus
5	BNL3029	504	CO115008	851	583	294	e-165	297	298	0.99			%	Plus / Minus
5	BNL3955	621	FL577166	351	123	62	4e-27	122	141	0.86	2	141	0.01	Plus / Minus
5	CIR253	380	EE592698	779	184	93	8e-46	111	117	0.94			%	Plus / Plus
5	CIR301	431	BF278866	414	97.6	49	2e-19	49	49	1			%	Plus / Plus
5	CM65	385	TC163712	1299	157	79	2e-37	85	87	0.97			%	Plus / Plus
5	DPL0156	608	TC132245	1935	507	256	e-143	268	272	0.98			%	Plus / Minus
5	DPL0368	586	TC175602	984	408	206	e-113	219	222	0.98	1	222	0	Plus / Plus
5	DPL0637	699	ES842965	985	105	53	1e-21	83	93	0.89			%	Plus / Plus
5	DPL0810	580	CO081946	860	398	201	e-110	339	385	0.88			%	Plus / Plus
5	Gh262	602	ES842965	985	97.6	49	2e-19	82	93	0.88			%	Plus / Minus
5	Gh83	675	TC135770	1374	200	101	2e-50	107	109	0.98			%	Plus / Plus
5	JESPR197	168	TC169074	813	99.6	50	1e-20	50	50	1			%	Plus / Minus
5	MUSB977b	695	DW511068	626	589	297	e-167	322	332	0.96	1	332	0	Plus / Plus
5	DPL0225a	482	TC170741	678	289	146	2e-77	155	158	0.98			%	Plus / Minus
5	DPL0838b	505	CO109739	705	149	75	6e-35	96	103	0.93			%	Plus / Minus
5	Gh166a	707	TC135612	790	420	212	e-116	249	260	0.95	1	260	0	Plus / Minus
6	CIR280	590	TC154116	1483	133	67	4e-30	136	159	0.85			%	Plus / Plus
6	CIR97	209	CO113073	841	89.7	45	2e-17	48	49	0.97			%	Plus / Minus
6	DPL0101	474	TC146538	878	123	62	3e-27	92	102	0.9			%	Plus / Plus
6	DPL0153	669	TC143301	967	264	133	2e-69	168	181	0.92	1	181	0	Plus / Minus
6	DPL0328	677	TC156436	1519	551	278	e-156	292	299	0.97			%	Plus / Plus
6	DPL0681	759	DW517601	853	726	366	0	442	472	0.93	4	472	0	Plus / Plus
6	Gh513	441	CO115920	849	248	125	7e-65	131	133	0.98			%	Plus / Minus
6	Gh80	472	DR452679	798	337	170	1e-91	187	195	0.95			%	Plus / Plus
6	Gh82	670	FL576581	626	89.7	45	6e-17	70	77	0.9	1	77	0.01	Plus / Minus
6	JESPR119	543	CO109155	648	311	157	7e-84	209	226	0.92	3	226	0.01	Plus / Plus
6	MUSB1064	783	FL577761	690	131	66	2e-29	174	209	0.83	12	209	0.05	Plus / Minus
6	TMB1922	426	FL577560	632	244	123	1e-63	258	295	0.87	6	295	0.02	Plus / Minus
7	BNL1597	426	TC173093	1066	161	81	1e-38	81	81	1			%	Plus / Plus
7	CIR169	274	TC154524	889	202	102	2e-51	109	110	0.99	1	110	0	Plus / Minus
7	DPL0292	623	ES837011	785	622	314	e-177	317	318	0.99			%	Plus / Minus
7	Gh527	420	DW502017	502	192	97	3e-48	109	113	0.96			%	Plus / Minus
7	Gh548	445	TC151766	769	289	146	2e-77	146	146	1			%	Plus / Plus
7	JESPR38	584	NP822053	1052	133	67	4e-30	110	125	0.88			%	Plus / Minus
7	MUSB1081	1101	DR452308	613	135	68	2e-30	180	216	0.83	1	216	0	Plus / Minus
7	TMB2944	764	FL576832	305	163	82	6e-39	100	105	0.95	2	105	0.01	Plus / Minus
8	BNL3255	587	DT458020	857	97.6	49	2e-19	65	69	0.94	1	69	0.01	Plus / Plus
8	BNL3792	522	ES841444	837	238	120	8e-62	155	167	0.92			%	Plus / Plus
8	BNL387	319	DR461913	416	266	134	2e-70	134	134	1			%	Plus / Minus
8	CIR209	233	ES841444	837	109	55	2e-23	76	83	0.91			%	Plus / Plus
8	CIR278	409	TC153655	1316	87.7	44	1e-16	58	60	0.96	2	60	0.03	Plus / Plus
8	CIR343	355	BG441941	771	170	86	1e-41	86	86	1			%	Plus / Plus
8	CM43	325	EX169478	919	222	112	3e-57	162	180	0.9	2	180	0.01	Plus / Plus
8	DPL0030	806	TC136441	783	89.7	45	7e-17	72	81	0.88			%	Plus / Plus
8	JESPR230	572	FL577710	404	129	65	6e-29	133	153	0.86	2	153	0.01	Plus / Plus
8	MUSB662	1045	TC141041	1080	1261	636	0	695	712	0.97	2	712	0	Plus / Plus
8	TMB1702	504	TC172101	1171	238	120	8e-62	126	128	0.98			%	Plus / Plus
8	TMB2103	629	TC151052	920	299	151	3e-80	169	178	0.94			%	Plus / Plus
8	TMB2107	585	TC162943	1963	1029	519	0	537	543	0.98			%	Plus / Minus
8	TMB2279	601	FL577117	565	143	72	4e-33	150	176	0.85			%	Plus / Plus
8	TMB2781	707	BQ404834	600	414	209	e-115	209	209	1			%	Plus / Minus
8	TMB2899	610	BM359080	349	400	202	e-110	226	234	0.96			%	Plus / Plus
9	BNL1030	340	TC138169	1269	210	106	1e-53	109	110	0.99			%	Plus / Plus
9	BNL1317	204	TC155166	1574	216	109	1e-55	113	115	0.98			%	Plus / Minus
9	BNL2590	401	TC150542	636	107	54	2e-22	70	78	0.89			%	Plus / Plus
9	BNL2750	474	TC151163	1237	272	137	5e-72	137	137	1			%	Plus / Minus
9	BNL3779	499	TC176067	841	446	225	e-124	234	237	0.98			%	Plus / Plus
9	CM71	254	TC133452	858	159	80	3e-38	84	86	0.97			%	Plus / Plus
9	DPL0395	721	TC178312	1146	186	94	4e-46	100	102	0.98			%	Plus / Plus
9	DPL0541	599	TC147325	1957	163	82	5e-39	127	142	0.89			%	Plus / Plus
9	DPL0550	719	BQ402604	623	854	431	0	431	431	1			%	Plus / Minus
9	DPL0618	731	FL577669	647	111	56	2e-23	163	196	0.83	2	196	0.01	Plus / Minus
9	DPL0854	761	AJ514182	953	111	56	2e-23	59	60	0.98			%	Plus / Plus
9	Gh27	436	CO090902	849	313	158	1e-84	193	206	0.93	3	206	0.01	Plus / Plus
9	Gh484	783	DR463572	637	868	438	0	456	465	0.98			%	Plus / Plus
9	Gh662	610	TC150771	922	178	90	8e-44	90	90	1			%	Plus / Plus
9	JESPR208	234	TC133452	858	167	84	1e-40	96	100	0.96			%	Plus / Plus
9	JESPR290	453	TC144445	1408	260	131	2e-68	221	251	0.88	5	251	0.01	Plus / Plus
9	TMB2551	719	DR463572	637	105	53	1e-21	53	53	1			%	Plus / Minus
9	Gh247b	783	TC155166	1574	325	164	7e-88	164	164	1			%	Plus / Plus
10	BNL1161	262	TC153194	1328	218	110	4e-56	110	110	1			%	Plus / Minus
10	BNL256	284	TC148369	878	89.7	45	2e-17	59	66	0.89			%	Plus / Minus
10	Gh283	775	DW008019	544	456	230	e-127	275	287	0.95	4	287	0.01	Plus / Plus
10	TMB1806	654	DW513887	495	85.7	43	9e-16	61	67	0.91			%	Plus / Plus
10	TMB858	620	TC169679	708	252	127	7e-66	127	127	1			%	Plus / Minus
10	DPL026b	801	TC148592	2027	529	267	e-149	293	305	0.96			%	Plus / Minus
10	Gh573b	704	TC142253	818	125	63	1e-27	151	179	0.84	1	179	0	Plus / Minus
11	BNL1034	329	CO115064	833	228	115	5e-59	118	119	0.99			%	Plus / Minus
11	BNL1151	352	EX164699	849	137	69	1e-31	69	69	1			%	Plus / Plus
11	BNL1404	245	TC142628	1297	278	140	4e-74	155	159	0.97	2	159	0.01	Plus / Minus
11	BNL2632	478	TC169863	1335	176	89	2e-43	89	89	1			%	Plus / Minus
11	BNL4094	366	TC134745	802	172	87	3e-42	92	94	0.97			%	Plus / Minus
11	BNL625	289	TC138289	823	115	58	4e-25	79	86	0.91			%	Plus / Minus
11	CIR254	497	ES798114	779	349	176	3e-95	212	221	0.95	6	221	0.02	Plus / Minus
11	CM140	486	TC173567	942	204	103	1e-51	140	151	0.92	2	151	0.01	Plus / Minus
11	DPL0199	885	TC134745	802	464	234	e-129	260	268	0.97	3	268	0.01	Plus / Plus
11	DPL0270	653	DR459076	437	291	147	8e-78	159	163	0.97			%	Plus / Plus
11	DPL0338	786	TC171573	726	377	190	e-103	193	194	0.99			%	Plus / Plus
11	DPL0472	717	AJ514182	953	111	56	2e-23	59	60	0.98			%	Plus / Plus
11	DPL0570	619	ES827717	447	159	80	7e-38	90	92	0.97	1	92	0.01	Plus / Plus
11	DPL0585	792	TC132887	1212	1132	571	0	614	634	0.96			%	Plus / Minus
11	DPL0675	715	ES813623	1049	127	64	3e-28	64	64	1			%	Plus / Plus
11	DPL0701	711	TC150546	1104	416	210	e-115	290	314	0.92	2	314	0	Plus / Minus
11	DPL0715	565	TC143137	742	252	127	6e-66	127	127	1			%	Plus / Plus
11	Gh246	583	TC154630	1210	111	56	1e-23	59	60	0.98			%	Plus / Minus
11	Gh300	240	TC140176	1393	242	122	2e-63	122	122	1			%	Plus / Minus
11	Gh316	488	FL577153	286	180	91	2e-44	112	119	0.94			%	Plus / Plus
11	Gh369	377	TC140552	1220	432	218	e-120	221	222	0.99			%	Plus / Plus
11	Gh74	584	TC154965	989	99.6	50	5e-20	119	142	0.83			%	Plus / Plus
11	JESPR135	270	DW488557	726	184	93	5e-46	107	109	0.98	2	109	0.01	Plus / Minus
11	JESPR244	416	ES811954	637	145	73	7e-34	81	84	0.96			%	Plus / Plus
11	MUSB827	856	FL577098	533	274	138	2e-72	253	290	0.87	1	290	0	Plus / Plus
11	TMB1210	310	TC133396	2868	204	103	7e-52	103	103	1			%	Plus / Plus
11	TMB1667	501	ES825559	785	274	138	1e-72	204	226	0.9			%	Plus / Plus
11	TMB1915	399	TC142628	1297	323	163	1e-87	181	186	0.97	2	186	0.01	Plus / Plus
11	TMB2453	719	DW239859	659	291	147	9e-78	276	319	0.86			%	Plus / Plus
11	TMB434	786	TC144519	695	176	89	4e-43	166	188	0.88	3	188	0.01	Plus / Minus
11	BNL3147a	444	TC165428	689	656	331	0	345	350	0.98			%	Plus / Minus
11	Gh561b	329	DW232907	666	349	176	2e-95	213	231	0.92			%	Plus / Minus
11	TMB2281a	601	DN826738	664	111	56	1e-23	137	163	0.84	1	163	0	Plus / Plus
11	TMB628a	693	NP822053	1052	123	62	5e-27	80	86	0.93			%	Plus / Plus
12	BNL3599	526	TC155157	2029	107	54	2e-22	87	98	0.88			%	Plus / Plus
12	BNL598	313	TC148012	679	285	144	2e-76	144	144	1			%	Plus / Plus
12	CIR293	455	TC174051	415	377	190	e-103	193	194	0.99			%	Plus / Minus
12	CIR362	356	TC150195	1572	151	76	1e-35	79	80	0.98			%	Plus / Minus
12	DPL0139	600	FL577229	452	557	281	e-158	298	306	0.97			%	Plus / Minus
12	DPL0280	774	CO094845	773	763	385	0	406	413	0.98			%	Plus / Plus
12	DPL0443	477	CO092146	591	268	135	8e-71	147	151	0.97			%	Plus / Plus
12	MUSB1242	745	FL576581	626	289	146	4e-77	244	271	0.9	8	271	0.02	Plus / Minus
12	TMB2557	633	DT467695	800	103	52	4e-21	82	92	0.89			%	Plus / Minus
12	Gh568a	499	TC154211	711	472	238	e-132	268	283	0.94			%	Plus / Plus
13	BNL137	317	TC136236	891	188	95	4e-47	98	99	0.98			%	Plus / Plus
13	BNL4061	465	DW480951	633	141	71	1e-32	74	75	0.98			%	Plus / Plus
13	CIR40	614	TC163626	1237	113	57	4e-24	60	61	0.98			%	Plus / Minus
13	CIR406	144	TC173729	981	178	90	2e-44	90	90	1			%	Plus / Plus
13	CIR54	206	TC132536	845	117	59	8e-26	59	59	1			%	Plus / Minus
13	Gh215	820	TC155268	1377	194	98	2e-48	161	181	0.88	1	181	0	Plus / Plus
13	Gh34	605	CO125464	874	99.6	50	6e-20	71	78	0.91			%	Plus / Minus
13	Gh592	605	CO125464	874	99.6	50	6e-20	71	78	0.91			%	Plus / Minus
13	Gh697	543	DW511626	545	202	102	5e-51	158	174	0.9	2	174	0.01	Plus / Minus
13	JESPR175	630	TC162993	568	396	200	e-109	202	203	0.99			%	Plus / Plus
13	JESPR201	404	DW505036	522	218	110	6e-56	122	126	0.96			%	Plus / Minus
13	TMB1767	637	TC141880	727	240	121	3e-62	130	133	0.97			%	Plus / Minus
13	BNL569a	228	TC163478	1038	109	55	2e-23	91	103	0.88			%	Plus / Plus
13	MUSB1135b	948	DR461432	583	287	145	2e-76	197	213	0.92	1	213	0	Plus / Plus
14	BNL1059	220	TC133871	889	295	149	2e-79	149	149	1			%	Plus / Minus
14	BNL2882	586	FL577364	320	85.7	43	8e-16	64	71	0.9			%	Plus / Minus
14	BNL3932	407	CO081339	820	172	87	3e-42	144	163	0.88			%	Plus / Plus
14	DPL0871	738	TC145828	750	714	360	0	363	364	0.99			%	Plus / Plus
14	Gh51	709	FL576623	430	174	88	1e-42	168	194	0.86	3	194	0.01	Plus / Plus
14	JESPR165	634	TC156999	918	303	153	2e-81	179	184	0.97	4	184	0.02	Plus / Plus
14	JESPR293	390	TC134595	1518	289	146	2e-77	156	161	0.96			%	Plus / Plus
14	TMB1174	611	TC144930	698	204	103	1e-51	115	119	0.96			%	Plus / Plus
14	TMB1393	519	AI731685	679	117	59	2e-25	61	62	0.98			%	Plus / Minus
14	TMB1687	337	TC157014	799	204	103	7e-52	112	115	0.97			%	Plus / Plus
14	TMB71	608	TC136287	2212	117	59	2e-25	62	63	0.98			%	Plus / Minus
14	TMB2386c	641	DN826738	664	111	56	2e-23	137	163	0.84	1	163	0	Plus / Plus
15	BNL1666	286	BE054616	465	123	62	2e-27	77	82	0.93			%	Plus / Plus
15	BNL1667	344	TC141424	1618	349	176	2e-95	176	176	1			%	Plus / Minus
15	BNL3902	480	ES838814	861	95.6	48	7e-19	69	76	0.9			%	Plus / Minus
15	BNL4082	543	FL577560	632	278	140	1e-73	284	328	0.86	3	328	0	Plus / Minus
15	BNL4095	532	TC146584	679	708	357	0	372	377	0.98			%	Plus / Minus
15	CM35	415	TC141424	1618	444	224	e-124	224	224	1			%	Plus / Minus
15	DPL0318	516	TC169888	919	341	172	8e-93	175	176	0.99			%	Plus / Plus
15	DPL0322	840	DN826738	664	111	56	2e-23	137	163	0.84	1	163	0	Plus / Plus
15	DPL0615	827	TC179309	921	880	444	0	504	527	0.95			%	Plus / Minus
15	JESPR243	378	TC141424	1618	416	210	e-115	210	210	1			%	Plus / Minus
15	TMB1633	722	TC151598	838	172	87	6e-42	87	87	1			%	Plus / Minus
15	BNL2564b	520	TC137141	1542	391	197	e-108	200	201	0.99			%	Plus / Plus
15	BNL3090b	441	CO070781	653	442	223	e-123	240	246	0.97			%	Plus / Minus
15	Gh649b	801	TC148042	1348	357	180	2e-97	285	320	0.89	6	320	0.01	Plus / Plus
15	JESPR240a	298	TC137141	1542	272	137	3e-72	169	182	0.92	12	182	0.06	Plus / Plus
16	CIR107	249	TC133500	1601	163	82	2e-39	88	90	0.97			%	Plus / Plus
16	DPL0168	689	TC177966	955	327	165	2e-88	262	294	0.89	3	294	0.01	Plus / Plus
16	DPL0283	876	TC162299	967	480	242	e-134	242	242	1			%	Plus / Plus
16	DPL0342	652	TC171872	1277	311	157	9e-84	157	157	1			%	Plus / Minus
16	DPL0385	770	TC132301	954	170	86	2e-41	89	90	0.98			%	Plus / Plus
16	Gh345	485	TC146839	676	127	64	2e-28	67	68	0.98			%	Plus / Minus
16	Gh56	487	TC146839	676	115	58	8e-25	61	62	0.98			%	Plus / Plus
16	Gh684	738	FL577241	726	97.6	49	3e-19	77	85	0.9	1	85	0.01	Plus / Minus
16	JESPR297	638	TC164461	1015	192	97	5e-48	139	152	0.91	1	152	0	Plus / Minus
16	TMB180	774	DW230264	660	165	83	1e-39	88	90	0.97			%	Plus / Plus
16	TMB1820	655	TC137905	1602	204	103	1e-51	103	103	1			%	Plus / Plus
17	BNL3371	505	DR458135	683	109	55	5e-23	55	55	1			%	Plus / Plus
17	BNL834	266	TC160092	1365	226	114	2e-58	114	114	1			%	Plus / Minus
17	CIR38	165	TC170569	1650	93.7	47	9e-19	47	47	1			%	Plus / Plus
17	DPL0045	589	TC149731	823	406	205	e-112	205	205	1			%	Plus / Minus
17	DPL0058	691	ES816613	648	664	335	0	345	347	0.99	1	347	0	Plus / Minus
17	JESPR195	450	TC131835	908	107	54	2e-22	66	70	0.94			%	Plus / Plus
17	TMB1540	399	BG446513	400	212	107	4e-54	171	195	0.87	6	195	0.03	Plus / Minus
17	TMB2081	681	AJ514182	953	111	56	2e-23	59	60	0.98			%	Plus / Plus
18	BNL3558	577	ES835743	897	268	135	1e-70	150	155	0.96			%	Plus / Minus
18	DPL0229	733	CO073529	869	319	161	4e-86	161	161	1			%	Plus / Minus
18	Gh525	702	ES835743	897	349	176	4e-95	188	192	0.97			%	Plus / Minus
18	JESPR246	338	CO092980	837	119	60	3e-26	60	60	1			%	Plus / Plus
18	MUSB685	911	TC150030	748	289	146	4e-77	173	181	0.95	2	181	0.01	Plus / Minus
18	TMB2762	546	TC173302	689	389	196	e-107	205	208	0.98			%	Plus / Plus
18	BNL569b	228	TC163478	1038	109	55	2e-23	91	103	0.88			%	Plus / Plus
18	MUSB1135a	948	DR461432	583	287	145	2e-76	197	213	0.92	1	213	0	Plus / Plus
19	BNL1690	191	AI729722	639	125	63	3e-28	111	127	0.87			%	Plus / Minus
19	BNL1878	329	TC154044	997	117	59	1e-25	59	59	1			%	Plus / Minus
19	BNL2715	513	TC169295	1947	785	396	0	411	417	0.98			%	Plus / Minus
19	BNL285	300	TC133516	821	129	65	3e-29	68	69	0.98			%	Plus / Minus
19	BNL3535	508	TC157144	577	218	110	7e-56	110	110	1			%	Plus / Plus
19	BNL3811	364	ES794540	843	387	195	e-106	221	234	0.94			%	Plus / Plus
19	BNL4071	331	TC169385	686	345	174	3e-94	174	174	1			%	Plus / Minus
19	DPL0247	544	TC130907	1220	478	241	e-134	244	245	0.99			%	Plus / Plus
19	DPL0444	760	AJ514182	953	111	56	2e-23	59	60	0.98			%	Plus / Plus
19	DPL0792	605	TC176593	1397	827	417	0	423	425	0.99			%	Plus / Minus
19	Gh182	535	TC146820	886	163	82	4e-39	94	98	0.95			%	Plus / Plus
19	Gh229	629	DN826898	792	151	76	2e-35	127	144	0.88			%	Plus / Minus
19	Gh459	668	DT467563	733	410	207	e-113	238	247	0.96	1	247	0	Plus / Plus
19	Gh71	669	DT467563	733	434	219	e-121	240	247	0.97			%	Plus / Minus
19	JESPR122	379	TC132422	1736	250	126	2e-65	146	150	0.97	2	150	0.01	Plus / Minus
19	JESPR204	322	ES838592	722	85.7	43	4e-16	74	83	0.89	1	83	0.01	Plus / Plus
19	JESPR53	255	DV849920	600	222	112	2e-57	112	112	1			%	Plus / Plus
19	MUSB1056	876	EX171275	951	293	148	3e-78	148	148	1			%	Plus / Plus
19	TMB131	479	TC150309	1320	170	86	1e-41	86	86	1			%	Plus / Plus
19	TMB189	778	FL577548	566	125	63	1e-27	147	175	0.84			%	Plus / Minus
19	TMB835	570	FL577112	638	289	146	3e-77	288	334	0.86	1	334	0	Plus / Minus
19	DPL0071a	861	AJ514182	953	111	56	2e-23	59	60	0.98			%	Plus / Plus
19	MUSB977a	695	DW511068	626	589	297	e-167	322	332	0.96	1	332	0	Plus / Plus
20	BNL1145	397	TC167318	518	303	153	1e-81	168	173	0.97			%	Plus / Plus
20	BNL2553	472	EY198034	962	238	120	7e-62	157	168	0.93	1	168	0	Plus / Minus
20	BNL3660	494	ES841361	820	119	60	5e-26	111	128	0.86			%	Plus / Minus
20	BNL3838	238	TC179376	1337	83.8	42	1e-15	84	98	0.85			%	Plus / Plus
20	CM45	491	DW502365	672	238	120	8e-62	143	147	0.97	3	147	0.02	Plus / Minus
20	DPL0135	781	TC179498	1970	145	73	1e-33	109	120	0.9	1	120	0	Plus / Plus
20	DPL0442	620	TC176798	1342	115	58	1e-24	88	98	0.89			%	Plus / Minus
20	Gh424	652	TC143419	1555	565	285	e-160	331	345	0.95	1	345	0	Plus / Plus
20	Gh511	696	TC137361	776	105	53	1e-21	53	53	1			%	Plus / Plus
20	MUSB1048	478	DW507651	746	101	51	1e-20	63	67	0.94			%	Plus / Minus
20	MUSB831	812	TC140364	865	892	450	0	453	454	0.99			%	Plus / Minus
20	TMB281	722	FL576748	254	145	73	1e-33	97	105	0.92			%	Plus / Plus
20	TMB317	553	DW484006	583	438	221	e-122	221	221	1			%	Plus / Minus
20	TMB987	733	FL577451	448	91.7	46	2e-17	109	130	0.83			%	Plus / Plus
20	DPL026a	801	TC148592	2027	529	267	e-149	293	305	0.96			%	Plus / Minus
20	DPL0225b	482	TC170741	678	289	146	2e-77	155	158	0.98			%	Plus / Minus
21	BNL2650	294	ES810755	1279	157	79	1e-37	87	90	0.96			%	Plus / Minus
21	BNL3279	619	TC143665	851	291	147	8e-78	147	147	1			%	Plus / Minus
21	BNL3449	493	TC169838	1189	607	306	e-173	321	326	0.98			%	Plus / Plus
21	DPL0062	562	TC176619	767	220	111	2e-56	117	119	0.98			%	Plus / Minus
21	DPL0181	553	CO117680	916	583	294	e-165	294	294	1			%	Plus / Minus
21	DPL0215	425	DW008269	597	89.7	45	4e-17	92	107	0.85	3	107	0.02	Plus / Plus
21	DPL0228	574	TC163204	541	460	232	e-128	232	232	1			%	Plus / Minus
21	Gh132	739	DT466526	815	500	252	e-140	280	289	0.96	4	289	0.01	Plus / Plus
21	Gh470	409	DW499650	640	537	271	e-152	271	271	1			%	Plus / Minus
21	JESPR158	538	TC155117	1579	442	223	e-123	223	223	1			%	Plus / Minus
21	MUSB810	400	ES832797	723	222	112	4e-57	112	112	1			%	Plus / Minus
21	MUSB823	638	TC135476	1757	1170	590	0	625	639	0.97	1	639	0	Plus / Plus
21	MUSB849	1021	TC132927	2377	870	439	0	499	519	0.96			%	Plus / Minus
21	TMB1871	664	TC158807	559	107	54	3e-22	70	76	0.92			%	Plus / Minus
21	TMB43	921	TC163973	641	119	60	9e-26	96	108	0.88			%	Plus / Plus
21	BNL3147b	444	TC165428	689	656	331	0	345	350	0.98			%	Plus / Minus
21	Gh561a	329	DW232907	666	349	176	2e-95	213	231	0.92			%	Plus / Minus
21	TMB2281c	601	DN826738	664	111	56	1e-23	137	163	0.84	1	163	0	Plus / Plus
21	TMB628b	693	NP822053	1052	123	62	5e-27	80	86	0.93			%	Plus / Plus
22	BNL3873	538	CO091281	907	119	60	5e-26	181	222	0.81	7	222	0.03	Plus / Plus
22	DPL0489	404	TC157651	1306	117	59	2e-25	59	59	1			%	Plus / Plus
22	Gh330	819	DT463980	514	418	211	e-116	227	231	0.98	1	231	0	Plus / Minus
22	Gh641	801	CO131259	489	426	215	e-118	343	379	0.9	5	379	0.01	Plus / Plus
22	JESPR221	381	TC141424	1618	406	205	e-112	212	213	0.99	1	213	0	Plus / Minus
22	TMB1648	331	TC142210	1038	99.6	50	3e-20	50	50	1			%	Plus / Minus
22	TMB86	727	CO101675	609	367	185	e-100	236	253	0.93			%	Plus / Plus
22	MUSB1112a	1135	TC136752	783	159	80	1e-37	152	176	0.86			%	Plus / Plus
22	Gh166b	707	TC135612	790	420	212	e-116	249	260	0.95	1	260	0	Plus / Minus
23	BNL2608	518	ES826246	1021	93.7	47	3e-18	53	55	0.96			%	Plus / Plus
23	BNL2977	635	AW187611	601	341	172	9e-93	190	199	0.95			%	Plus / Minus
23	BNL3985	266	TC146171	1321	103	52	2e-21	52	52	1			%	Plus / Plus
23	BNL4053	388	AJ513468	629	323	163	1e-87	165	166	0.99			%	Plus / Plus
23	BNL597	239	TC142894	1680	111	56	6e-24	69	72	0.95	1	72	0.01	Plus / Plus
23	CIR286	381	ES828208	1206	408	206	e-113	218	222	0.98			%	Plus / Minus
23	CM7	234	TC133452	858	167	84	1e-40	96	100	0.96			%	Plus / Plus
23	DPL0079	818	TC175156	1013	184	93	2e-45	93	93	1			%	Plus / Plus
23	DPL0218	566	TC135748	806	513	259	e-144	259	259	1			%	Plus / Plus
23	DPL0262	511	TC161664	1058	622	314	e-177	334	338	0.98	2	338	0	Plus / Minus
23	DPL0307	647	TC145452	1734	603	304	e-171	405	439	0.92	16	439	0.03	Plus / Minus
23	JESPR151	292	DN802415	457	89.7	45	3e-17	69	77	0.89			%	Plus / Minus
23	JESPR95	255	ES797632	809	105	53	4e-22	60	61	0.98	1	61	0.01	Plus / Plus
23	MUSB1040	915	TC172433	1379	424	214	e-117	214	214	1			%	Plus / Plus
23	TMB109	819	TC138334	775	182	92	7e-45	185	216	0.85			%	Plus / Minus
23	TMB2354	698	AJ514182	953	111	56	2e-23	59	60	0.98			%	Plus / Plus
23	TMB2862	627	AJ514182	953	111	56	2e-23	59	60	0.98			%	Plus / Plus
23	Gh247a	783	TC155166	1574	325	164	7e-88	164	164	1			%	Plus / Plus
24	BNL1531	362	DR456511	404	147	74	2e-34	98	106	0.92			%	Plus / Plus
24	BNL2616	499	TC178866	1217	704	355	0	369	374	0.98			%	Plus / Plus
24	BNL2835	548	TC151787	1289	101	51	1e-20	54	55	0.98			%	Plus / Minus
24	BNL3084	597	TC150774	1075	466	235	e-130	269	281	0.95	2	281	0	Plus / Minus
24	CIR26	305	CK640453	715	281	142	3e-75	213	232	0.91	6	232	0.02	Plus / Minus
24	CIR289	239	TC158938	646	188	95	3e-47	135	153	0.88			%	Plus / Plus
24	DPL0068	779	BQ408001	573	349	176	5e-95	191	196	0.97			%	Plus / Plus
24	DPL0231	651	TC151755	623	553	279	e-156	307	315	0.97	1	315	0	Plus / Plus
24	DPL0461	591	FL576574	679	107	54	2e-22	90	103	0.87	1	103	0	Plus / Plus
24	Gh128	693	FL576623	430	87.7	44	2e-16	104	124	0.83			%	Plus / Minus
24	Gh171	561	TC175611	822	492	248	e-138	298	317	0.94	2	317	0	Plus / Plus
24	Gh310	810	EX171125	899	214	108	2e-54	108	108	1			%	Plus / Plus
24	Gh325	774	BF273234	636	115	58	1e-24	118	138	0.85			%	Plus / Plus
24	Gh465	541	TC160031	1326	184	93	1e-45	108	113	0.95			%	Plus / Minus
24	Gh597	768	TC133282	1105	188	95	1e-46	98	99	0.98			%	Plus / Minus
24	JESPR127	488	TC160031	1326	170	86	1e-41	98	102	0.96			%	Plus / Minus
24	JESPR157	589	ES811052	1019	135	68	1e-30	68	68	1			%	Plus / Minus
24	JESPR302	453	TC136003	798	236	119	3e-61	119	119	1			%	Plus / Minus
24	JESPR305	340	TC136225	1179	373	188	e-102	212	223	0.95			%	Plus / Minus
24	JESPR308	545	TC136003	798	228	115	8e-59	118	119	0.99			%	Plus / Minus
24	JESPR70	255	ES813494	1343	176	89	1e-43	96	97	0.98	1	97	0.01	Plus / Minus
24	TMB1182	391	FL577560	632	198	100	5e-50	173	196	0.88	1	196	0	Plus / Minus
24	TMB2386b	641	DN826738	664	111	56	2e-23	137	163	0.84	1	163	0	Plus / Plus
24	Gh573a	704	TC142253	818	125	63	1e-27	151	179	0.84	1	179	0	Plus / Minus
25	BNL2691	476	TC146865	878	258	130	8e-68	132	133	0.99			%	Plus / Minus
25	BNL3190	576	TC170886	2694	111	56	1e-23	59	60	0.98			%	Plus / Minus
25	BNL3264	581	TC165091	822	371	187	e-101	187	187	1			%	Plus / Plus
25	BNL3806	639	TC151441	782	823	415	0	470	487	0.96	1	487	0	Plus / Plus
25	BNL827	322	ES829614	824	184	93	6e-46	99	101	0.98			%	Plus / Minus
25	CIR109	210	CO109155	648	309	156	1e-83	156	156	1			%	Plus / Plus
25	CIR150	144	TC144934	926	89.7	45	1e-17	52	53	0.98	1	53	0.01	Plus / Minus
25	CIR298	214	TC176902	1348	103	52	1e-21	55	56	0.98			%	Plus / Plus
25	DPL0067	284	TC132897	1034	87.7	44	1e-16	44	44	1			%	Plus / Minus
25	DPL0075	558	TC141369	734	369	186	e-101	192	194	0.98			%	Plus / Plus
25	DPL0365	590	TC157224	1114	297	150	1e-79	183	194	0.94	5	194	0.02	Plus / Plus
25	DPL0377	422	TC176702	842	517	261	e-146	270	273	0.98			%	Plus / Plus
25	DPL0519	735	CO098240	825	502	253	e-141	276	286	0.96			%	Plus / Minus
25	DPL0874	627	TC138266	1541	244	123	2e-63	123	123	1			%	Plus / Minus
25	Gh220	697	ES825531	488	135	68	1e-30	98	108	0.9			%	Plus / Minus
25	Gh371	728	FL576623	430	113	57	5e-24	135	161	0.83			%	Plus / Minus
25	Gh537	718	TC136673	794	99.6	50	7e-20	104	122	0.85			%	Plus / Plus
25	Gh77	720	FL576623	430	137	69	3e-31	138	161	0.85			%	Plus / Minus
25	TMB2377	640	AJ514182	953	111	56	2e-23	59	60	0.98			%	Plus / Plus
26	BNL1227	275	DW487612	450	232	117	3e-60	137	146	0.93			%	Plus / Minus
26	BNL3368	556	TC148642	1273	682	344	0	403	428	0.94	4	428	0	Plus / Minus
26	DPL0770	507	TC154850	602	436	220	e-121	229	232	0.98			%	Plus / Minus
26	DPL0866	615	TC154196	1024	103	52	4e-21	109	128	0.85			%	Plus / Plus
26	Gh463	815	TC156485	2207	139	70	9e-32	70	70	1			%	Plus / Minus
26	Gh629	539	BM360168	682	507	256	e-143	318	340	0.93	14	340	0.04	Plus / Minus
26	Gh660	541	BM360168	682	500	252	e-140	317	340	0.93	14	340	0.04	Plus / Plus
26	JESPR136	187	BM360168	682	141	71	5e-33	87	90	0.96	3	90	0.03	Plus / Plus
26	TMB83	467	NP386128	267	369	186	e-101	195	198	0.98			%	Plus / Minus
26	Gh568b	499	TC154211	711	472	238	e-132	268	283	0.94			%	Plus / Plus
26	DPL0838a	505	CO109739	705	149	75	6e-35	96	103	0.93			%	Plus / Minus
