# Supplementary material for: Genome structure of cotton revealed by a genome-wide SSR genetic map constructed from a BC1 population between gossypium hirsutum and G. barbadense
Source: BMC Genomics. 2011 Jan 9;12:15. doi: 10.1186/1471-2164-12-15 (PMC3031231; doi:10.1186/1471-2164-12-15)
Supplement: Additional file 4 — Description: BLASTX results of SSR sequences. [file 1471-2164-12-15-S4.XLS]

## Sheet: Sheet1
Chr	Marker	Sequence length	description	Nohits	unknown	predicted	known	subject	Hit desc.	Hit ACC	E-Value	Similarity	Score	Alignment length	Positives
Chr1	NAU3384	357	unknown	0	1	0	0	Populus trichocarpa	gi|118484615|gb|ABK94181.1|unknown [Populus trichocarpa]	ABK94181	2.41248e-10	74	68.5514	63	47
Chr1	HAU0309	761	glyceraldehyde 3-phosphate dehydrogenase, putative	0	0	0	1	Ricinus communis	gi|255544534|ref|XP_002513328.1|glyceraldehyde 3-phosphate dehydrogenase, putative [Ricinus communis] >gi|223547236|gb|EEF48731.1| glyceraldehyde 3-phosphate dehydrogenase, putative [Ricinus communis]	XP_002513328	2.36092e-67	94	181.03	99	94
Chr1	HAU1351	1238	predicted protein	0	0	1	0	Populus trichocarpa	gi|224086108|ref|XP_002307819.1|predicted protein [Populus trichocarpa] >gi|222857268|gb|EEE94815.1| predicted protein [Populus trichocarpa]	XP_002307819	7.67129e-57	93	225.713	136	127
Chr1	NAU4891	790	unnamed protein product	0	0	0	1	Vitis vinifera	gi|270257184|emb|CBI24130.1|unnamed protein product [Vitis vinifera]	CBI24130	1.56529e-31	60	140.584	239	145
Chr1	TMB142	761	polysaccharide biosynthesis/export protein	0	0	0	1	Salmonella enterica subsp. enterica serovar Saintpaul str. SARA29	gi|167551064|ref|ZP_02344819.1|polysaccharide biosynthesis/export protein [Salmonella enterica subsp. enterica serovar Saintpaul str. SARA29] >gi|168242191|ref|ZP_02667123.1| polysaccharide biosynthesis/export protein [Salmonella enterica subsp. enterica serovar Heidelberg str. SL486] >gi|168259578|ref|ZP_02681551.1| polysaccharide biosynthesis/export protein [Salmonella enterica subsp. enterica …	ZP_02344819	1.71362e-17	95	83.9593	44	42
Chr1	NAU3365b	721	auxin efflux carrier component	0	0	0	1	Populus trichocarpa	gi|224118654|ref|XP_002317874.1|auxin efflux carrier component [Populus trichocarpa] >gi|222858547|gb|EEE96094.1| auxin efflux carrier component [Populus trichocarpa]	XP_002317874	4.62339e-85	97	318.161	172	167
Chr1	CIR49	383	unknown	0	1	0	0	Glycine max	gi|255646111|gb|ACU23542.1|unknown [Glycine max]	ACU23542	5.57291e-07	73	57.3806	52	38
Chr1	BNL3090a	441	predicted protein	0	0	1	0	Populus trichocarpa	gi|224083986|ref|XP_002307194.1|predicted protein [Populus trichocarpa] >gi|222856643|gb|EEE94190.1| predicted protein [Populus trichocarpa]	XP_002307194	6.41837e-27	98	123.635	59	58
Chr1	DPL0094	715	predicted protein	0	0	1	0	Populus trichocarpa	gi|224081445|ref|XP_002306413.1|predicted protein [Populus trichocarpa] >gi|222855862|gb|EEE93409.1| predicted protein [Populus trichocarpa]	XP_002306413	0.000513391	49	48.9062	135	67
Chr1	HAU0672b	1180	hypothetical protein	0	0	0	1	Vitis vinifera	gi|147774859|emb|CAN77957.1|hypothetical protein [Vitis vinifera]	CAN77957	2.15667e-103	79	368.237	285	227
Chr1	NAU2182	429	transcription factor, putative	0	0	0	1	Ricinus communis	gi|255538812|ref|XP_002510471.1|transcription factor, putative [Ricinus communis] >gi|223551172|gb|EEF52658.1| transcription factor, putative [Ricinus communis]	XP_002510471	1.24034e-06	63	56.225	69	44
Chr1	MUSS422a	865	unnamed protein product	0	0	0	1	Vitis vinifera	gi|270252700|emb|CBI19311.1|unnamed protein product [Vitis vinifera]	CBI19311	3.11161e-79	88	299.286	176	155
Chr1	NAU3533b	776	predicted protein	0	0	1	0	Populus trichocarpa	gi|224063217|ref|XP_002301046.1|predicted protein [Populus trichocarpa] >gi|118481505|gb|ABK92695.1| unknown [Populus trichocarpa] >gi|222842772|gb|EEE80319.1| predicted protein [Populus trichocarpa]	XP_002301046	1.76685e-96	91	356.295	210	192
Chr1	Gh216	498	unnamed protein product	0	0	0	1	Vitis vinifera	gi|270252635|emb|CBI19246.1|unnamed protein product [Vitis vinifera]	CBI19246	0.00025623	70	48.521	47	33
Chr1	BNL2564a	520	predicted protein	0	0	1	0	Populus trichocarpa	gi|224063217|ref|XP_002301046.1|predicted protein [Populus trichocarpa] >gi|118481505|gb|ABK92695.1| unknown [Populus trichocarpa] >gi|222842772|gb|EEE80319.1| predicted protein [Populus trichocarpa]	XP_002301046	6.06135e-21	67	103.99	91	61
Chr1	TMB1869	667	unnamed protein product	0	0	0	1	Vitis vinifera	gi|270242884|emb|CBI29824.1|unnamed protein product [Vitis vinifera]	CBI29824	5.76147e-12	91	75.0998	60	55
Chr1	GLB2	481	HBL2_GOSHIRecName: Full=Non-symbiotic hemoglobin 2; AltName: Full=GOShi GLB2; Short=Hb2 >gi|15809418|gb|AAK21604.1| non-symbiotic hemoglobin class 2	0	0	0	1	Gossypium hirsutum	gi|22001640|sp|Q93Y92.1|HBL2_GOSHIRecName: Full=Non-symbiotic hemoglobin 2; AltName: Full=GOShi GLB2; Short=Hb2 >gi|15809418|gb|AAK21604.1| non-symbiotic hemoglobin class 2 [Gossypium hirsutum]	Q93Y92	2.1133e-83	100	311.227	155	155
Chr1	TMB2544	708	CP4-57 prophage; conserved protein	0	0	0	1	Escherichia coli str. K-12 substr. MG1655	gi|16130545|ref|NP_417116.1|CP4-57 prophage; conserved protein [Escherichia coli str. K-12 substr. MG1655] >gi|89109426|ref|AP_003206.1| hypothetical protein [Escherichia coli str. K-12 substr. W3110] >gi|170082227|ref|YP_001731547.1| CP4-57 prophage; protein [Escherichia coli str. K-12 substr. DH10B] >gi|238901785|ref|YP_002927581.1| CP4-57 prophage; hypothetical protein [Escherichia coli BW2952…	NP_417116	4.65932e-42	100	175.252	102	102
Chr1	HAU0611	893	predicted protein	0	0	1	0	Populus trichocarpa	gi|224074105|ref|XP_002304255.1|predicted protein [Populus trichocarpa] >gi|222841687|gb|EEE79234.1| predicted protein [Populus trichocarpa]	XP_002304255	3.9917e-109	98	398.667	207	203
Chr1	HAU1229	787	GRAS family transcription factor	0	0	0	1	Dianthus caryophyllus	gi|291621301|dbj|BAI94488.1|GRAS family transcription factor [Dianthus caryophyllus]	BAI94488	2.23742e-38	97	163.31	82	80
Chr1	NAU4074	862	NAC domain protein, IPR003441	0	0	0	1	Populus trichocarpa	gi|224128217|ref|XP_002329110.1|NAC domain protein, IPR003441 [Populus trichocarpa] >gi|222869779|gb|EEF06910.1| NAC domain protein, IPR003441 [Populus trichocarpa]	XP_002329110	2.76358e-120	88	435.647	259	228
Chr1	HAU0940c	1699	cytochrome P450, putative	0	0	0	1	Ricinus communis	gi|255539208|ref|XP_002510669.1|cytochrome P450, putative [Ricinus communis] >gi|223551370|gb|EEF52856.1| cytochrome P450, putative [Ricinus communis]	XP_002510669	2.90647e-156	75	556.599	485	364
Chr1	HAU0940d	1699	cytochrome P450, putative	0	0	0	1	Ricinus communis	gi|255539208|ref|XP_002510669.1|cytochrome P450, putative [Ricinus communis] >gi|223551370|gb|EEF52856.1| cytochrome P450, putative [Ricinus communis]	XP_002510669	2.90647e-156	75	556.599	485	364
Chr1	NAU5100a	965	PREDICTED: hypothetical protein	0	0	0	1	Vitis vinifera	gi|225461595|ref|XP_002285311.1|PREDICTED: hypothetical protein [Vitis vinifera]	XP_002285311	1.92508e-75	75	286.96	252	189
Chr1	NAU2962	804	predicted protein	0	0	1	0	Populus trichocarpa	gi|224082053|ref|XP_002306558.1|predicted protein [Populus trichocarpa] >gi|222856007|gb|EEE93554.1| predicted protein [Populus trichocarpa]	XP_002306558	1.32128e-57	81	227.254	198	161
Chr1	HAU3193	1038	unknown	0	1	0	0	Medicago truncatula	gi|217074768|gb|ACJ85744.1|unknown [Medicago truncatula]	ACJ85744	6.85401e-130	87	468.003	299	263
Chr1	NAU2741b	818	predicted protein	0	0	1	0	Populus trichocarpa	gi|224084726|ref|XP_002307396.1|predicted protein [Populus trichocarpa] >gi|224084732|ref|XP_002307397.1| predicted protein [Populus trichocarpa] >gi|222856845|gb|EEE94392.1| predicted protein [Populus trichocarpa] >gi|222856846|gb|EEE94393.1| predicted protein [Populus trichocarpa]	XP_002307396	8.2379e-63	91	244.588	150	137
Chr1	HAU2138	782	predicted protein	0	0	1	0	Populus trichocarpa	gi|224084726|ref|XP_002307396.1|predicted protein [Populus trichocarpa] >gi|224084732|ref|XP_002307397.1| predicted protein [Populus trichocarpa] >gi|222856845|gb|EEE94392.1| predicted protein [Populus trichocarpa] >gi|222856846|gb|EEE94393.1| predicted protein [Populus trichocarpa]	XP_002307396	9.18809e-61	92	237.654	144	133
Chr1	NAU3736b	795	transporter, putative	0	0	0	1	Ricinus communis	gi|255554517|ref|XP_002518297.1|transporter, putative [Ricinus communis] >gi|223542517|gb|EEF44057.1| transporter, putative [Ricinus communis]	XP_002518297	1.57507e-63	93	246.899	136	127
Chr1	NAU3002	886	PREDICTED: hypothetical protein	0	0	0	1	Vitis vinifera	gi|225459201|ref|XP_002285735.1|PREDICTED: hypothetical protein [Vitis vinifera] >gi|270252596|emb|CBI19207.1| unnamed protein product [Vitis vinifera]	XP_002285735	3.63226e-22	94	67.0106	38	36
Chr1	NAU4044	807	unnamed protein product	0	0	0	1	Vitis vinifera	gi|296083217|emb|CBI22853.3|unnamed protein product [Vitis vinifera]	CBI22853	4.80107e-07	87	59.3066	78	68
Chr1	HAU2056	726	putative calcium-binding protein	0	0	0	1	Gossypium hirsutum	gi|133902320|gb|ABO41848.1|putative calcium-binding protein [Gossypium hirsutum]	ABO41848	3.44418e-80	100	301.982	172	172
Chr1	NAU5411	565	predicted protein	0	0	1	0	Populus trichocarpa	gi|224084726|ref|XP_002307396.1|predicted protein [Populus trichocarpa] >gi|224084732|ref|XP_002307397.1| predicted protein [Populus trichocarpa] >gi|222856845|gb|EEE94392.1| predicted protein [Populus trichocarpa] >gi|222856846|gb|EEE94393.1| predicted protein [Populus trichocarpa]	XP_002307396	6.70022e-41	91	170.629	106	97
Chr1	NAU4045a	807	unnamed protein product	0	0	0	1	Vitis vinifera	gi|296083217|emb|CBI22853.3|unnamed protein product [Vitis vinifera]	CBI22853	4.80107e-07	87	59.3066	78	68
Chr1	NAU5163	796	GTP-binding protein erg, putative	0	0	0	1	Ricinus communis	gi|255551213|ref|XP_002516653.1|GTP-binding protein erg, putative [Ricinus communis] >gi|223544148|gb|EEF45672.1| GTP-binding protein erg, putative [Ricinus communis]	XP_002516653	1.69895e-50	76	180.259	177	136
Chr1	Gh75	531	unnamed protein product	0	0	0	1	Vitis vinifera	gi|296083321|emb|CBI22957.3|unnamed protein product [Vitis vinifera]	CBI22957	4.14625e-36	72	154.451	111	81
Chr1	NAU3983	822	hypothetical protein POPTRDRAFT_416266	0	0	0	1	Populus trichocarpa	gi|224091991|ref|XP_002309428.1|hypothetical protein POPTRDRAFT_416266 [Populus trichocarpa] >gi|222855404|gb|EEE92951.1| hypothetical protein POPTRDRAFT_416266 [Populus trichocarpa]	XP_002309428	2.41499e-86	93	322.783	186	174
Chr1	HAU0282	542	unnamed protein product	0	0	0	1	Vitis vinifera	gi|270238840|emb|CBI26076.1|unnamed protein product [Vitis vinifera]	CBI26076	2.18375e-35	73	152.14	125	92
Chr1	HAU2861b	546	predicted protein	0	0	1	0	Populus trichocarpa	gi|224120184|ref|XP_002330985.1|predicted protein [Populus trichocarpa] >gi|222872915|gb|EEF10046.1| predicted protein [Populus trichocarpa]	XP_002330985	1.82911e-05	62	52.7582	80	50
Chr1	HAU1619a	1377	putative CCCH-type zinc finger transcription factor	0	0	0	1	Gossypium hirsutum	gi|60460512|gb|AAX20386.1|putative CCCH-type zinc finger transcription factor [Gossypium hirsutum]	AAX20386	1.6899e-156	100	556.984	339	339
Chr1	HAU1166	1121	predicted protein	0	0	1	0	Populus trichocarpa	gi|224121860|ref|XP_002330671.1|predicted protein [Populus trichocarpa] >gi|222872275|gb|EEF09406.1| predicted protein [Populus trichocarpa]	XP_002330671	8.21669e-124	86	447.973	294	255
Chr1	HAU1045a	1622	predicted protein	0	0	1	0	Populus trichocarpa	gi|224105587|ref|XP_002313864.1|predicted protein [Populus trichocarpa] >gi|222850272|gb|EEE87819.1| predicted protein [Populus trichocarpa]	XP_002313864	5.4645e-88	67	329.717	357	242
Chr1	HAU2307b	1662	PREDICTED: similar to leucine-rich repeat family protein	0	0	0	1	Vitis vinifera	gi|225428877|ref|XP_002282482.1|PREDICTED: similar to leucine-rich repeat family protein [Vitis vinifera]	XP_002282482	1.20467e-91	79	298.901	233	185
Chr2	TMB2386a	641	conserved hypothetical protein	0	0	0	1	Streptomyces ghanaensis ATCC 14672	gi|291440321|ref|ZP_06579711.1|conserved hypothetical protein [Streptomyces ghanaensis ATCC 14672] >gi|118132570|gb|ABK60177.1| putative reverse transcriptase [Zingiber officinale] >gi|291343216|gb|EFE70172.1| conserved hypothetical protein [Streptomyces ghanaensis ATCC 14672]	ZP_06579711	3.35324e-19	100	98.9821	46	46
Chr2	HAU0296	1011	chloroplast biotin carboxylase	0	0	0	1	Gossypium hirsutum	gi|145910320|gb|ABP98813.1|chloroplast biotin carboxylase [Gossypium hirsutum]	ABP98813	9.57937e-89	81	331.257	229	186
Chr2	HAU1980a	722	PREDICTED: hypothetical protein	0	0	0	1	Vitis vinifera	gi|225463916|ref|XP_002266803.1|PREDICTED: hypothetical protein [Vitis vinifera]	XP_002266803	2.80491e-82	78	308.916	237	186
Chr2	NAU3189a	731	calmodulin-binding protein	0	0	0	1	Arabidopsis lyrata subsp. lyrata	gi|297328875|gb|EFH59294.1|calmodulin-binding protein [Arabidopsis lyrata subsp. lyrata]	EFH59294	1.48778e-14	87	83.9593	49	43
Chr2	BNL2651	461	predicted protein	0	0	1	0	Populus trichocarpa	gi|224108719|ref|XP_002314944.1|predicted protein [Populus trichocarpa] >gi|222863984|gb|EEF01115.1| predicted protein [Populus trichocarpa]	XP_002314944	1.95242e-12	95	75.485	41	39
Chr2	NAU3485a	718	unnamed protein product	0	0	0	1	Vitis vinifera	gi|270229628|emb|CBI18550.1|unnamed protein product [Vitis vinifera]	CBI18550	1.30279e-47	80	193.741	142	115
Chr2	HAU2643	911	transcription factor, putative	0	0	0	1	Ricinus communis	gi|255555865|ref|XP_002518968.1|transcription factor, putative [Ricinus communis] >gi|223541955|gb|EEF43501.1| transcription factor, putative [Ricinus communis]	XP_002518968	4.91677e-56	71	201.06	203	146
Chr2	DPL0046	832	PREDICTED: hypothetical protein	0	0	0	1	Vitis vinifera	gi|225442192|ref|XP_002276785.1|PREDICTED: hypothetical protein [Vitis vinifera]	XP_002276785	1.62531e-29	98	134.035	68	67
Chr2	NAU3875	744	secondary cell wall-related glycosyltransferase family 8	0	0	0	1	Populus tremula x Populus tremuloides	gi|60657590|gb|AAX33316.1|secondary cell wall-related glycosyltransferase family 8 [Populus tremula x Populus tremuloides]	AAX33316	2.14125e-64	74	249.595	185	137
Chr2	TMB514	680	conserved hypothetical protein	0	0	0	1	Escherichia coli B354	gi|293409609|ref|ZP_06653185.1|conserved hypothetical protein [Escherichia coli B354] >gi|291470077|gb|EFF12561.1| conserved hypothetical protein [Escherichia coli B354]	ZP_06653185	6.63776e-19	100	98.2117	47	47
Chr2	NAU3626	661	PREDICTED: hypothetical protein	0	0	0	1	Vitis vinifera	gi|225454641|ref|XP_002267090.1|PREDICTED: hypothetical protein [Vitis vinifera]	XP_002267090	1.04774e-58	96	230.335	121	117
Chr2	DPL0216	662	predicted protein	0	0	1	0	Populus trichocarpa	gi|224126181|ref|XP_002319776.1|predicted protein [Populus trichocarpa] >gi|222858152|gb|EEE95699.1| predicted protein [Populus trichocarpa]	XP_002319776	5.45643e-07	67	58.5362	52	35
Chr2	HAU0306	659	PREDICTED: hypothetical protein	0	0	0	1	Vitis vinifera	gi|225454641|ref|XP_002267090.1|PREDICTED: hypothetical protein [Vitis vinifera]	XP_002267090	2.82739e-48	71	195.667	170	122
Chr2	NAU2908b	754	conserved hypothetical protein	0	0	0	1	Ricinus communis	gi|255580872|ref|XP_002531255.1|conserved hypothetical protein [Ricinus communis] >gi|223529140|gb|EEF31119.1| conserved hypothetical protein [Ricinus communis]	XP_002531255	1.53607e-33	67	147.132	188	127
Chr2	NAU4035b	854	DNA binding protein, putative	0	0	0	1	Ricinus communis	gi|255584860|ref|XP_002533146.1|DNA binding protein, putative [Ricinus communis] >gi|223527057|gb|EEF29242.1| DNA binding protein, putative [Ricinus communis]	XP_002533146	3.07931e-23	59	113.235	197	117
Chr2	HAU0880b	1213	xyloglucan endotransglycosylase/hydrolase	0	0	0	1	Gossypium raimondii	gi|166343775|gb|ABY86635.1|xyloglucan endotransglycosylase/hydrolase [Gossypium raimondii]	ABY86635	2.84096e-157	95	559.296	283	270
Chr2	HAU2803	838	PREDICTED: hypothetical protein, partial	0	0	0	1	Vitis vinifera	gi|225467191|ref|XP_002262610.1|PREDICTED: hypothetical protein, partial [Vitis vinifera]	XP_002262610	8.69907e-47	80	191.43	179	144
Chr2	HAU1155	1208	Receptor protein kinase CLAVATA1 precursor, putative	0	0	0	1	Ricinus communis	gi|255582421|ref|XP_002531999.1|Receptor protein kinase CLAVATA1 precursor, putative [Ricinus communis] >gi|223528358|gb|EEF30398.1| Receptor protein kinase CLAVATA1 precursor, putative [Ricinus communis]	XP_002531999	7.41957e-158	87	561.222	373	328
Chr2	NAU2761a	720	conserved hypothetical protein	0	0	0	1	Ricinus communis	gi|255584984|ref|XP_002533203.1|conserved hypothetical protein [Ricinus communis] >gi|223526979|gb|EEF29174.1| conserved hypothetical protein [Ricinus communis]	XP_002533203	1.11586e-38	85	164.081	142	121
Chr2	NAU3684	858	DNA binding protein, putative	0	0	0	1	Ricinus communis	gi|255562645|ref|XP_002522328.1|DNA binding protein, putative [Ricinus communis] >gi|223538406|gb|EEF40012.1| DNA binding protein, putative [Ricinus communis]	XP_002522328	1.75988e-42	61	177.178	259	158
Chr2	NAU2858	699	lactoylglutathione lyase, putative	0	0	0	1	Ricinus communis	gi|255581408|ref|XP_002531512.1|lactoylglutathione lyase, putative [Ricinus communis] >gi|223528865|gb|EEF30866.1| lactoylglutathione lyase, putative [Ricinus communis]	XP_002531512	5.00144e-41	80	171.785	123	99
Chr2	NAU3419c	834	phospholipase D delta isoform 1a	0	0	0	1	Gossypium hirsutum	gi|22795064|gb|AAN05433.1|phospholipase D delta isoform 1a [Gossypium hirsutum]	AAN05433	6.70343e-116	100	421.009	202	202
Chr2	NAU3775	739	conserved hypothetical protein	0	0	0	1	Ricinus communis	gi|255580629|ref|XP_002531137.1|conserved hypothetical protein [Ricinus communis] >gi|223529250|gb|EEF31222.1| conserved hypothetical protein [Ricinus communis]	XP_002531137	7.56943e-22	68	108.227	124	85
Chr2	HAU2001	574	nucleic acid binding protein, putative	0	0	0	1	Ricinus communis	gi|255580647|ref|XP_002531146.1|nucleic acid binding protein, putative [Ricinus communis] >gi|223529259|gb|EEF31231.1| nucleic acid binding protein, putative [Ricinus communis]	XP_002531146	1.03267e-28	62	130.183	143	90
Chr3	NAU3083	868	unnamed protein product	0	0	0	1	Vitis vinifera	gi|296088907|emb|CBI38456.3|unnamed protein product [Vitis vinifera]	CBI38456	5.77457e-41	67	172.17	240	163
Chr3	NAU2836	802	predicted protein	0	0	1	0	Populus trichocarpa	gi|224126395|ref|XP_002329543.1|predicted protein [Populus trichocarpa] >gi|222870252|gb|EEF07383.1| predicted protein [Populus trichocarpa]	XP_002329543	2.32551e-38	65	163.31	200	131
Chr3	HAU0292	459	predicted protein	0	0	1	0	Populus trichocarpa	gi|224125020|ref|XP_002329871.1|predicted protein [Populus trichocarpa] >gi|222871108|gb|EEF08239.1| predicted protein [Populus trichocarpa]	XP_002329871	5.66751e-20	91	100.523	48	44
Chr3	MUCS547	255	predicted protein	0	0	1	0	Populus trichocarpa	gi|224125020|ref|XP_002329871.1|predicted protein [Populus trichocarpa] >gi|222871108|gb|EEF08239.1| predicted protein [Populus trichocarpa]	XP_002329871	2.00757e-20	90	102.064	51	46
Chr3	NAU3172	579	predicted protein	0	0	1	0	Populus trichocarpa	gi|224125020|ref|XP_002329871.1|predicted protein [Populus trichocarpa] >gi|222871108|gb|EEF08239.1| predicted protein [Populus trichocarpa]	XP_002329871	2.45304e-33	92	145.591	75	69
Chr3	NAU3839b	843	conserved hypothetical protein	0	0	0	1	Ricinus communis	gi|255564798|ref|XP_002523393.1|conserved hypothetical protein [Ricinus communis] >gi|223537343|gb|EEF38972.1| conserved hypothetical protein [Ricinus communis]	XP_002523393	3.07885e-68	81	262.692	198	161
Chr3	NAU5233	843	conserved hypothetical protein	0	0	0	1	Ricinus communis	gi|255564798|ref|XP_002523393.1|conserved hypothetical protein [Ricinus communis] >gi|223537343|gb|EEF38972.1| conserved hypothetical protein [Ricinus communis]	XP_002523393	3.94672e-41	93	157.147	94	88
Chr3	NAU3479	714	PREDICTED: hypothetical protein	0	0	0	1	Vitis vinifera	gi|225434441|ref|XP_002277656.1|PREDICTED: hypothetical protein [Vitis vinifera]	XP_002277656	4.42509e-56	80	221.861	203	164
Chr3	BNL3408b	236	hypothetical protein	0	0	0	1	Vitis vinifera	gi|147777234|emb|CAN76635.1|hypothetical protein [Vitis vinifera]	CAN76635	6.1879e-06	48	53.9138	80	39
Chr3	HAU0920	1886	PREDICTED: hypothetical protein isoform 1	0	0	0	1	Vitis vinifera	gi|225434974|ref|XP_002283965.1|PREDICTED: hypothetical protein isoform 1 [Vitis vinifera]	XP_002283965	0	91	685.256	448	408
Chr3	HAU2860b	606	protein with unknown function	0	1	0	0	Ricinus communis	gi|255536713|ref|XP_002509423.1|protein with unknown function [Ricinus communis] >gi|223549322|gb|EEF50810.1| protein with unknown function [Ricinus communis]	XP_002509423	9.47852e-26	86	120.553	69	60
Chr3	HAU3176b	834	eukaryotic peptide chain release factor subunit, putative	0	0	0	1	Ricinus communis	gi|255543296|ref|XP_002512711.1|eukaryotic peptide chain release factor subunit, putative [Ricinus communis] >gi|223548672|gb|EEF50163.1| eukaryotic peptide chain release factor subunit, putative [Ricinus communis]	XP_002512711	7.83149e-40	94	168.318	90	85
Chr3	HAU1624	831	mitogen-activated protein kinase 1	0	0	0	1	Arachis hypogaea	gi|71068415|gb|AAZ23128.1|mitogen-activated protein kinase 1 [Arachis hypogaea]	AAZ23128	2.96889e-23	98	113.235	56	55
Chr3	NAU3309b	774	eukaryotic peptide chain release factor subunit, putative	0	0	0	1	Ricinus communis	gi|255543296|ref|XP_002512711.1|eukaryotic peptide chain release factor subunit, putative [Ricinus communis] >gi|223548672|gb|EEF50163.1| eukaryotic peptide chain release factor subunit, putative [Ricinus communis]	XP_002512711	7.80755e-36	92	154.836	83	77
Chr3	NAU3671	758	wound-responsive protein, putative	0	0	0	1	Arabidopsis thaliana	gi|21593594|gb|AAM65561.1|wound-responsive protein, putative [Arabidopsis thaliana]	AAM65561	5.27536e-66	89	254.988	165	148
Chr3	MUSS444	754	low molecular weight heat shock protein	0	0	0	1	Gossypium hirsutum	gi|159138943|gb|ABW89471.1|low molecular weight heat shock protein [Gossypium hirsutum]	ABW89471	2.38689e-48	96	178.333	151	145
Chr3	NAU2928	763	AF242308_1mitogen-activated protein kinase	0	0	0	1	Euphorbia esula	gi|7649153|gb|AAF65766.1|AF242308_1mitogen-activated protein kinase [Euphorbia esula]	AAF65766	5.42735e-26	98	122.094	60	59
Chr3	NAU2929	710	AF242308_1mitogen-activated protein kinase	0	0	0	1	Euphorbia esula	gi|7649153|gb|AAF65766.1|AF242308_1mitogen-activated protein kinase [Euphorbia esula]	AAF65766	4.68098e-26	98	122.094	60	59
Chr3	NAU3394	731	big map kinase/bmk, putative	0	0	0	1	Ricinus communis	gi|255567750|ref|XP_002524853.1|big map kinase/bmk, putative [Ricinus communis] >gi|223535816|gb|EEF37477.1| big map kinase/bmk, putative [Ricinus communis]	XP_002524853	2.41284e-73	96	279.256	144	139
Chr3	BNL3267	561	salicylic acid-activated MAP kinase	0	0	0	1	Nicotiana tabacum	gi|2138340|gb|AAB58396.1|salicylic acid-activated MAP kinase [Nicotiana tabacum]	AAB58396	1.74139e-25	96	119.398	64	62
Chr3	NAU3382a	857	predicted protein	0	0	1	0	Populus trichocarpa	gi|224141067|ref|XP_002323896.1|predicted protein [Populus trichocarpa] >gi|222866898|gb|EEF04029.1| predicted protein [Populus trichocarpa]	XP_002323896	1.75221e-34	63	150.599	179	114
Chr3	DPL0901b	677	hypothetical protein SORBIDRAFT_01g049760	0	0	0	1	Sorghum bicolor	gi|242037205|ref|XP_002465997.1|hypothetical protein SORBIDRAFT_01g049760 [Sorghum bicolor] >gi|241919851|gb|EER92995.1| hypothetical protein SORBIDRAFT_01g049760 [Sorghum bicolor]	XP_002465997	3.9934e-08	74	62.3882	59	44
Chr3	HAU0992	669	big map kinase/bmk, putative	0	0	0	1	Ricinus communis	gi|255567750|ref|XP_002524853.1|big map kinase/bmk, putative [Ricinus communis] >gi|223535816|gb|EEF37477.1| big map kinase/bmk, putative [Ricinus communis]	XP_002524853	9.75411e-76	96	286.96	148	143
Chr3	HAU0604	2046	PREDICTED: hypothetical protein	0	0	0	1	Vitis vinifera	gi|225425754|ref|XP_002276889.1|PREDICTED: hypothetical protein [Vitis vinifera]	XP_002276889	2.80963e-140	91	503.827	288	263
Chr3	Gh681a	569	ATP binding protein, putative	0	0	0	1	Ricinus communis	gi|255573210|ref|XP_002527534.1|ATP binding protein, putative [Ricinus communis] >gi|223533084|gb|EEF34843.1| ATP binding protein, putative [Ricinus communis]	XP_002527534	0.000175295	58	49.6766	56	33
Chr3	DPL0631	592	hypothetical protein ARALYDRAFT_894840	0	0	0	1	Arabidopsis lyrata subsp. lyrata	gi|297334612|gb|EFH65030.1|hypothetical protein ARALYDRAFT_894840 [Arabidopsis lyrata subsp. lyrata]	EFH65030	1.22029e-06	85	56.9954	34	29
Chr3	DPL0605	676	conserved hypothetical protein	0	0	0	1	Ricinus communis	gi|255572146|ref|XP_002527013.1|conserved hypothetical protein [Ricinus communis] >gi|223533648|gb|EEF35385.1| conserved hypothetical protein [Ricinus communis]	XP_002527013	2.33032e-24	60	116.316	151	91
Chr3	NAU3541	756	PREDICTED: hypothetical protein isoform 1	0	0	0	1	Vitis vinifera	gi|225425172|ref|XP_002264588.1|PREDICTED: hypothetical protein isoform 1 [Vitis vinifera] >gi|296088719|emb|CBI38169.3| unnamed protein product [Vitis vinifera]	XP_002264588	5.81909e-73	95	278.1	143	136
Chr3	NAU3573	805	unknown	0	1	0	0	Glycine max	gi|255641354|gb|ACU20954.1|unknown [Glycine max]	ACU20954	3.23187e-80	79	302.368	254	201
Chr3	MUSS162	479	unnamed protein product	0	0	0	1	Vitis vinifera	gi|270231076|emb|CBI20403.1|unnamed protein product [Vitis vinifera]	CBI20403	5.32693e-18	73	93.9745	57	42
Chr3	HAU2511	1227	small heat-shock protein, putative	0	0	0	1	Ricinus communis	gi|255546799|ref|XP_002514458.1|small heat-shock protein, putative [Ricinus communis] >gi|223546454|gb|EEF47954.1| small heat-shock protein, putative [Ricinus communis]	XP_002514458	1.14425e-20	68	105.531	106	73
Chr3	NAU5035	901	predicted protein	0	0	1	0	Populus trichocarpa	gi|224100181|ref|XP_002311777.1|predicted protein [Populus trichocarpa] >gi|222851597|gb|EEE89144.1| predicted protein [Populus trichocarpa]	XP_002311777	4.93704e-62	77	234.958	172	134
Chr3	HAU1322	999	predicted protein	0	0	1	0	Populus trichocarpa	gi|224056258|ref|XP_002298779.1|predicted protein [Populus trichocarpa] >gi|222846037|gb|EEE83584.1| predicted protein [Populus trichocarpa]	XP_002298779	1.49516e-94	96	350.517	183	176
Chr3	HAU2127a	949	kruppel-like zinc finger protein	0	0	0	1	Trifolium repens	gi|289540908|gb|ADD09582.1|kruppel-like zinc finger protein [Trifolium repens]	ADD09582	1.05799e-38	64	128.257	161	104
Chr3	HAU0875	1243	predicted protein	0	0	1	0	Populus trichocarpa	gi|224105711|ref|XP_002313907.1|predicted protein [Populus trichocarpa] >gi|222850315|gb|EEE87862.1| predicted protein [Populus trichocarpa]	XP_002313907	3.36761e-44	61	183.726	273	167
Chr3	HAU1192a	889	Thioredoxin domain-containing protein, putative	0	0	0	1	Ricinus communis	gi|255555217|ref|XP_002518645.1|Thioredoxin domain-containing protein, putative [Ricinus communis] >gi|223542026|gb|EEF43570.1| Thioredoxin domain-containing protein, putative [Ricinus communis]	XP_002518645	7.51604e-92	94	341.273	200	189
Chr3	HAU2024	625	predicted protein	0	0	1	0	Populus trichocarpa	gi|224105389|ref|XP_002313794.1|predicted protein [Populus trichocarpa] >gi|222850202|gb|EEE87749.1| predicted protein [Populus trichocarpa]	XP_002313794	1.87337e-27	91	126.331	69	63
Chr3	NAU2960a	673	plasma membrane intrinsic protein 2;5	0	0	0	1	Mimosa pudica	gi|60498693|dbj|BAD90701.1|plasma membrane intrinsic protein 2;5 [Mimosa pudica]	BAD90701	3.29041e-63	90	245.358	139	126
Chr3	NAU5289	921	predicted protein	0	0	1	0	Populus trichocarpa	gi|224103327|ref|XP_002313012.1|predicted protein [Populus trichocarpa] >gi|222849420|gb|EEE86967.1| predicted protein [Populus trichocarpa]	XP_002313012	1.32825e-46	51	191.045	310	160
Chr4	HAU0751	769	PREDICTED: hypothetical protein isoform 1	0	0	0	1	Vitis vinifera	gi|225424307|ref|XP_002284689.1|PREDICTED: hypothetical protein isoform 1 [Vitis vinifera]	XP_002284689	1.63082e-86	95	323.168	169	161
Chr4	HAU3302	751	predicted protein	0	0	1	0	Populus trichocarpa	gi|224111340|ref|XP_002315819.1|predicted protein [Populus trichocarpa] >gi|222864859|gb|EEF01990.1| predicted protein [Populus trichocarpa]	XP_002315819	1.07177e-51	87	127.872	97	85
Chr4	CIR122	379	AF367434_1phosphatidylinositol transfer-like protein IV	0	0	0	1	Lotus japonicus	gi|14486707|gb|AAK63248.1|AF367434_1phosphatidylinositol transfer-like protein IV [Lotus japonicus]	AAK63248	0.000579031	68	47.3654	47	32
Chr4	NAU5236	923	UDP-glucosyltransferase, putative	0	0	0	1	Ricinus communis	gi|255547035|ref|XP_002514575.1|UDP-glucosyltransferase, putative [Ricinus communis] >gi|223546179|gb|EEF47681.1| UDP-glucosyltransferase, putative [Ricinus communis]	XP_002514575	2.33004e-68	78	261.151	223	174
Chr4	HAU1895	728	predicted protein	0	0	1	0	Populus trichocarpa	gi|224111340|ref|XP_002315819.1|predicted protein [Populus trichocarpa] >gi|222864859|gb|EEF01990.1| predicted protein [Populus trichocarpa]	XP_002315819	1.0091e-55	79	220.705	188	150
Chr4	MUSB1112b	1135	squalene epoxidase	0	0	0	1	Gynostemma pentaphyllum	gi|229893912|gb|ACQ90301.1|squalene epoxidase [Gynostemma pentaphyllum]	ACQ90301	2.51069e-27	63	127.487	123	78
Chr4	NAU3868c	914	phosphatidylinositol-4-phosphate 5-kinase, putative	0	0	0	1	Ricinus communis	gi|255576804|ref|XP_002529289.1|phosphatidylinositol-4-phosphate 5-kinase, putative [Ricinus communis] >gi|223531278|gb|EEF33121.1| phosphatidylinositol-4-phosphate 5-kinase, putative [Ricinus communis]	XP_002529289	1.03147e-51	96	207.994	109	105
Chr4	HAU101	663	AF242312_1cyclophilin	0	0	0	1	Euphorbia esula	gi|7649161|gb|AAF65770.1|AF242312_1cyclophilin [Euphorbia esula]	AAF65770	5.1412e-21	98	105.145	53	52
Chr4	HAU086b	693	predicted protein	0	0	1	0	Populus trichocarpa	gi|224137706|ref|XP_002327192.1|predicted protein [Populus trichocarpa] >gi|222835507|gb|EEE73942.1| predicted protein [Populus trichocarpa]	XP_002327192	1.02676e-22	82	110.923	63	52
Chr4	DPL0494	518	hypothetical protein SORBIDRAFT_08g016450	0	0	0	1	Sorghum bicolor	gi|242083584|ref|XP_002442217.1|hypothetical protein SORBIDRAFT_08g016450 [Sorghum bicolor] >gi|241942910|gb|EES16055.1| hypothetical protein SORBIDRAFT_08g016450 [Sorghum bicolor]	XP_002442217	3.38694e-21	57	74.3294	76	44
Chr4	TMB2483b	526	PREDICTED: hypothetical protein	0	0	0	1	Vitis vinifera	gi|225470045|ref|XP_002266178.1|PREDICTED: hypothetical protein [Vitis vinifera]	XP_002266178	4.42781e-11	90	71.2478	41	37
Chr4	HAU2016	787	copper-transporting atpase paa1, putative	0	0	0	1	Ricinus communis	gi|255581361|ref|XP_002531490.1|copper-transporting atpase paa1, putative [Ricinus communis] >gi|223528899|gb|EEF30897.1| copper-transporting atpase paa1, putative [Ricinus communis]	XP_002531490	3.12931e-32	82	142.895	99	82
Chr4	NAU3791a	748	conserved hypothetical protein	0	0	0	1	Ricinus communis	gi|255547708|ref|XP_002514911.1|conserved hypothetical protein [Ricinus communis] >gi|223545962|gb|EEF47465.1| conserved hypothetical protein [Ricinus communis]	XP_002514911	6.76155e-42	82	174.866	128	105
Chr4	NAU3093	806	amine oxidase, putative	0	0	0	1	Ricinus communis	gi|255548572|ref|XP_002515342.1|amine oxidase, putative [Ricinus communis] >gi|223545286|gb|EEF46791.1| amine oxidase, putative [Ricinus communis]	XP_002515342	1.89031e-88	84	329.717	268	226
Chr4	NAU3777a	517	MADS box protein GHMADS-1	0	0	0	1	Gossypium hirsutum	gi|23194451|gb|AAN15182.1|MADS box protein GHMADS-1 [Gossypium hirsutum]	AAN15182	1.89865e-35	97	152.14	75	73
Chr4	NAU2363	550	glutamine synthase	0	0	0	1	Gossypium hirsutum	gi|211906462|gb|ACJ11724.1|glutamine synthase [Gossypium hirsutum]	ACJ11724	3.35717e-47	100	191.43	93	93
Chr4	BNL530	276	NAC domain protein, IPR003441	0	0	0	1	Populus trichocarpa	gi|224053533|ref|XP_002297860.1|NAC domain protein, IPR003441 [Populus trichocarpa] >gi|222845118|gb|EEE82665.1| NAC domain protein, IPR003441 [Populus trichocarpa]	XP_002297860	1.55176e-17	97	92.4337	46	45
Chr4	NAU2654	839	PREDICTED: hypothetical protein isoform 1	0	0	0	1	Vitis vinifera	gi|225424859|ref|XP_002273830.1|PREDICTED: hypothetical protein isoform 1 [Vitis vinifera] >gi|225424861|ref|XP_002273871.1| PREDICTED: hypothetical protein isoform 2 [Vitis vinifera]	XP_002273830	8.0669e-77	84	291.197	209	176
Chr4	HAU1300	825	protein phosphatase-2c, putative	0	0	0	1	Ricinus communis	gi|255571497|ref|XP_002526696.1|protein phosphatase-2c, putative [Ricinus communis] >gi|223533996|gb|EEF35718.1| protein phosphatase-2c, putative [Ricinus communis]	XP_002526696	7.63171e-56	62	221.476	253	159
Chr4	NAU3825b	857	predicted protein	0	0	1	0	Populus trichocarpa	gi|224090661|ref|XP_002309047.1|predicted protein [Populus trichocarpa] >gi|222855023|gb|EEE92570.1| predicted protein [Populus trichocarpa]	XP_002309047	1.66595e-93	88	346.665	219	193
Chr4	NAU3491	792	hypothetical protein POPTRDRAFT_762826	0	0	0	1	Populus trichocarpa	gi|224088188|ref|XP_002308361.1|hypothetical protein POPTRDRAFT_762826 [Populus trichocarpa] >gi|222854337|gb|EEE91884.1| hypothetical protein POPTRDRAFT_762826 [Populus trichocarpa]	XP_002308361	1.92392e-37	68	160.229	151	104
Chr4	NAU2672a	859	bel1 homeotic protein, putative	0	0	0	1	Ricinus communis	gi|255537553|ref|XP_002509843.1|bel1 homeotic protein, putative [Ricinus communis] >gi|223549742|gb|EEF51230.1| bel1 homeotic protein, putative [Ricinus communis]	XP_002509843	1.41321e-108	82	396.741	280	232
Chr4	DPL0273	418	predicted protein	0	0	1	0	Populus trichocarpa	gi|224091913|ref|XP_002309397.1|predicted protein [Populus trichocarpa] >gi|222855373|gb|EEE92920.1| predicted protein [Populus trichocarpa]	XP_002309397	2.28842e-24	70	115.161	111	78
Chr4	NAU5180b	865	predicted protein	0	0	1	0	Populus trichocarpa	gi|224090661|ref|XP_002309047.1|predicted protein [Populus trichocarpa] >gi|222855023|gb|EEE92570.1| predicted protein [Populus trichocarpa]	XP_002309047	2.00755e-94	87	349.747	224	196
Chr4	HAU1056a	610	PREDICTED: hypothetical protein	0	0	0	1	Vitis vinifera	gi|225466239|ref|XP_002267800.1|PREDICTED: hypothetical protein [Vitis vinifera] >gi|225468167|ref|XP_002272054.1| PREDICTED: hypothetical protein [Vitis vinifera] >gi|270240114|emb|CBI27346.1| unnamed protein product [Vitis vinifera]	XP_002267800	2.21593e-22	98	109.383	51	50
Chr4	HAU3120	908	unnamed protein product	0	0	0	1	Vitis vinifera	gi|270243346|emb|CBI30286.1|unnamed protein product [Vitis vinifera]	CBI30286	1.16524e-87	92	327.405	200	184
Chr4	HAU1332	299	predicted protein	0	0	1	0	Populus trichocarpa	gi|224139902|ref|XP_002323332.1|predicted protein [Populus trichocarpa] >gi|222867962|gb|EEF05093.1| predicted protein [Populus trichocarpa]	XP_002323332	1.73474e-16	100	88.9669	44	44
Chr4	DPL0299	699	PREDICTED: hypothetical protein	0	0	0	1	Vitis vinifera	gi|225461679|ref|XP_002283164.1|PREDICTED: hypothetical protein [Vitis vinifera]	XP_002283164	1.14768e-53	86	213.772	144	125
Chr4	HAU2085	1497	predicted protein	0	0	1	0	Populus trichocarpa	gi|224090661|ref|XP_002309047.1|predicted protein [Populus trichocarpa] >gi|222855023|gb|EEE92570.1| predicted protein [Populus trichocarpa]	XP_002309047	2.51154e-92	86	343.969	226	196
Chr4	CIR222	395	unknown	0	1	0	0	Glycine max	gi|255629139|gb|ACU14914.1|unknown [Glycine max]	ACU14914	0.000765975	50	46.9802	73	37
Chr4	DPL0573	797	conserved hypothetical protein	0	0	0	1	Streptomyces ghanaensis ATCC 14672	gi|291440321|ref|ZP_06579711.1|conserved hypothetical protein [Streptomyces ghanaensis ATCC 14672] >gi|118132570|gb|ABK60177.1| putative reverse transcriptase [Zingiber officinale] >gi|291343216|gb|EFE70172.1| conserved hypothetical protein [Streptomyces ghanaensis ATCC 14672]	ZP_06579711	4.20301e-16	100	89.3521	41	41
Chr4	NAU3592	699	galactosyltransferase family protein	0	0	0	1	Arabidopsis lyrata subsp. lyrata	gi|297313370|gb|EFH43793.1|galactosyltransferase family protein [Arabidopsis lyrata subsp. lyrata]	EFH43793	1.26597e-60	94	236.884	123	116
Chr4	HAU1400	955	Ethylene-responsive transcription factor, putative	0	0	0	1	Ricinus communis	gi|255580742|ref|XP_002531192.1|Ethylene-responsive transcription factor, putative [Ricinus communis] >gi|223529194|gb|EEF31169.1| Ethylene-responsive transcription factor, putative [Ricinus communis]	XP_002531192	2.72726e-45	68	181.8	179	123
Chr5	NAU3737	661	predicted protein	0	0	1	0	Populus trichocarpa	gi|224068506|ref|XP_002326134.1|predicted protein [Populus trichocarpa] >gi|222833327|gb|EEE71804.1| predicted protein [Populus trichocarpa]	XP_002326134	2.88655e-16	60	89.3521	133	80
Chr5	NAU4034	762	AF367245_1ceramide glucosyltransferase	0	0	0	1	Gossypium arboreum	gi|14718995|gb|AAK73021.1|AF367245_1ceramide glucosyltransferase [Gossypium arboreum]	AAK73021	2.93013e-80	91	302.368	174	160
Chr5	NAU3450	693	unnamed protein product	0	0	0	1	Vitis vinifera	gi|296081764|emb|CBI20769.3|unnamed protein product [Vitis vinifera]	CBI20769	1.21287e-23	96	114.005	52	50
Chr5	NAU3607	866	AF367245_1ceramide glucosyltransferase	0	0	0	1	Gossypium arboreum	gi|14718995|gb|AAK73021.1|AF367245_1ceramide glucosyltransferase [Gossypium arboreum]	AAK73021	1.10414e-84	92	317.39	182	168
Chr5	HAU1797	821	DNA binding protein, putative	0	0	0	1	Ricinus communis	gi|255546499|ref|XP_002514309.1|DNA binding protein, putative [Ricinus communis] >gi|223546765|gb|EEF48263.1| DNA binding protein, putative [Ricinus communis]	XP_002514309	5.10244e-72	82	270.011	235	194
Chr5	MUSS106	570	PREDICTED: hypothetical protein	0	0	0	1	Vitis vinifera	gi|225444609|ref|XP_002274986.1|PREDICTED: hypothetical protein [Vitis vinifera] >gi|270240524|emb|CBI27753.1| unnamed protein product [Vitis vinifera]	XP_002274986	5.66693e-43	92	177.563	97	90
Chr5	NAU3828	697	predicted protein	0	0	1	0	Populus trichocarpa	gi|224068568|ref|XP_002326147.1|predicted protein [Populus trichocarpa] >gi|118488161|gb|ABK95900.1| unknown [Populus trichocarpa] >gi|222833340|gb|EEE71817.1| predicted protein [Populus trichocarpa]	XP_002326147	1.86849e-64	83	249.595	158	132
Chr5	NAU3012a	869	PREDICTED: hypothetical protein	0	0	0	1	Vitis vinifera	gi|225444724|ref|XP_002277991.1|PREDICTED: hypothetical protein [Vitis vinifera] >gi|270240577|emb|CBI27806.1| unnamed protein product [Vitis vinifera]	XP_002277991	2.72481e-99	88	365.925	231	204
Chr5	NAU3197b	853	unknown	0	1	0	0	Glycine max	gi|255648004|gb|ACU24458.1|unknown [Glycine max]	ACU24458	2.43863e-93	95	293.893	146	140
Chr5	NAU5387	755	unknown	0	1	0	0	Glycine max	gi|255648004|gb|ACU24458.1|unknown [Glycine max]	ACU24458	2.79938e-35	90	152.91	84	76
Chr5	HAU0633	1526	bsu-protein phosphatase, putative	0	0	0	1	Ricinus communis	gi|255545339|ref|XP_002513730.1|bsu-protein phosphatase, putative [Ricinus communis] >gi|223547181|gb|EEF48677.1| bsu-protein phosphatase, putative [Ricinus communis]	XP_002513730	2.72551e-149	100	444.506	216	216
Chr5	DPL0838b	505	predicted protein	0	0	1	0	Populus trichocarpa	gi|224102989|ref|XP_002312882.1|predicted protein [Populus trichocarpa] >gi|222849290|gb|EEE86837.1| predicted protein [Populus trichocarpa]	XP_002312882	9.53633e-18	95	93.2041	47	45
Chr5	DPL0225a	482	predicted protein	0	0	1	0	Populus trichocarpa	gi|224099073|ref|XP_002311365.1|predicted protein [Populus trichocarpa] >gi|222851185|gb|EEE88732.1| predicted protein [Populus trichocarpa]	XP_002311365	8.16196e-27	55	123.25	145	81
Chr5	HAU0878a	1008	E6	0	0	0	1	Gossypium barbadense	gi|1000088|gb|AAB03081.1|E6 [Gossypium barbadense] >gi|1000090|gb|AAB03085.1| E6 [Gossypium barbadense] >gi|209361539|gb|ACI43386.1| E6-2 protein kinase [Gossypium hirsutum]	AAB03081	1.96903e-118	100	429.869	234	234
Chr5	NAU3416	689	predicted protein	0	0	1	0	Populus trichocarpa	gi|224066215|ref|XP_002302029.1|predicted protein [Populus trichocarpa] >gi|222843755|gb|EEE81302.1| predicted protein [Populus trichocarpa]	XP_002302029	4.99321e-13	83	72.7886	53	44
Chr5	NAU5273	964	DNA-3-methyladenine glycosylase, putative	0	0	0	1	Ricinus communis	gi|255538662|ref|XP_002510396.1|DNA-3-methyladenine glycosylase, putative [Ricinus communis] >gi|223551097|gb|EEF52583.1| DNA-3-methyladenine glycosylase, putative [Ricinus communis]	XP_002510396	1.59318e-37	95	160.999	86	82
Chr5	NAU5015	940	predicted protein	0	0	1	0	Populus trichocarpa	gi|224095105|ref|XP_002310346.1|predicted protein [Populus trichocarpa] >gi|222853249|gb|EEE90796.1| predicted protein [Populus trichocarpa]	XP_002310346	1.61687e-63	83	247.284	160	134
Chr5	NAU5255a	756	conserved hypothetical protein	0	0	0	1	Ricinus communis	gi|255557223|ref|XP_002519642.1|conserved hypothetical protein [Ricinus communis] >gi|223541059|gb|EEF42615.1| conserved hypothetical protein [Ricinus communis]	XP_002519642	8.5601e-08	61	61.6178	84	52
Chr5	NAU2630	865	DEAD-box RNA helicase-like protein	0	0	0	1	Prunus persica	gi|283049400|gb|ADB07168.1|DEAD-box RNA helicase-like protein [Prunus persica] >gi|283049402|gb|ADB07169.1| DEAD-box RNA helicase-like protein [Prunus persica]	ADB07168	3.08288e-111	98	405.601	211	208
Chr5	NAU3212	786	unknown	0	1	0	0	Glycine max	gi|255644828|gb|ACU22915.1|unknown [Glycine max]	ACU22915	9.02084e-64	96	247.669	130	126
Chr5	NAU5160	763	bromodomain protein	0	0	0	1	Populus trichocarpa	gi|224061867|ref|XP_002300638.1|bromodomain protein [Populus trichocarpa] >gi|222842364|gb|EEE79911.1| bromodomain protein [Populus trichocarpa]	XP_002300638	1.08851e-42	67	177.563	233	157
Chr5	NAU3935a	814	inorganic pyrophosphatase	0	0	0	1	Nicotiana tabacum	gi|790479|emb|CAA58701.1|inorganic pyrophosphatase [Nicotiana tabacum]	CAA58701	7.09792e-91	99	337.806	175	174
Chr5	HAU2223	984	predicted protein	0	0	1	0	Populus trichocarpa	gi|224073586|ref|XP_002304116.1|predicted protein [Populus trichocarpa] >gi|222841548|gb|EEE79095.1| predicted protein [Populus trichocarpa]	XP_002304116	6.50333e-34	72	149.058	136	99
Chr5	HAU2783a	797	unnamed protein product	0	0	0	1	Vitis vinifera	gi|270253424|emb|CBI35822.1|unnamed protein product [Vitis vinifera]	CBI35822	0.000216361	72	50.447	70	51
Chr5	DPL0368	586	DNA binding protein, putative	0	0	0	1	Ricinus communis	gi|255576609|ref|XP_002529195.1|DNA binding protein, putative [Ricinus communis] >gi|223531373|gb|EEF33209.1| DNA binding protein, putative [Ricinus communis]	XP_002529195	4.64462e-11	79	71.633	73	58
Chr5	HAU3372	863	auxin-repressed protein-like protein ARP1	0	0	0	1	Manihot esculenta	gi|62526583|gb|AAX84677.1|auxin-repressed protein-like protein ARP1 [Manihot esculenta]	AAX84677	5.34657e-31	78	139.043	102	80
Chr5	NAU3097	849	conserved hypothetical protein	0	0	0	1	Ricinus communis	gi|255536741|ref|XP_002509437.1|conserved hypothetical protein [Ricinus communis] >gi|223549336|gb|EEF50824.1| conserved hypothetical protein [Ricinus communis]	XP_002509437	1.11532e-49	88	201.06	123	109
Chr5	Gh109a	591	predicted protein	0	0	1	0	Populus trichocarpa	gi|224078910|ref|XP_002305676.1|predicted protein [Populus trichocarpa] >gi|222848640|gb|EEE86187.1| predicted protein [Populus trichocarpa]	XP_002305676	4.72644e-17	82	69.707	40	33
Chr5	HAU1034	831	PREDICTED: hypothetical protein	0	0	0	1	Vitis vinifera	gi|225467688|ref|XP_002270863.1|PREDICTED: hypothetical protein [Vitis vinifera]	XP_002270863	1.01567e-39	83	167.933	103	86
Chr5	Gh381a	594	unnamed protein product	0	0	0	1	Vitis vinifera	gi|296080911|emb|CBI18755.3|unnamed protein product [Vitis vinifera]	CBI18755	4.20751e-12	80	46.595	35	28
Chr5	NAU1339	776	hypothetical protein RCOM_0453340	0	0	0	1	Ricinus communis	gi|255583334|ref|XP_002532428.1|hypothetical protein RCOM_0453340 [Ricinus communis] >gi|223527848|gb|EEF29943.1| hypothetical protein RCOM_0453340 [Ricinus communis]	XP_002532428	6.01298e-37	75	92.8189	68	51
Chr5	NAU2736	678	PREDICTED: hypothetical protein	0	0	0	1	Vitis vinifera	gi|225457919|ref|XP_002279510.1|PREDICTED: hypothetical protein [Vitis vinifera]	XP_002279510	1.93578e-10	77	70.0922	84	65
Chr5	NAU3325	639	predicted protein	0	0	1	0	Populus trichocarpa	gi|224072447|ref|XP_002303736.1|predicted protein [Populus trichocarpa] >gi|222841168|gb|EEE78715.1| predicted protein [Populus trichocarpa]	XP_002303736	8.22111e-34	76	147.517	112	86
Chr5	HAU0535	605	lipid transfer protein 3 precursor	0	0	0	1	Gossypium hirsutum	gi|11095210|gb|AAG29777.1|lipid transfer protein 3 precursor [Gossypium hirsutum] >gi|208427031|gb|ACI26697.1| lipid transfer protein [Gossypium hirsutum]	AAG29777	4.17435e-42	97	171.785	86	84
Chr5	HAU1952b	721	predicted protein	0	0	1	0	Populus trichocarpa	gi|224062123|ref|XP_002300766.1|predicted protein [Populus trichocarpa] >gi|222842492|gb|EEE80039.1| predicted protein [Populus trichocarpa]	XP_002300766	1.61504e-29	76	133.65	98	75
Chr5	DPL0156	608	PREDICTED: hypothetical protein	0	0	0	1	Vitis vinifera	gi|225458452|ref|XP_002282085.1|PREDICTED: hypothetical protein [Vitis vinifera]	XP_002282085	1.89976e-48	84	112.849	75	63
Chr5	HAU1197	976	predicted protein	0	0	1	0	Populus trichocarpa	gi|224137370|ref|XP_002327109.1|predicted protein [Populus trichocarpa] >gi|222835424|gb|EEE73859.1| predicted protein [Populus trichocarpa]	XP_002327109	4.41245e-51	66	206.068	277	184
Chr5	HAU0627	1634	PREDICTED: hypothetical protein	0	0	0	1	Vitis vinifera	gi|225458713|ref|XP_002285001.1|PREDICTED: hypothetical protein [Vitis vinifera] >gi|270252861|emb|CBI19472.1| unnamed protein product [Vitis vinifera]	XP_002285001	1.43159e-112	80	411.379	312	252
Chr5	NAU3036	857	predicted protein	0	0	1	0	Populus trichocarpa	gi|224126607|ref|XP_002319879.1|predicted protein [Populus trichocarpa] >gi|222858255|gb|EEE95802.1| predicted protein [Populus trichocarpa]	XP_002319879	3.17113e-60	65	236.113	264	172
Chr5	NAU2932b	836	predicted protein	0	0	1	0	Populus trichocarpa	gi|224081949|ref|XP_002306539.1|predicted protein [Populus trichocarpa] >gi|222855988|gb|EEE93535.1| predicted protein [Populus trichocarpa]	XP_002306539	4.00352e-52	70	209.149	220	155
Chr5	NAU5299	919	predicted protein	0	0	1	0	Populus trichocarpa	gi|224081949|ref|XP_002306539.1|predicted protein [Populus trichocarpa] >gi|222855988|gb|EEE93535.1| predicted protein [Populus trichocarpa]	XP_002306539	6.09934e-76	74	288.5	264	196
Chr5	HAU0576	3705	auxin response factor 2	0	0	0	1	Gossypium arboreum	gi|73697836|gb|AAZ81522.1|auxin response factor 2 [Gossypium arboreum]	AAZ81522	0	100	1902.1	1099	1099
Chr5	MUCS108	662	conserved hypothetical protein	0	0	0	1	Ricinus communis	gi|255545646|ref|XP_002513883.1|conserved hypothetical protein [Ricinus communis] >gi|223546969|gb|EEF48466.1| conserved hypothetical protein [Ricinus communis]	XP_002513883	9.56472e-28	87	127.487	102	89
Chr5	NAU3014	783	conserved hypothetical protein	0	0	0	1	Ricinus communis	gi|255545646|ref|XP_002513883.1|conserved hypothetical protein [Ricinus communis] >gi|223546969|gb|EEF48466.1| conserved hypothetical protein [Ricinus communis]	XP_002513883	9.32626e-37	71	157.918	170	121
Chr5	NAU861	651	PREDICTED: hypothetical protein	0	0	0	1	Vitis vinifera	gi|225469445|ref|XP_002268638.1|PREDICTED: hypothetical protein [Vitis vinifera]	XP_002268638	3.46272e-22	95	90.1225	46	44
Chr5	MUSS118	662	conserved hypothetical protein	0	0	0	1	Ricinus communis	gi|255545646|ref|XP_002513883.1|conserved hypothetical protein [Ricinus communis] >gi|223546969|gb|EEF48466.1| conserved hypothetical protein [Ricinus communis]	XP_002513883	9.56472e-28	87	127.487	102	89
Chr5	HAU1496	783	T08550choline monooxygenase (EC 1.1.3.-) precursor - Arabidopsis thaliana >gi|4914413|emb|CAB43664.1| choline monooxygenase-like protein	0	0	0	1	Arabidopsis thaliana	gi|7484869|pir||T08550choline monooxygenase (EC 1.1.3.-) precursor - Arabidopsis thaliana >gi|4914413|emb|CAB43664.1| choline monooxygenase-like protein [Arabidopsis thaliana] >gi|7269888|emb|CAB79747.1| choline monooxygenase-like protein [Arabidopsis thaliana]	T08550	3.08936e-52	74	120.939	98	73
Chr5	NAU3620	855	conserved hypothetical protein	0	0	0	1	Ricinus communis	gi|255583336|ref|XP_002532429.1|conserved hypothetical protein [Ricinus communis] >gi|223527849|gb|EEF29944.1| conserved hypothetical protein [Ricinus communis]	XP_002532429	1.16717e-54	78	217.624	164	128
Chr5	MUSS219	687	hypothetical protein ARALYDRAFT_902160	0	0	0	1	Arabidopsis lyrata subsp. lyrata	gi|297325157|gb|EFH55577.1|hypothetical protein ARALYDRAFT_902160 [Arabidopsis lyrata subsp. lyrata]	EFH55577	1.11463e-13	83	80.8777	49	41
Chr5	NAU4057	858	PREDICTED: hypothetical protein isoform 2	0	0	0	1	Vitis vinifera	gi|225430924|ref|XP_002277082.1|PREDICTED: hypothetical protein isoform 2 [Vitis vinifera]	XP_002277082	2.21082e-61	80	239.965	156	126
Chr5	NAU5088	981	conserved hypothetical protein	0	0	0	1	Ricinus communis	gi|255583336|ref|XP_002532429.1|conserved hypothetical protein [Ricinus communis] >gi|223527849|gb|EEF29944.1| conserved hypothetical protein [Ricinus communis]	XP_002532429	1.48107e-54	72	217.624	198	144
Chr5	Gh83	675	unnamed protein product	0	0	0	1	Vitis vinifera	gi|296088042|emb|CBI35325.3|unnamed protein product [Vitis vinifera]	CBI35325	2.50131e-10	92	69.707	40	37
Chr5	BNL2448	303	unnamed protein product	0	0	0	1	Vitis vinifera	gi|296088042|emb|CBI35325.3|unnamed protein product [Vitis vinifera]	CBI35325	1.23409e-14	93	82.8037	47	44
Chr5	HAU1500	761	sucrose transporter 1	0	0	0	1	Hevea brasiliensis	gi|116008246|gb|ABJ51933.1|sucrose transporter 1 [Hevea brasiliensis]	ABJ51933	2.07755e-86	90	322.783	196	178
Chr5	HAU032	1167	sucrose transporter 1	0	0	0	1	Hevea brasiliensis	gi|116008246|gb|ABJ51933.1|sucrose transporter 1 [Hevea brasiliensis]	ABJ51933	8.86033e-92	89	341.658	222	199
Chr5	HAU2313	1360	predicted protein	0	0	1	0	Populus trichocarpa	gi|224146297|ref|XP_002325955.1|predicted protein [Populus trichocarpa] >gi|222862830|gb|EEF00337.1| predicted protein [Populus trichocarpa]	XP_002325955	1.56269e-130	79	470.7	349	276
Chr5	HAU2691a	1004	predicted protein	0	0	1	0	Populus trichocarpa	gi|224121852|ref|XP_002330669.1|predicted protein [Populus trichocarpa] >gi|222872273|gb|EEF09404.1| predicted protein [Populus trichocarpa]	XP_002330669	1.35296e-111	93	407.142	230	214
Chr5	HAU1168	581	DNA binding protein, putative	0	0	0	1	Ricinus communis	gi|255538654|ref|XP_002510392.1|DNA binding protein, putative [Ricinus communis] >gi|223551093|gb|EEF52579.1| DNA binding protein, putative [Ricinus communis]	XP_002510392	1.64541e-29	93	132.88	73	68
Chr5	HAU1385	692	Blue copper protein precursor, putative	0	0	0	1	Ricinus communis	gi|255545840|ref|XP_002513980.1|Blue copper protein precursor, putative [Ricinus communis] >gi|223547066|gb|EEF48563.1| Blue copper protein precursor, putative [Ricinus communis]	XP_002513980	1.56064e-39	85	166.777	98	84
Chr5	HAU1384	692	Blue copper protein precursor, putative	0	0	0	1	Ricinus communis	gi|255545840|ref|XP_002513980.1|Blue copper protein precursor, putative [Ricinus communis] >gi|223547066|gb|EEF48563.1| Blue copper protein precursor, putative [Ricinus communis]	XP_002513980	1.56064e-39	85	166.777	98	84
Chr5	HAU042a	877	unknown	0	1	0	0	Glycine max	gi|255637400|gb|ACU19028.1|unknown [Glycine max]	ACU19028	2.78469e-91	94	339.347	182	172
Chr5	HAU0506	439	unknown	0	1	0	0	Glycine max	gi|255633266|gb|ACU16989.1|unknown [Glycine max]	ACU16989	1.03153e-16	90	89.7373	52	47
Chr5	HAU1976a	699	PREDICTED: similar to cinnamoyl-CoA reductase family	0	0	0	1	Vitis vinifera	gi|225457658|ref|XP_002275562.1|PREDICTED: similar to cinnamoyl-CoA reductase family [Vitis vinifera] >gi|270258673|emb|CBI40772.1| unnamed protein product [Vitis vinifera]	XP_002275562	5.15172e-54	86	214.927	161	140
Chr5	NAU2140	550	conserved hypothetical protein	0	0	0	1	Ricinus communis	gi|255550745|ref|XP_002516421.1|conserved hypothetical protein [Ricinus communis] >gi|223544456|gb|EEF45976.1| conserved hypothetical protein [Ricinus communis]	XP_002516421	1.50347e-55	97	219.164	112	109
Chr5	NAU3382b	857	predicted protein	0	0	1	0	Populus trichocarpa	gi|224141067|ref|XP_002323896.1|predicted protein [Populus trichocarpa] >gi|222866898|gb|EEF04029.1| predicted protein [Populus trichocarpa]	XP_002323896	1.75221e-34	63	150.599	179	114
Chr5	NAU3402	701	PREDICTED: hypothetical protein	0	0	0	1	Vitis vinifera	gi|225452813|ref|XP_002283533.1|PREDICTED: hypothetical protein [Vitis vinifera]	XP_002283533	8.00346e-31	79	137.887	107	85
Chr5	NAU5400	619	predicted protein	0	0	1	0	Populus trichocarpa	gi|224141067|ref|XP_002323896.1|predicted protein [Populus trichocarpa] >gi|222866898|gb|EEF04029.1| predicted protein [Populus trichocarpa]	XP_002323896	1.3501e-30	64	136.732	156	101
Chr5	HAU0968	1213	conserved hypothetical protein	0	0	0	1	Ricinus communis	gi|255586792|ref|XP_002534012.1|conserved hypothetical protein [Ricinus communis] >gi|223525985|gb|EEF28370.1| conserved hypothetical protein [Ricinus communis]	XP_002534012	4.50666e-62	73	243.047	303	224
Chr5	Gh211	604	hypothetical protein	0	0	0	1	Vitis vinifera	gi|147821769|emb|CAN77162.1|hypothetical protein [Vitis vinifera]	CAN77162	1.39967e-13	70	80.1073	97	68
Chr5	Gh594	578	hypothetical protein	0	0	0	1	Vitis vinifera	gi|147821769|emb|CAN77162.1|hypothetical protein [Vitis vinifera]	CAN77162	1.37719e-12	68	76.6406	94	64
Chr5	MUSB0977b	695	altered response to gravity (arg1), plant, putative	0	0	0	1	Ricinus communis	gi|255572122|ref|XP_002527001.1|altered response to gravity (arg1), plant, putative [Ricinus communis] >gi|223533636|gb|EEF35373.1| altered response to gravity (arg1), plant, putative [Ricinus communis]	XP_002527001	4.33966e-13	80	78.9518	75	60
Chr5	NAU3569	701	PREDICTED: hypothetical protein	0	0	0	1	Vitis vinifera	gi|225424146|ref|XP_002283977.1|PREDICTED: hypothetical protein [Vitis vinifera]	XP_002283977	3.99981e-06	55	55.8398	108	60
Chr5	CIR294	224	predicted protein	0	0	1	0	Populus trichocarpa	gi|224109308|ref|XP_002315155.1|predicted protein [Populus trichocarpa] >gi|222864195|gb|EEF01326.1| predicted protein [Populus trichocarpa]	XP_002315155	4.05641e-13	80	77.7962	55	44
Chr5	NAU5099b	946	histone-lysine n-methyltransferase, suvh, putative	0	0	0	1	Ricinus communis	gi|255543539|ref|XP_002512832.1|histone-lysine n-methyltransferase, suvh, putative [Ricinus communis] >gi|223547843|gb|EEF49335.1| histone-lysine n-methyltransferase, suvh, putative [Ricinus communis]	XP_002512832	5.67264e-32	53	142.51	244	131
Chr5	DPL0810	580	PREDICTED: similar to LHT1 (LYSINE HISTIDINE TRANSPORTER 1); amino acid transmembrane transporter	0	0	0	1	Vitis vinifera	gi|225452181|ref|XP_002265308.1|PREDICTED: similar to LHT1 (LYSINE HISTIDINE TRANSPORTER 1); amino acid transmembrane transporter [Vitis vinifera] >gi|296090261|emb|CBI40080.3| unnamed protein product [Vitis vinifera]	XP_002265308	8.64414e-63	96	243.432	127	123
Chr5	BNL3955	621	PREDICTED: hypothetical protein	0	0	0	1	Vitis vinifera	gi|225446160|ref|XP_002271382.1|PREDICTED: hypothetical protein [Vitis vinifera]	XP_002271382	6.83721e-06	50	54.6842	87	44
Chr5	Gh166a	707	hypothetical protein	0	0	0	1	Vitis vinifera	gi|147858527|emb|CAN81386.1|hypothetical protein [Vitis vinifera]	CAN81386	1.55032e-05	53	53.9138	66	35
Chr5	NAU4898	938	PREDICTED: hypothetical protein	0	0	0	1	Vitis vinifera	gi|225448753|ref|XP_002281544.1|PREDICTED: hypothetical protein [Vitis vinifera]	XP_002281544	2.25681e-57	62	226.868	249	156
Chr5	NAU5149	929	cdp-diacylglycerol--glycerol-3-phosphate 3-phosphatidyltransferase, putative	0	0	0	1	Ricinus communis	gi|255568159|ref|XP_002525055.1|cdp-diacylglycerol--glycerol-3-phosphate 3-phosphatidyltransferase, putative [Ricinus communis] >gi|223535636|gb|EEF37302.1| cdp-diacylglycerol--glycerol-3-phosphate 3-phosphatidyltransferase, putative [Ricinus communis]	XP_002525055	1.12715e-77	80	294.278	221	178
Chr5	NAU2562	669	predicted protein	0	0	1	0	Populus trichocarpa	gi|224098489|ref|XP_002311193.1|predicted protein [Populus trichocarpa] >gi|222851013|gb|EEE88560.1| predicted protein [Populus trichocarpa]	XP_002311193	1.38656e-13	79	80.4925	68	54
Chr5	NAU2561	669	predicted protein	0	0	1	0	Populus trichocarpa	gi|224098489|ref|XP_002311193.1|predicted protein [Populus trichocarpa] >gi|222851013|gb|EEE88560.1| predicted protein [Populus trichocarpa]	XP_002311193	1.38656e-13	79	80.4925	68	54
Chr6	NAU2714b	894	conserved hypothetical protein	0	0	0	1	Ricinus communis	gi|255539052|ref|XP_002510591.1|conserved hypothetical protein [Ricinus communis] >gi|223551292|gb|EEF52778.1| conserved hypothetical protein [Ricinus communis]	XP_002510591	7.38799e-79	81	298.13	205	168
Chr6	NAU2713b	627	conserved hypothetical protein	0	0	0	1	Ricinus communis	gi|255539052|ref|XP_002510591.1|conserved hypothetical protein [Ricinus communis] >gi|223551292|gb|EEF52778.1| conserved hypothetical protein [Ricinus communis]	XP_002510591	3.02271e-33	75	145.591	116	88
Chr6	HAU1481	1004	nuclear acid binding protein, putative	0	0	0	1	Ricinus communis	gi|255538402|ref|XP_002510266.1|nuclear acid binding protein, putative [Ricinus communis] >gi|223550967|gb|EEF52453.1| nuclear acid binding protein, putative [Ricinus communis]	XP_002510266	1.077e-92	96	344.354	180	173
Chr6	DPL0035	602	hypothetical protein SORBIDRAFT_01g028580	0	0	0	1	Sorghum bicolor	gi|242035023|ref|XP_002464906.1|hypothetical protein SORBIDRAFT_01g028580 [Sorghum bicolor] >gi|241918760|gb|EER91904.1| hypothetical protein SORBIDRAFT_01g028580 [Sorghum bicolor]	XP_002464906	0.000265839	83	49.2914	36	30
Chr6	TMB0154	701	hypothetical protein ECH7EC4196_4052	0	0	0	1	Escherichia coli O157:H7 str. EC4196	gi|187776299|ref|ZP_02992907.1|hypothetical protein ECH7EC4196_4052 [Escherichia coli O157:H7 str. EC4196] >gi|188025302|ref|ZP_02997434.1| hypothetical protein ECH7EC4113_5899 [Escherichia coli O157:H7 str. EC4113] >gi|189010595|ref|ZP_03006381.1| hypothetical protein ECH7EC4076_2282 [Escherichia coli O157:H7 str. EC4076] >gi|189402411|ref|ZP_03006700.1| hypothetical protein ECH7EC4401_1844 [Esc…	ZP_02992907	4.41206e-13	97	78.9518	39	38
Chr6	NAU5270a	925	transcription factor DRE-binding factor 2	0	0	0	1	Gossypium hirsutum	gi|47934119|gb|AAT39542.1|transcription factor DRE-binding factor 2 [Gossypium hirsutum] >gi|71800653|gb|AAZ41376.1| dehydration responsive element-binding protein 2 [Gossypium hirsutum]	AAT39542	5.12434e-14	56	82.8037	134	76
Chr6	NAU4969b	949	transcription factor DRE-binding factor 2	0	0	0	1	Gossypium hirsutum	gi|47934119|gb|AAT39542.1|transcription factor DRE-binding factor 2 [Gossypium hirsutum] >gi|71800653|gb|AAZ41376.1| dehydration responsive element-binding protein 2 [Gossypium hirsutum]	AAT39542	1.23089e-24	80	86.2705	62	50
Chr6	HAU0975	827	PREDICTED: hypothetical protein	0	0	0	1	Vitis vinifera	gi|225450119|ref|XP_002278997.1|PREDICTED: hypothetical protein [Vitis vinifera]	XP_002278997	1.05895e-89	100	333.954	174	174
Chr6	NAU3243a	794	transcription factor DRE-binding factor 2	0	0	0	1	Gossypium hirsutum	gi|47934119|gb|AAT39542.1|transcription factor DRE-binding factor 2 [Gossypium hirsutum] >gi|71800653|gb|AAZ41376.1| dehydration responsive element-binding protein 2 [Gossypium hirsutum]	AAT39542	5.11014e-06	63	55.8398	101	64
Chr6	BNL4004	354	hypothetical protein SORBIDRAFT_01g008880	0	0	0	1	Sorghum bicolor	gi|242033043|ref|XP_002463916.1|hypothetical protein SORBIDRAFT_01g008880 [Sorghum bicolor] >gi|241917770|gb|EER90914.1| hypothetical protein SORBIDRAFT_01g008880 [Sorghum bicolor]	XP_002463916	1.05056e-13	72	79.7221	59	43
Chr6	NAU5269	925	transcription factor DRE-binding factor 2	0	0	0	1	Gossypium hirsutum	gi|47934119|gb|AAT39542.1|transcription factor DRE-binding factor 2 [Gossypium hirsutum] >gi|71800653|gb|AAZ41376.1| dehydration responsive element-binding protein 2 [Gossypium hirsutum]	AAT39542	5.14317e-14	56	82.8037	134	76
Chr6	CIR280	590	PREDICTED: hypothetical protein	0	0	0	1	Vitis vinifera	gi|225459443|ref|XP_002285829.1|PREDICTED: hypothetical protein [Vitis vinifera]	XP_002285829	2.4109e-23	68	112.464	101	69
Chr6	DPL0101	474	predicted protein	0	0	1	0	Populus trichocarpa	gi|224084864|ref|XP_002307428.1|predicted protein [Populus trichocarpa] >gi|222856877|gb|EEE94424.1| predicted protein [Populus trichocarpa]	XP_002307428	5.93012e-09	91	63.929	35	32
Chr6	NAU2156	550	sucrose synthase 1	0	0	0	1	Gossypium hirsutum	gi|258489633|gb|ACV72640.1|sucrose synthase 1 [Gossypium hirsutum]	ACV72640	1.115e-50	99	202.986	102	101
Chr6	HAU0376	855	RS16_GOSHIRecName: Full=40S ribosomal protein S16 >gi|439654|emb|CAA53567.1| RS16 protein, 40S subunit	0	0	0	1	Gossypium hirsutum	gi|1173209|sp|P46293.1|RS16_GOSHIRecName: Full=40S ribosomal protein S16 >gi|439654|emb|CAA53567.1| RS16 protein, 40S subunit [Gossypium hirsutum]	P46293	7.63778e-14	75	60.4622	41	31
Chr6	DPL0681	759	PREDICTED: hypothetical protein	0	0	0	1	Vitis vinifera	gi|225429938|ref|XP_002283864.1|PREDICTED: hypothetical protein [Vitis vinifera]	XP_002283864	1.28275e-35	75	154.066	157	119
Chr6	HAU2467a	1268	PREDICTED: hypothetical protein	0	0	0	1	Vitis vinifera	gi|225445180|ref|XP_002284145.1|PREDICTED: hypothetical protein [Vitis vinifera] >gi|270240809|emb|CBI28038.1| unnamed protein product [Vitis vinifera]	XP_002284145	1.51391e-23	54	115.161	229	125
Chr6	HAU2768	535	predicted protein	0	0	1	0	Populus trichocarpa	gi|224116792|ref|XP_002317394.1|predicted protein [Populus trichocarpa] >gi|222860459|gb|EEE98006.1| predicted protein [Populus trichocarpa]	XP_002317394	1.41499e-15	72	86.2705	86	62
Chr6	HAU0668	1522	PREDICTED: hypothetical protein	0	0	0	1	Vitis vinifera	gi|225443361|ref|XP_002265811.1|PREDICTED: hypothetical protein [Vitis vinifera] >gi|270229529|emb|CBI18453.1| unnamed protein product [Vitis vinifera]	XP_002265811	0	98	461.84	268	263
Chr6	TMB2959	633	conserved hypothetical protein	0	0	0	1	Ricinus communis	gi|255559276|ref|XP_002520658.1|conserved hypothetical protein [Ricinus communis] >gi|223540043|gb|EEF41620.1| conserved hypothetical protein [Ricinus communis]	XP_002520658	4.64341e-21	58	105.145	134	79
Chr6	HAU1488	1253	PREDICTED: hypothetical protein	0	0	0	1	Vitis vinifera	gi|225443361|ref|XP_002265811.1|PREDICTED: hypothetical protein [Vitis vinifera] >gi|270229529|emb|CBI18453.1| unnamed protein product [Vitis vinifera]	XP_002265811	5.28616e-138	99	495.352	283	281
Chr6	NAU2679d	475	4-alpha-glucanotransferase, putative	0	0	0	1	Ricinus communis	gi|255565356|ref|XP_002523669.1|4-alpha-glucanotransferase, putative [Ricinus communis] >gi|223537069|gb|EEF38704.1| 4-alpha-glucanotransferase, putative [Ricinus communis]	XP_002523669	2.15802e-06	70	54.299	51	36
Chr6	HAU1537	834	hypothetical protein	0	0	0	1	Vitis vinifera	gi|147785105|emb|CAN75447.1|hypothetical protein [Vitis vinifera]	CAN75447	2.85968e-74	82	282.722	193	159
Chr6	HAU091	527	actin binding protein, putative	0	0	0	1	Ricinus communis	gi|255586265|ref|XP_002533785.1|actin binding protein, putative [Ricinus communis] >gi|223526286|gb|EEF28598.1| actin binding protein, putative [Ricinus communis]	XP_002533785	8.62138e-15	97	83.5741	42	41
Chr6	HAU1293	869	PREDICTED: hypothetical protein	0	0	0	1	Vitis vinifera	gi|225444169|ref|XP_002268607.1|PREDICTED: hypothetical protein [Vitis vinifera]	XP_002268607	2.03761e-78	93	296.59	163	153
Chr6	HAU0483	909	uv excision repair protein rad23, putative	0	0	0	1	Ricinus communis	gi|255543415|ref|XP_002512770.1|uv excision repair protein rad23, putative [Ricinus communis] >gi|223547781|gb|EEF49273.1| uv excision repair protein rad23, putative [Ricinus communis]	XP_002512770	7.21152e-37	82	158.688	103	85
Chr6	NAU5433	717	RSSA_DAUCARecName: Full=40S ribosomal protein SA; AltName: Full=p40 >gi|3551245|dbj|BAA32821.1| P40-like protein	0	0	0	1	Daucus carota	gi|8928330|sp|O80377.1|RSSA_DAUCARecName: Full=40S ribosomal protein SA; AltName: Full=p40 >gi|3551245|dbj|BAA32821.1| P40-like protein [Daucus carota]	O80377	3.82761e-10	50	47.7506	58	29
Chr6	NAU5434	767	RSSA_DAUCARecName: Full=40S ribosomal protein SA; AltName: Full=p40 >gi|3551245|dbj|BAA32821.1| P40-like protein	0	0	0	1	Daucus carota	gi|8928330|sp|O80377.1|RSSA_DAUCARecName: Full=40S ribosomal protein SA; AltName: Full=p40 >gi|3551245|dbj|BAA32821.1| P40-like protein [Daucus carota]	O80377	1.43248e-16	54	67.3958	81	44
Chr6	HAU2119	1239	40S ribosomal protein sa, putative	0	0	0	1	Ricinus communis	gi|255578243|ref|XP_002529989.1|40S ribosomal protein sa, putative [Ricinus communis] >gi|223530512|gb|EEF32394.1| 40S ribosomal protein sa, putative [Ricinus communis]	XP_002529989	3.87266e-125	81	452.595	314	257
Chr6	HAU0210	764	PREDICTED: hypothetical protein	0	0	0	1	Vitis vinifera	gi|225443260|ref|XP_002272912.1|PREDICTED: hypothetical protein [Vitis vinifera] >gi|270306573|emb|CBI25271.1| unnamed protein product [Vitis vinifera]	XP_002272912	3.8895e-24	63	115.931	112	71
Chr6	NAU3803	764	hypothetical protein	0	0	0	1	Vitis vinifera	gi|147798863|emb|CAN77001.1|hypothetical protein [Vitis vinifera]	CAN77001	2.2833e-32	54	143.28	250	136
Chr6	NAU2968	796	unknown protein	0	1	0	0	Glycine max	gi|22597168|gb|AAN03471.1|unknown protein [Glycine max]	AAN03471	1.39269e-27	91	127.487	71	65
Chr6	NAU3365a	721	auxin efflux carrier component	0	0	0	1	Populus trichocarpa	gi|224118654|ref|XP_002317874.1|auxin efflux carrier component [Populus trichocarpa] >gi|222858547|gb|EEE96094.1| auxin efflux carrier component [Populus trichocarpa]	XP_002317874	4.64033e-85	97	318.161	172	167
Chr6	GhCFE	1274	fiber expressed protein	0	0	0	1	Gossypium hirsutum	gi|68131790|gb|AAY85179.1|fiber expressed protein [Gossypium hirsutum]	AAY85179	1.15329e-180	100	637.106	331	331
Chr6	HAU1143	2015	WRKY transcription factor, putative	0	0	0	1	Ricinus communis	gi|255554813|ref|XP_002518444.1|WRKY transcription factor, putative [Ricinus communis] >gi|223542289|gb|EEF43831.1| WRKY transcription factor, putative [Ricinus communis]	XP_002518444	7.09004e-136	70	489.189	530	376
Chr6	NAU3206	845	predicted protein	0	0	1	0	Populus trichocarpa	gi|224126607|ref|XP_002319879.1|predicted protein [Populus trichocarpa] >gi|222858255|gb|EEE95802.1| predicted protein [Populus trichocarpa]	XP_002319879	6.05071e-40	67	168.703	191	129
Chr6	NAU3677b	681	nucleolysin tia-1, putative	0	0	0	1	Ricinus communis	gi|255576617|ref|XP_002529199.1|nucleolysin tia-1, putative [Ricinus communis] >gi|223531377|gb|EEF33213.1| nucleolysin tia-1, putative [Ricinus communis]	XP_002529199	2.10058e-57	90	226.098	141	127
Chr6	HAU0504	483	PREDICTED: hypothetical protein	0	0	0	1	Vitis vinifera	gi|225442036|ref|XP_002269327.1|PREDICTED: hypothetical protein [Vitis vinifera]	XP_002269327	1.09293e-42	82	176.022	134	111
Chr6	HAU1056b	610	PREDICTED: hypothetical protein	0	0	0	1	Vitis vinifera	gi|225466239|ref|XP_002267800.1|PREDICTED: hypothetical protein [Vitis vinifera] >gi|225468167|ref|XP_002272054.1| PREDICTED: hypothetical protein [Vitis vinifera] >gi|270240114|emb|CBI27346.1| unnamed protein product [Vitis vinifera]	XP_002267800	2.21593e-22	98	109.383	51	50
Chr6	NAU2773a	655	predicted protein	0	0	1	0	Populus trichocarpa	gi|224079019|ref|XP_002305719.1|predicted protein [Populus trichocarpa] >gi|222848683|gb|EEE86230.1| predicted protein [Populus trichocarpa]	XP_002305719	5.6577e-33	82	144.821	93	77
Chr7	HAU1279	633	NADP-dependent glyceraldehyde-3-phosphate dehydrogenase, putative	0	0	0	1	Ricinus communis	gi|255548762|ref|XP_002515437.1|NADP-dependent glyceraldehyde-3-phosphate dehydrogenase, putative [Ricinus communis] >gi|223545381|gb|EEF46886.1| NADP-dependent glyceraldehyde-3-phosphate dehydrogenase, putative [Ricinus communis]	XP_002515437	3.0028e-28	100	129.028	63	63
Chr7	NAU5152a	939	PREDICTED: hypothetical protein	0	0	0	1	Vitis vinifera	gi|225445589|ref|XP_002285390.1|PREDICTED: hypothetical protein [Vitis vinifera]	XP_002285390	1.49882e-106	92	337.421	194	180
Chr7	HAU2371	1285	high mobility group family	0	0	0	1	Populus trichocarpa	gi|224069292|ref|XP_002302948.1|high mobility group family [Populus trichocarpa] >gi|222844674|gb|EEE82221.1| high mobility group family [Populus trichocarpa]	XP_002302948	2.53427e-58	79	230.72	188	150
Chr7	NAU5120a	865	predicted protein	0	0	1	0	Populus trichocarpa	gi|224121858|ref|XP_002318690.1|predicted protein [Populus trichocarpa] >gi|222859363|gb|EEE96910.1| predicted protein [Populus trichocarpa]	XP_002318690	3.30142e-105	82	385.571	269	223
Chr7	HAU3319	897	Acid phosphatase 1 precursor, putative	0	0	0	1	Ricinus communis	gi|255539863|ref|XP_002510996.1|Acid phosphatase 1 precursor, putative [Ricinus communis] >gi|223550111|gb|EEF51598.1| Acid phosphatase 1 precursor, putative [Ricinus communis]	XP_002510996	4.34366e-103	85	378.637	250	214
Chr7	NAU2657	835	unnamed protein product	0	0	0	1	Vitis vinifera	gi|270226959|emb|CBI15693.1|unnamed protein product [Vitis vinifera]	CBI15693	5.38587e-65	92	251.906	166	154
Chr7	JESPR38	584	conserved hypothetical protein	0	0	0	1	Ricinus communis	gi|255540123|ref|XP_002511126.1|conserved hypothetical protein [Ricinus communis] >gi|223550241|gb|EEF51728.1| conserved hypothetical protein [Ricinus communis]	XP_002511126	3.75115e-28	93	125.176	72	67
Chr7	NAU2820a	816	protein-l-isoaspartate O-methyltransferase, putative	0	0	0	1	Ricinus communis	gi|255540441|ref|XP_002511285.1|protein-l-isoaspartate O-methyltransferase, putative [Ricinus communis] >gi|223550400|gb|EEF51887.1| protein-l-isoaspartate O-methyltransferase, putative [Ricinus communis]	XP_002511285	7.14314e-107	91	390.963	221	203
Chr7	NAU2863	871	ring finger containing protein, putative	0	0	0	1	Ricinus communis	gi|255567826|ref|XP_002524891.1|ring finger containing protein, putative [Ricinus communis] >gi|223535854|gb|EEF37515.1| ring finger containing protein, putative [Ricinus communis]	XP_002524891	1.75818e-21	59	107.457	225	133
Chr7	NAU3735	787	predicted protein	0	0	1	0	Populus trichocarpa	gi|224124046|ref|XP_002330091.1|predicted protein [Populus trichocarpa] >gi|222871225|gb|EEF08356.1| predicted protein [Populus trichocarpa]	XP_002330091	5.00275e-38	68	162.155	150	103
Chr7	HAU0775	882	conserved hypothetical protein	0	0	0	1	Ricinus communis	gi|255547095|ref|XP_002514605.1|conserved hypothetical protein [Ricinus communis] >gi|223546209|gb|EEF47711.1| conserved hypothetical protein [Ricinus communis]	XP_002514605	2.97042e-40	78	169.859	238	187
Chr7	NAU4956a	800	unknown	0	1	0	0	Glycine max	gi|255636900|gb|ACU18783.1|unknown [Glycine max]	ACU18783	1.2894e-89	85	333.569	210	180
Chr7	NAU2432	550	predicted protein	0	0	1	0	Populus trichocarpa	gi|224104131|ref|XP_002313331.1|predicted protein [Populus trichocarpa] >gi|222849739|gb|EEE87286.1| predicted protein [Populus trichocarpa]	XP_002313331	4.14211e-13	53	78.1814	110	59
Chr7	HAU1754	625	hypothetical protein ARALYDRAFT_490360	0	0	0	1	Arabidopsis lyrata subsp. lyrata	gi|297318692|gb|EFH49114.1|hypothetical protein ARALYDRAFT_490360 [Arabidopsis lyrata subsp. lyrata]	EFH49114	6.90431e-30	95	134.42	60	57
Chr7	HAU1780	799	predicted protein	0	0	1	0	Populus trichocarpa	gi|224127967|ref|XP_002320208.1|predicted protein [Populus trichocarpa] >gi|222860981|gb|EEE98523.1| predicted protein [Populus trichocarpa]	XP_002320208	6.44389e-65	74	251.521	220	164
Chr7	HAU1399a	675	predicted protein	0	0	1	0	Populus trichocarpa	gi|224065336|ref|XP_002301780.1|predicted protein [Populus trichocarpa] >gi|222843506|gb|EEE81053.1| predicted protein [Populus trichocarpa]	XP_002301780	4.97031e-59	92	231.491	131	121
Chr7	NAU2975a	527	ER glycerol-phosphate acyltransferase	0	0	0	1	Ricinus communis	gi|255581069|ref|XP_002531350.1|ER glycerol-phosphate acyltransferase [Ricinus communis] >gi|223529048|gb|EEF31034.1| ER glycerol-phosphate acyltransferase [Ricinus communis]	XP_002531350	9.54469e-22	71	106.686	108	77
Chr7	HAU033	768	protein phosphatase-7, putative	0	0	0	1	Ricinus communis	gi|255575243|ref|XP_002528525.1|protein phosphatase-7, putative [Ricinus communis] >gi|223532027|gb|EEF33837.1| protein phosphatase-7, putative [Ricinus communis]	XP_002528525	2.90551e-51	93	206.068	109	102
Chr7	HAU0597	1478	predicted protein	0	0	1	0	Populus trichocarpa	gi|224139560|ref|XP_002323169.1|predicted protein [Populus trichocarpa] >gi|222867799|gb|EEF04930.1| predicted protein [Populus trichocarpa]	XP_002323169	4.77865e-120	95	436.032	250	239
Chr7	HAU1172	769	predicted protein	0	0	1	0	Populus trichocarpa	gi|224131838|ref|XP_002321191.1|predicted protein [Populus trichocarpa] >gi|222861964|gb|EEE99506.1| predicted protein [Populus trichocarpa]	XP_002321191	1.22355e-41	77	174.096	152	118
Chr7	HAU1882	781	predicted protein	0	0	1	0	Populus trichocarpa	gi|224109524|ref|XP_002333242.1|predicted protein [Populus trichocarpa] >gi|224129034|ref|XP_002320484.1| predicted protein [Populus trichocarpa] >gi|118480997|gb|ABK92452.1| unknown [Populus trichocarpa] >gi|222835778|gb|EEE74213.1| predicted protein [Populus trichocarpa] >gi|222861257|gb|EEE98799.1| predicted protein [Populus trichocarpa]	XP_002333242	8.0041e-89	92	330.872	195	180
Chr7	HAU1510	935	PREDICTED: hypothetical protein	0	0	0	1	Vitis vinifera	gi|225434500|ref|XP_002275567.1|PREDICTED: hypothetical protein [Vitis vinifera] >gi|270227174|emb|CBI15907.1| unnamed protein product [Vitis vinifera]	XP_002275567	4.3489e-77	79	292.352	220	175
Chr7	HAU1205	859	protein phosphatase-7, putative	0	0	0	1	Ricinus communis	gi|255575243|ref|XP_002528525.1|protein phosphatase-7, putative [Ricinus communis] >gi|223532027|gb|EEF33837.1| protein phosphatase-7, putative [Ricinus communis]	XP_002528525	1.5331e-70	95	270.396	141	134
Chr7	NAU5491	487	predicted protein	0	0	1	0	Populus trichocarpa	gi|224066307|ref|XP_002302075.1|predicted protein [Populus trichocarpa] >gi|222843801|gb|EEE81348.1| predicted protein [Populus trichocarpa]	XP_002302075	4.25283e-47	78	190.66	164	129
Chr7	NAU4082	819	predicted protein	0	0	1	0	Populus trichocarpa	gi|224066307|ref|XP_002302075.1|predicted protein [Populus trichocarpa] >gi|222843801|gb|EEE81348.1| predicted protein [Populus trichocarpa]	XP_002302075	5.36617e-70	83	268.47	200	166
Chr7	HAU1764b	671	hypothetical protein	0	0	0	1	Vitis vinifera	gi|147774320|emb|CAN61410.1|hypothetical protein [Vitis vinifera]	CAN61410	2.69978e-17	83	92.8189	78	65
Chr7	NAU5406	702	RBS_GOSHIRecName: Full=Ribulose bisphosphate carboxylase small chain, chloroplastic; Short=RuBisCO small subunit; Flags: Precursor >gi|450505|emb|CAA38026.1| ribulose bisphosphate carboxylase	0	0	0	1	Gossypium hirsutum	gi|1352821|sp|P31333.2|RBS_GOSHIRecName: Full=Ribulose bisphosphate carboxylase small chain, chloroplastic; Short=RuBisCO small subunit; Flags: Precursor >gi|450505|emb|CAA38026.1| ribulose bisphosphate carboxylase [Gossypium hirsutum]	P31333	2.24888e-81	98	166.392	82	81
Chr8	NAU3482	830	Galactose oxidase precursor, putative	0	0	0	1	Ricinus communis	gi|255546401|ref|XP_002514260.1|Galactose oxidase precursor, putative [Ricinus communis] >gi|223546716|gb|EEF48214.1| Galactose oxidase precursor, putative [Ricinus communis]	XP_002514260	4.37037e-59	70	232.261	226	159
Chr8	NAU3010b	806	unnamed protein product	0	0	0	1	Vitis vinifera	gi|270240871|emb|CBI28100.1|unnamed protein product [Vitis vinifera]	CBI28100	2.72213e-10	97	66.6254	34	33
Chr8	HAU1181	1140	predicted protein	0	0	1	0	Populus trichocarpa	gi|224142583|ref|XP_002324635.1|predicted protein [Populus trichocarpa] >gi|222866069|gb|EEF03200.1| predicted protein [Populus trichocarpa]	XP_002324635	1.28998e-63	73	248.054	214	158
Chr8	NAU2876	870	PREDICTED: similar to protein kinase family protein	0	0	0	1	Vitis vinifera	gi|225454595|ref|XP_002267912.1|PREDICTED: similar to protein kinase family protein [Vitis vinifera]	XP_002267912	2.72244e-22	75	110.153	116	87
Chr8	TMB2781	707	unnamed protein product	0	0	0	1	Vitis vinifera	gi|270239253|emb|CBI26488.1|unnamed protein product [Vitis vinifera]	CBI26488	1.69964e-19	94	90.8929	69	65
Chr8	TMB1702	504	predicted protein	0	0	1	0	Populus trichocarpa	gi|224123180|ref|XP_002319014.1|predicted protein [Populus trichocarpa] >gi|222857390|gb|EEE94937.1| predicted protein [Populus trichocarpa]	XP_002319014	2.25705e-51	73	204.912	167	122
Chr8	NAU3558	711	vacuolar H+-translocating inorganic pyrophosphatase	0	0	0	1	Populus trichocarpa	gi|224122948|ref|XP_002318956.1|vacuolar H+-translocating inorganic pyrophosphatase [Populus trichocarpa] >gi|222857332|gb|EEE94879.1| vacuolar H+-translocating inorganic pyrophosphatase [Populus trichocarpa]	XP_002318956	2.47153e-75	95	285.804	160	152
Chr8	NAU1369	651	unnamed protein product	0	0	0	1	Vitis vinifera	gi|270227586|emb|CBI16319.1|unnamed protein product [Vitis vinifera]	CBI16319	1.38238e-31	74	140.198	101	75
Chr8	HAU0964	1457	transcription factor DRE-binding factor 2	0	0	0	1	Gossypium hirsutum	gi|47934119|gb|AAT39542.1|transcription factor DRE-binding factor 2 [Gossypium hirsutum] >gi|71800653|gb|AAZ41376.1| dehydration responsive element-binding protein 2 [Gossypium hirsutum]	AAT39542	7.83491e-99	72	365.54	366	265
Chr8	HAU1739b	550	PIP1B (NAMED PLASMA MEMBRANE INTRINSIC PROTEIN 1B); water channel	0	0	0	1	Arabidopsis thaliana	gi|145331417|ref|NP_001078067.1|PIP1B (NAMED PLASMA MEMBRANE INTRINSIC PROTEIN 1B); water channel [Arabidopsis thaliana]	NP_001078067	5.50163e-24	68	83.5741	76	52
Chr8	NAU4900	752	AMP dependent CoA ligase, putative	0	0	0	1	Ricinus communis	gi|255537431|ref|XP_002509782.1|AMP dependent CoA ligase, putative [Ricinus communis] >gi|223549681|gb|EEF51169.1| AMP dependent CoA ligase, putative [Ricinus communis]	XP_002509782	2.28102e-21	88	106.686	67	59
Chr8	GA3-hydroxylase1	1324	gibberellin 3-hydroxylase 1	0	0	0	1	Gossypium hirsutum	gi|74273631|gb|ABA01483.1|gibberellin 3-hydroxylase 1 [Gossypium hirsutum] >gi|121755807|gb|ABM64801.1| anthocyanidin synthase [Gossypium hirsutum]	ABA01483	8.68727e-179	99	630.943	354	353
Chr8	HAU1639a	424	tubulin beta chain, putative	0	0	0	1	Ricinus communis	gi|255582627|ref|XP_002532094.1|tubulin beta chain, putative [Ricinus communis] >gi|223528228|gb|EEF30284.1| tubulin beta chain, putative [Ricinus communis]	XP_002532094	5.08871e-55	82	171.014	113	93
Chr8	HAU2585	995	conserved hypothetical protein	0	0	0	1	Ricinus communis	gi|255569414|ref|XP_002525674.1|conserved hypothetical protein [Ricinus communis] >gi|223534974|gb|EEF36657.1| conserved hypothetical protein [Ricinus communis]	XP_002525674	5.31232e-60	72	235.728	235	170
Chr8	NAU2887	618	predicted protein	0	0	1	0	Populus trichocarpa	gi|224129290|ref|XP_002320548.1|predicted protein [Populus trichocarpa] >gi|222861321|gb|EEE98863.1| predicted protein [Populus trichocarpa]	XP_002320548	2.87294e-73	93	278.485	159	148
Chr8	NAU3201a	707	PREDICTED: hypothetical protein	0	0	0	1	Vitis vinifera	gi|225446030|ref|XP_002270052.1|PREDICTED: hypothetical protein [Vitis vinifera]	XP_002270052	6.71822e-25	67	118.242	106	72
Chr8	HAU0690	1172	conserved hypothetical protein	0	0	0	1	Ricinus communis	gi|255583634|ref|XP_002532572.1|conserved hypothetical protein [Ricinus communis] >gi|223527699|gb|EEF29806.1| conserved hypothetical protein [Ricinus communis]	XP_002532572	2.27051e-95	87	353.599	251	219
Chr8	NAU3964	848	predicted protein	0	0	1	0	Populus trichocarpa	gi|224137972|ref|XP_002326486.1|predicted protein [Populus trichocarpa] >gi|222833808|gb|EEE72285.1| predicted protein [Populus trichocarpa]	XP_002326486	1.64221e-85	80	320.087	261	209
Chr8	TMB2279	601	Gag-pol polyprotein, putative	0	0	0	1	Solanum demissum	gi|113205349|gb|AAT38786.2|Gag-pol polyprotein, putative [Solanum demissum]	AAT38786	9.38952e-26	70	120.553	99	70
Chr8	TMB2103	629	klbA	0	0	0	1	Plasmid RK2	gi|294707|gb|AAA26405.1|klbA [Plasmid RK2] >gi|45862266|gb|AAS78881.1| TrbB [Cloning vector pLAFR] >gi|295443858|dbj|BAJ06610.1| TrbB [Cloning vector pKS800]	AAA26405	5.18684e-25	78	118.242	102	80
Chr8	TMB2107	585	1-phosphatidylinositol-4-phosphate 5-kinase, putative	0	0	0	1	Ricinus communis	gi|255571071|ref|XP_002526486.1|1-phosphatidylinositol-4-phosphate 5-kinase, putative [Ricinus communis] >gi|223534161|gb|EEF35877.1| 1-phosphatidylinositol-4-phosphate 5-kinase, putative [Ricinus communis]	XP_002526486	1.54259e-14	73	83.1889	140	103
Chr8	HAU3349	847	predicted protein	0	0	1	0	Populus trichocarpa	gi|224138892|ref|XP_002326716.1|predicted protein [Populus trichocarpa] >gi|222834038|gb|EEE72515.1| predicted protein [Populus trichocarpa]	XP_002326716	1.70898e-50	73	203.756	165	122
Chr8	HAU0356	647	predicted protein	0	0	1	0	Populus trichocarpa	gi|224067471|ref|XP_002302491.1|predicted protein [Populus trichocarpa] >gi|222844217|gb|EEE81764.1| predicted protein [Populus trichocarpa]	XP_002302491	5.67126e-30	82	134.806	86	71
Chr8	HAU2756	868	predicted protein	0	0	1	0	Populus trichocarpa	gi|224138824|ref|XP_002326699.1|predicted protein [Populus trichocarpa] >gi|222834021|gb|EEE72498.1| predicted protein [Populus trichocarpa]	XP_002326699	5.83624e-17	95	92.4337	45	43
Chr8	NAU3668b	717	predicted protein	0	0	1	0	Populus trichocarpa	gi|224106167|ref|XP_002314068.1|predicted protein [Populus trichocarpa] >gi|222850476|gb|EEE88023.1| predicted protein [Populus trichocarpa]	XP_002314068	2.55778e-35	68	152.91	160	110
Chr8	HAU1288a	715	40S ribosomal protein S11, putative	0	0	0	1	Ricinus communis	gi|255583494|ref|XP_002532505.1|40S ribosomal protein S11, putative [Ricinus communis] >gi|223527780|gb|EEF29881.1| 40S ribosomal protein S11, putative [Ricinus communis]	XP_002532505	7.75687e-77	99	290.812	159	158
Chr8	HAU3346b	858	unknown	0	1	0	0	Populus trichocarpa	gi|118485114|gb|ABK94420.1|unknown [Populus trichocarpa]	ABK94420	1.60658e-11	45	74.3294	151	68
Chr8	MUCS148	991	unknown	0	1	0	0	Populus trichocarpa	gi|118485114|gb|ABK94420.1|unknown [Populus trichocarpa]	ABK94420	4.44463e-14	49	83.1889	153	75
Chr8	NAU2914b	857	unknown	0	1	0	0	Populus trichocarpa	gi|118485114|gb|ABK94420.1|unknown [Populus trichocarpa]	ABK94420	2.72214e-11	47	73.559	138	65
Chr8	HAU2086b	1142	unknown	0	1	0	0	Populus trichocarpa	gi|118485114|gb|ABK94420.1|unknown [Populus trichocarpa]	ABK94420	2.71746e-13	48	80.8777	153	74
Chr8	NAU3207a	740	predicted protein	0	0	1	0	Populus trichocarpa	gi|224053749|ref|XP_002297960.1|predicted protein [Populus trichocarpa] >gi|222845218|gb|EEE82765.1| predicted protein [Populus trichocarpa]	XP_002297960	3.11418e-99	96	351.673	180	173
Chr8	HAU0672a	1180	hypothetical protein	0	0	0	1	Vitis vinifera	gi|147774859|emb|CAN77957.1|hypothetical protein [Vitis vinifera]	CAN77957	2.15667e-103	79	368.237	285	227
Chr8	MUSB662	1045	PREDICTED: hypothetical protein	0	0	0	1	Vitis vinifera	gi|225455314|ref|XP_002275610.1|PREDICTED: hypothetical protein [Vitis vinifera]	XP_002275610	5.7535e-76	78	288.886	257	202
Chr8	HAU1632	739	PREDICTED: hypothetical protein	0	0	0	1	Vitis vinifera	gi|225455314|ref|XP_002275610.1|PREDICTED: hypothetical protein [Vitis vinifera]	XP_002275610	1.46362e-49	74	200.29	214	159
Chr8	MUSS136	758	PREDICTED: hypothetical protein isoform 2	0	0	0	1	Vitis vinifera	gi|225464487|ref|XP_002268801.1|PREDICTED: hypothetical protein isoform 2 [Vitis vinifera] >gi|225464489|ref|XP_002268754.1| PREDICTED: hypothetical protein isoform 1 [Vitis vinifera] >gi|270234099|emb|CBI22706.1| unnamed protein product [Vitis vinifera]	XP_002268801	2.02134e-49	95	199.904	111	106
Chr8	CM43	325	homocysteine s-methyltransferase	0	0	0	1	Populus trichocarpa	gi|224062371|ref|XP_002300824.1|homocysteine s-methyltransferase [Populus trichocarpa] >gi|222842550|gb|EEE80097.1| homocysteine s-methyltransferase [Populus trichocarpa]	XP_002300824	4.766e-13	72	68.9366	59	43
Chr8	NAU3324a	666	predicted protein	0	0	1	0	Populus trichocarpa	gi|224057122|ref|XP_002299130.1|predicted protein [Populus trichocarpa] >gi|222846388|gb|EEE83935.1| predicted protein [Populus trichocarpa]	XP_002299130	2.12057e-06	80	56.6102	35	28
Chr8	HAU1547	664	hypothetical protein ARALYDRAFT_480280	0	0	0	1	Arabidopsis lyrata subsp. lyrata	gi|297331684|gb|EFH62103.1|hypothetical protein ARALYDRAFT_480280 [Arabidopsis lyrata subsp. lyrata]	EFH62103	2.20438e-64	84	249.21	168	142
Chr8	HAU1749	874	PREDICTED: hypothetical protein isoform 1	0	0	0	1	Vitis vinifera	gi|225437380|ref|XP_002268904.1|PREDICTED: hypothetical protein isoform 1 [Vitis vinifera] >gi|270254473|emb|CBI36863.1| unnamed protein product [Vitis vinifera]	XP_002268904	8.71151e-100	90	259.996	143	130
Chr8	NAU2293	429	conserved hypothetical protein	0	0	0	1	Ricinus communis	gi|255541628|ref|XP_002511878.1|conserved hypothetical protein [Ricinus communis] >gi|223549058|gb|EEF50547.1| conserved hypothetical protein [Ricinus communis]	XP_002511878	3.13229e-34	96	147.902	79	76
Chr8	CIR343	355	predicted protein	0	0	1	0	Populus trichocarpa	gi|224074143|ref|XP_002304271.1|predicted protein [Populus trichocarpa] >gi|222841703|gb|EEE79250.1| predicted protein [Populus trichocarpa]	XP_002304271	2.87114e-11	51	71.633	88	45
Chr8	HAU1308	1413	PREDICTED: hypothetical protein isoform 1	0	0	0	1	Vitis vinifera	gi|225453309|ref|XP_002269020.1|PREDICTED: hypothetical protein isoform 1 [Vitis vinifera] >gi|270227988|emb|CBI16701.1| unnamed protein product [Vitis vinifera]	XP_002269020	3.34265e-131	92	473.011	287	266
Chr8	BNL3627	388	AC002304_24F14J16.27	0	0	0	1	Arabidopsis thaliana	gi|8778322|gb|AAF79331.1|AC002304_24F14J16.27 [Arabidopsis thaliana]	AAF79331	1.50381e-20	67	102.449	94	63
Chr8	HAU1390	885	ring finger protein, putative	0	0	0	1	Ricinus communis	gi|255571093|ref|XP_002526497.1|ring finger protein, putative [Ricinus communis] >gi|223534172|gb|EEF35888.1| ring finger protein, putative [Ricinus communis]	XP_002526497	7.55619e-52	79	208.379	165	131
Chr8	HAU2583a	1172	predicted protein	0	0	1	0	Populus trichocarpa	gi|224077440|ref|XP_002305255.1|predicted protein [Populus trichocarpa] >gi|222848219|gb|EEE85766.1| predicted protein [Populus trichocarpa]	XP_002305255	3.22009e-41	93	173.711	93	87
Chr8	HAU2583b	1172	predicted protein	0	0	1	0	Populus trichocarpa	gi|224077440|ref|XP_002305255.1|predicted protein [Populus trichocarpa] >gi|222848219|gb|EEE85766.1| predicted protein [Populus trichocarpa]	XP_002305255	3.22009e-41	93	173.711	93	87
Chr8	HAU1782	766	predicted protein	0	0	1	0	Populus trichocarpa	gi|224143772|ref|XP_002325070.1|predicted protein [Populus trichocarpa] >gi|222866504|gb|EEF03635.1| predicted protein [Populus trichocarpa]	XP_002325070	7.2942e-71	82	271.166	190	157
Chr9	NAU5468	538	hypothetical protein ARALYDRAFT_486314	0	0	0	1	Arabidopsis lyrata subsp. lyrata	gi|297322309|gb|EFH52730.1|hypothetical protein ARALYDRAFT_486314 [Arabidopsis lyrata subsp. lyrata]	EFH52730	7.91958e-14	61	80.4925	177	108
Chr9	DPL0222	695	hypothetical protein RCOM_1192800	0	0	0	1	Ricinus communis	gi|255558702|ref|XP_002520375.1|hypothetical protein RCOM_1192800 [Ricinus communis] >gi|223540422|gb|EEF41991.1| hypothetical protein RCOM_1192800 [Ricinus communis]	XP_002520375	1.88678e-08	52	63.5438	70	37
Chr9	HAU2496a	1362	alpha-1,4 glucan phosphorylase	0	0	0	1	Gossypium hirsutum	gi|211906528|gb|ACJ11757.1|alpha-1,4 glucan phosphorylase [Gossypium hirsutum]	ACJ11757	6.78443e-142	87	508.449	426	371
Chr9	STV164a	411	alpha-1,4 glucan phosphorylase	0	0	0	1	Gossypium hirsutum	gi|211906528|gb|ACJ11757.1|alpha-1,4 glucan phosphorylase [Gossypium hirsutum]	ACJ11757	2.23704e-32	98	141.739	134	132
Chr9	NAU3888a	898	alpha-1,4 glucan phosphorylase	0	0	0	1	Gossypium hirsutum	gi|211906528|gb|ACJ11757.1|alpha-1,4 glucan phosphorylase [Gossypium hirsutum]	ACJ11757	1.09693e-130	96	470.315	302	290
Chr9	TMB991	635	integrase	0	0	0	1	Gossypium herbaceum	gi|32396098|gb|AAP43916.1|integrase [Gossypium herbaceum]	AAP43916	3.23062e-06	81	55.8398	37	30
Chr9	Gh539	464	RNA binding protein, putative	0	0	0	1	Ricinus communis	gi|255560914|ref|XP_002521470.1|RNA binding protein, putative [Ricinus communis] >gi|223539369|gb|EEF40960.1| RNA binding protein, putative [Ricinus communis]	XP_002521470	1.80104e-37	96	158.688	86	83
Chr9	NAU2575b	845	predicted protein	0	0	1	0	Populus trichocarpa	gi|224060199|ref|XP_002300081.1|predicted protein [Populus trichocarpa] >gi|222847339|gb|EEE84886.1| predicted protein [Populus trichocarpa]	XP_002300081	4.31196e-70	74	268.855	240	178
Chr9	DPL0550	719	unknown	0	1	0	0	Glycine max	gi|255647671|gb|ACU24297.1|unknown [Glycine max]	ACU24297	5.86152e-40	100	168.318	85	85
Chr9	HAU2780	1203	AF302013_1CDK-activating kinase	0	0	0	1	Medicago sativa subsp. x varia	gi|15419985|gb|AAK97227.1|AF302013_1CDK-activating kinase [Medicago sativa subsp. x varia]	AAK97227	6.00031e-36	76	142.124	111	85
Chr9	NAU2739a	829	chloroplast-targeted copper chaperone, putative	0	0	0	1	Ricinus communis	gi|255552225|ref|XP_002517157.1|chloroplast-targeted copper chaperone, putative [Ricinus communis] >gi|223543792|gb|EEF45320.1| chloroplast-targeted copper chaperone, putative [Ricinus communis]	XP_002517157	6.12486e-35	89	150.984	87	78
Chr9	NAU3194a	719	chloroplast-targeted copper chaperone, putative	0	0	0	1	Ricinus communis	gi|255552225|ref|XP_002517157.1|chloroplast-targeted copper chaperone, putative [Ricinus communis] >gi|223543792|gb|EEF45320.1| chloroplast-targeted copper chaperone, putative [Ricinus communis]	XP_002517157	1.30581e-39	67	167.162	192	130
Chr9	HAU2083	1446	PREDICTED: hypothetical protein	0	0	0	1	Vitis vinifera	gi|225451445|ref|XP_002269795.1|PREDICTED: hypothetical protein [Vitis vinifera] >gi|296082346|emb|CBI21351.3| unnamed protein product [Vitis vinifera]	XP_002269795	1.90305e-66	82	233.032	167	138
Chr9	NAU5017	938	unnamed protein product	0	0	0	1	Vitis vinifera	gi|296082354|emb|CBI21359.3|unnamed protein product [Vitis vinifera]	CBI21359	3.07445e-14	74	83.5741	133	99
Chr9	MUSS87	609	ectoapyrase 2	0	0	0	1	Gossypium hirsutum	gi|289541361|gb|ADD09804.1|ectoapyrase 2 [Gossypium hirsutum]	ADD09804	7.63374e-15	100	84.3445	57	57
Chr9	NAU3439	640	predicted protein	0	0	1	0	Physcomitrella patens subsp. patens	gi|168030735|ref|XP_001767878.1|predicted protein [Physcomitrella patens subsp. patens] >gi|162680960|gb|EDQ67392.1| predicted protein [Physcomitrella patens subsp. patens]	XP_001767878	2.09547e-29	65	132.88	150	98
Chr9	HAU2067a	1260	chloroplast-targeted copper chaperone, putative	0	0	0	1	Ricinus communis	gi|255552225|ref|XP_002517157.1|chloroplast-targeted copper chaperone, putative [Ricinus communis] >gi|223543792|gb|EEF45320.1| chloroplast-targeted copper chaperone, putative [Ricinus communis]	XP_002517157	7.22577e-18	69	96.2857	127	88
Chr9	HAU0361	723	predicted protein	0	0	1	0	Populus trichocarpa	gi|224073821|ref|XP_002304182.1|predicted protein [Populus trichocarpa] >gi|118486249|gb|ABK94966.1| unknown [Populus trichocarpa] >gi|222841614|gb|EEE79161.1| predicted protein [Populus trichocarpa]	XP_002304182	2.97479e-39	85	166.007	108	92
Chr9	MUSS547	785	Histone deacetylase 2a, putative	0	0	0	1	Ricinus communis	gi|255573038|ref|XP_002527449.1|Histone deacetylase 2a, putative [Ricinus communis] >gi|223533184|gb|EEF34941.1| Histone deacetylase 2a, putative [Ricinus communis]	XP_002527449	6.94187e-32	60	141.739	237	143
Chr9	HAU1966	654	asparagine synthetase, putative	0	0	0	1	Ricinus communis	gi|255571524|ref|XP_002526709.1|asparagine synthetase, putative [Ricinus communis] >gi|223533948|gb|EEF35671.1| asparagine synthetase, putative [Ricinus communis]	XP_002526709	5.21713e-95	97	350.903	176	172
Chr9	HAU0253	646	FAD3E_TOBACRecName: Full=Omega-3 fatty acid desaturase, endoplasmic reticulum >gi|599592|dbj|BAA05515.1| microsomal omega-3 acid desaturase	0	0	0	1	Nicotiana tabacum	gi|1345975|sp|P48626.1|FAD3E_TOBACRecName: Full=Omega-3 fatty acid desaturase, endoplasmic reticulum >gi|599592|dbj|BAA05515.1| microsomal omega-3 acid desaturase [Nicotiana tabacum] >gi|21668484|dbj|BAC01273.1| microsomal omega-3 fatty acid desaturase [Nicotiana tabacum]	P48626	1.47326e-62	94	243.047	125	118
Chr9	HAU1835	809	NAC domain protein, IPR003441	0	0	0	1	Populus trichocarpa	gi|224054472|ref|XP_002298277.1|NAC domain protein, IPR003441 [Populus trichocarpa] >gi|224149083|ref|XP_002336754.1| NAC domain protein, IPR003441 [Populus trichocarpa] >gi|222836661|gb|EEE75054.1| NAC domain protein, IPR003441 [Populus trichocarpa] >gi|222845535|gb|EEE83082.1| NAC domain protein, IPR003441 [Populus trichocarpa]	XP_002298277	1.69441e-63	87	203.756	125	109
Chr9	NAU3358	825	conserved hypothetical protein	0	0	0	1	Ricinus communis	gi|255566241|ref|XP_002524108.1|conserved hypothetical protein [Ricinus communis] >gi|223536676|gb|EEF38318.1| conserved hypothetical protein [Ricinus communis]	XP_002524108	9.3725e-38	85	161.384	129	110
Chr9	HAU2146a	1254	unknown	0	1	0	0	Populus trichocarpa	gi|118484236|gb|ABK93998.1|unknown [Populus trichocarpa]	ABK93998	1.43414e-58	93	231.491	171	160
Chr9	HAU3109	1066	predicted protein	0	0	1	0	Populus trichocarpa	gi|224134571|ref|XP_002327437.1|predicted protein [Populus trichocarpa] >gi|224148106|ref|XP_002336592.1| predicted protein [Populus trichocarpa] >gi|118488541|gb|ABK96083.1| unknown [Populus trichocarpa] >gi|222835991|gb|EEE74412.1| predicted protein [Populus trichocarpa] >gi|222836267|gb|EEE74688.1| predicted protein [Populus trichocarpa]	XP_002327437	2.1933e-62	77	243.817	266	207
Chr9	HAU3027	614	PREDICTED: hypothetical protein	0	0	0	1	Vitis vinifera	gi|225432656|ref|XP_002278432.1|PREDICTED: hypothetical protein [Vitis vinifera]	XP_002278432	4.24695e-13	56	78.5666	185	105
Chr9	Gh484	783	PREDICTED: hypothetical protein	0	0	0	1	Vitis vinifera	gi|225441481|ref|XP_002275747.1|PREDICTED: hypothetical protein [Vitis vinifera]	XP_002275747	1.55008e-23	74	114.005	90	67
Chr9	DPL0850	713	hypothetical protein	0	0	0	1	Vitis vinifera	gi|147767925|emb|CAN73401.1|hypothetical protein [Vitis vinifera]	CAN73401	8.12922e-10	64	68.1662	76	49
Chr9	TMB2483a	526	PREDICTED: hypothetical protein	0	0	0	1	Vitis vinifera	gi|225470045|ref|XP_002266178.1|PREDICTED: hypothetical protein [Vitis vinifera]	XP_002266178	4.42781e-11	90	71.2478	41	37
Chr9	MUSS397	582	metal ion binding protein, putative	0	0	0	1	Ricinus communis	gi|255556920|ref|XP_002519493.1|metal ion binding protein, putative [Ricinus communis] >gi|223541356|gb|EEF42907.1| metal ion binding protein, putative [Ricinus communis]	XP_002519493	1.46628e-33	70	146.362	152	107
Chr9	Gh247b	783	unnamed protein product	0	0	0	1	Vitis vinifera	gi|270243605|emb|CBI30545.1|unnamed protein product [Vitis vinifera]	CBI30545	3.9327e-35	66	152.525	126	84
Chr9	BNL1317	204	unnamed protein product	0	0	0	1	Vitis vinifera	gi|270243605|emb|CBI30545.1|unnamed protein product [Vitis vinifera]	CBI30545	1.15879e-12	94	76.2554	38	36
Chr9	HAU3150	809	lung seven transmembrane receptor, putative	0	0	0	1	Ricinus communis	gi|255568076|ref|XP_002525014.1|lung seven transmembrane receptor, putative [Ricinus communis] >gi|223535676|gb|EEF37341.1| lung seven transmembrane receptor, putative [Ricinus communis]	XP_002525014	4.57087e-74	88	281.952	200	177
Chr9	NAU5454	683	predicted protein	0	0	1	0	Populus trichocarpa	gi|224118822|ref|XP_002317915.1|predicted protein [Populus trichocarpa] >gi|222858588|gb|EEE96135.1| predicted protein [Populus trichocarpa]	XP_002317915	1.32976e-35	67	153.68	149	101
Chr9	NAU2827	871	predicted protein	0	0	1	0	Populus trichocarpa	gi|224118822|ref|XP_002317915.1|predicted protein [Populus trichocarpa] >gi|222858588|gb|EEE96135.1| predicted protein [Populus trichocarpa]	XP_002317915	2.14713e-35	67	153.68	150	101
Chr9	NAU3414	736	PREDICTED: hypothetical protein isoform 1	0	0	0	1	Vitis vinifera	gi|225439649|ref|XP_002269923.1|PREDICTED: hypothetical protein isoform 1 [Vitis vinifera]	XP_002269923	1.10699e-73	89	280.411	192	171
Chr9	MUSS22	479	transcription factor, putative	0	0	0	1	Ricinus communis	gi|255557909|ref|XP_002519983.1|transcription factor, putative [Ricinus communis] >gi|223540747|gb|EEF42307.1| transcription factor, putative [Ricinus communis]	XP_002519983	7.14964e-39	95	163.31	86	82
Chr9	DPL0395	721	ATP-dependent RNA and DNA helicase, putative	0	0	0	1	Ricinus communis	gi|255552101|ref|XP_002517095.1|ATP-dependent RNA and DNA helicase, putative [Ricinus communis] >gi|223543730|gb|EEF45258.1| ATP-dependent RNA and DNA helicase, putative [Ricinus communis]	XP_002517095	8.05265e-13	64	78.1814	74	48
Chr9	HAU085	543	beta-ketoacyl-coa synthase family protein	0	0	0	1	Populus trichocarpa	gi|224102139|ref|XP_002312562.1|beta-ketoacyl-coa synthase family protein [Populus trichocarpa] >gi|222852382|gb|EEE89929.1| beta-ketoacyl-coa synthase family protein [Populus trichocarpa]	XP_002312562	2.64814e-57	98	224.942	111	109
Chr9	HAU0583	2051	unnamed protein product	0	0	0	1	Vitis vinifera	gi|296083331|emb|CBI22967.3|unnamed protein product [Vitis vinifera]	CBI22967	2.30586e-150	66	537.339	557	368
Chr9	BNL2750	474	TRANSPORT INHIBITOR RESPONSE 1 protein, putative	0	0	0	1	Ricinus communis	gi|255551539|ref|XP_002516815.1|TRANSPORT INHIBITOR RESPONSE 1 protein, putative [Ricinus communis] >gi|223543903|gb|EEF45429.1| TRANSPORT INHIBITOR RESPONSE 1 protein, putative [Ricinus communis]	XP_002516815	1.4082e-18	100	95.9005	46	46
Chr9	DPL0541	599	hypothetical protein	0	0	0	1	Vitis vinifera	gi|147791226|emb|CAN70133.1|hypothetical protein [Vitis vinifera]	CAN70133	1.73967e-12	100	70.8626	48	48
Chr9	HAU2852	831	conserved hypothetical protein	0	0	0	1	Ricinus communis	gi|255561301|ref|XP_002521661.1|conserved hypothetical protein [Ricinus communis] >gi|223539052|gb|EEF40648.1| conserved hypothetical protein [Ricinus communis]	XP_002521661	1.20524e-17	83	80.1073	65	54
Chr16	HAU2688	775	predicted protein	0	0	1	0	Populus trichocarpa	gi|224069945|ref|XP_002303090.1|predicted protein [Populus trichocarpa] >gi|222844816|gb|EEE82363.1| predicted protein [Populus trichocarpa]	XP_002303090	4.61536e-20	52	102.449	230	120
Chr16	HAU1399b	675	predicted protein	0	0	1	0	Populus trichocarpa	gi|224065336|ref|XP_002301780.1|predicted protein [Populus trichocarpa] >gi|222843506|gb|EEE81053.1| predicted protein [Populus trichocarpa]	XP_002301780	4.97031e-59	92	231.491	131	121
Chr16	HAU2662	859	hypothetical protein RCOM_1417730	0	0	0	1	Ricinus communis	gi|255580545|ref|XP_002531097.1|hypothetical protein RCOM_1417730 [Ricinus communis] >gi|223529343|gb|EEF31311.1| hypothetical protein RCOM_1417730 [Ricinus communis]	XP_002531097	2.46141e-36	67	156.762	170	115
Chr16	NAU2974	675	putative tea geometrid larvae-inducible protein	0	0	0	1	Camellia sinensis	gi|237899560|gb|ACR33100.1|putative tea geometrid larvae-inducible protein [Camellia sinensis]	ACR33100	1.88434e-66	86	256.144	158	137
Chr16	NAU2733	591	photosystem I reaction center subunit IV A, chloroplast precursor	0	0	0	1	Ricinus communis	gi|255560287|ref|XP_002521161.1|photosystem I reaction center subunit IV A, chloroplast precursor [Ricinus communis] >gi|223539730|gb|EEF41312.1| photosystem I reaction center subunit IV A, chloroplast precursor [Ricinus communis]	XP_002521161	1.29473e-32	74	143.28	139	104
Chr16	HAU2481	1334	Auxin-responsive protein IAA13, putative	0	0	0	1	Ricinus communis	gi|255571182|ref|XP_002526541.1|Auxin-responsive protein IAA13, putative [Ricinus communis] >gi|223534102|gb|EEF35819.1| Auxin-responsive protein IAA13, putative [Ricinus communis]	XP_002526541	1.37481e-18	62	98.5969	162	102
Chr16	HAU1918a	542	alpha-adaptin C homolog	0	0	0	1	Arabidopsis thaliana	gi|10176948|dbj|BAB10137.1|alpha-adaptin C homolog [Arabidopsis thaliana]	BAB10137	2.77529e-14	68	82.0333	83	57
Chr16	HAU1555	957	zinc finger protein, putative	0	0	0	1	Ricinus communis	gi|255576127|ref|XP_002528958.1|zinc finger protein, putative [Ricinus communis] >gi|223531604|gb|EEF33432.1| zinc finger protein, putative [Ricinus communis]	XP_002528958	2.53797e-120	89	436.032	266	239
Chr16	DPL0385	770	calmodulin-binding heat-shock protein	0	0	0	1	Nicotiana tabacum	gi|1087073|gb|AAB34987.1|calmodulin-binding heat-shock protein [Nicotiana tabacum]	AAB34987	7.42317e-27	100	92.4337	43	43
Chr16	NAU3678	866	conserved hypothetical protein	0	0	0	1	Ricinus communis	gi|255543541|ref|XP_002512833.1|conserved hypothetical protein [Ricinus communis] >gi|223547844|gb|EEF49336.1| conserved hypothetical protein [Ricinus communis]	XP_002512833	4.54114e-54	63	215.698	291	186
Chr16	TMB1114	642	orf681	0	0	0	1	Escherichia coli	gi|17384569|emb|CAC79973.1|orf681 [Escherichia coli]	CAC79973	3.30002e-14	100	82.4185	35	35
Chr16	HAU1145	1300	Alpha-L-fucosidase 2 precursor, putative	0	0	0	1	Ricinus communis	gi|255552566|ref|XP_002517326.1|Alpha-L-fucosidase 2 precursor, putative [Ricinus communis] >gi|223543337|gb|EEF44868.1| Alpha-L-fucosidase 2 precursor, putative [Ricinus communis]	XP_002517326	1.42213e-135	82	390.963	265	218
Chr16	NAU3906	701	Alpha-L-fucosidase 2 precursor, putative	0	0	0	1	Ricinus communis	gi|255552566|ref|XP_002517326.1|Alpha-L-fucosidase 2 precursor, putative [Ricinus communis] >gi|223543337|gb|EEF44868.1| Alpha-L-fucosidase 2 precursor, putative [Ricinus communis]	XP_002517326	9.67077e-69	80	263.848	173	140
Chr16	DPL0283	876	ATP binding protein, putative	0	0	0	1	Ricinus communis	gi|255552796|ref|XP_002517441.1|ATP binding protein, putative [Ricinus communis] >gi|223543452|gb|EEF44983.1| ATP binding protein, putative [Ricinus communis]	XP_002517441	9.42185e-31	76	138.272	138	105
Chr16	HAU1764a	671	hypothetical protein	0	0	0	1	Vitis vinifera	gi|147774320|emb|CAN61410.1|hypothetical protein [Vitis vinifera]	CAN61410	2.70966e-17	83	92.8189	78	65
Chr16	HAU2162	1414	PREDICTED: hypothetical protein	0	0	0	1	Vitis vinifera	gi|225453975|ref|XP_002280334.1|PREDICTED: hypothetical protein [Vitis vinifera] >gi|296089181|emb|CBI38884.3| unnamed protein product [Vitis vinifera]	XP_002280334	1.16225e-91	91	341.658	209	191
Chr16	NAU3279	893	PREDICTED: hypothetical protein	0	0	0	1	Vitis vinifera	gi|225452352|ref|XP_002274778.1|PREDICTED: hypothetical protein [Vitis vinifera] >gi|296087615|emb|CBI34871.3| unnamed protein product [Vitis vinifera]	XP_002274778	1.80673e-93	88	346.665	226	199
Chr16	NAU5325	775	PREDICTED: hypothetical protein	0	0	0	1	Vitis vinifera	gi|225451428|ref|XP_002273749.1|PREDICTED: hypothetical protein [Vitis vinifera]	XP_002273749	1.0282e-19	62	101.293	174	108
Chr16	NAU5061	929	predicted protein	0	0	1	0	Populus trichocarpa	gi|224130796|ref|XP_002320928.1|predicted protein [Populus trichocarpa] >gi|222861701|gb|EEE99243.1| predicted protein [Populus trichocarpa]	XP_002320928	8.97248e-59	69	231.491	269	186
Chr16	HAU1527c	704	MADS-box protein MADS7	0	0	0	1	Gossypium hirsutum	gi|122938399|gb|ABM69045.1|MADS-box protein MADS7 [Gossypium hirsutum]	ABM69045	1.09505e-19	91	100.908	58	53
Chr16	DPL0342	652	predicted protein	0	0	1	0	Populus trichocarpa	gi|224130796|ref|XP_002320928.1|predicted protein [Populus trichocarpa] >gi|222861701|gb|EEE99243.1| predicted protein [Populus trichocarpa]	XP_002320928	5.44139e-12	68	75.0998	104	71
Chr16	TMB1820	655	aspartate ammonia lyase, putative	0	0	0	1	Ricinus communis	gi|255564272|ref|XP_002523133.1|aspartate ammonia lyase, putative [Ricinus communis] >gi|223537695|gb|EEF39318.1| aspartate ammonia lyase, putative [Ricinus communis]	XP_002523133	6.08694e-11	100	71.633	35	35
Chr16	NAU2556a	796	unnamed protein product	0	0	0	1	Vitis vinifera	gi|296082635|emb|CBI21640.3|unnamed protein product [Vitis vinifera]	CBI21640	1.20202e-87	89	327.02	206	185
Chr16	HAU1669	337	Calcium-binding allergen Ole e, putative	0	0	0	1	Ricinus communis	gi|255583409|ref|XP_002532464.1|Calcium-binding allergen Ole e, putative [Ricinus communis] >gi|223527822|gb|EEF29920.1| Calcium-binding allergen Ole e, putative [Ricinus communis]	XP_002532464	2.23592e-16	92	88.5817	53	49
Chr16	NAU2627	758	hypothetical protein	0	0	0	1	Vitis vinifera	gi|147865523|emb|CAN81560.1|hypothetical protein [Vitis vinifera]	CAN81560	3.67522e-59	83	232.261	170	142
Chr16	NAU2881	813	predicted protein	0	0	1	0	Populus trichocarpa	gi|224074891|ref|XP_002304478.1|predicted protein [Populus trichocarpa] >gi|222841910|gb|EEE79457.1| predicted protein [Populus trichocarpa]	XP_002304478	2.46226e-59	97	233.032	141	137
Chr16	NAU2628	875	hypothetical protein	0	0	0	1	Vitis vinifera	gi|147865523|emb|CAN81560.1|hypothetical protein [Vitis vinifera]	CAN81560	2.5351e-60	80	236.498	184	148
Chr16	NAU5408	675	predicted protein	0	0	1	0	Populus trichocarpa	gi|224129098|ref|XP_002320500.1|predicted protein [Populus trichocarpa] >gi|222861273|gb|EEE98815.1| predicted protein [Populus trichocarpa]	XP_002320500	2.21047e-91	91	338.961	199	182
Chr16	NAU2620	674	predicted protein	0	0	1	0	Populus trichocarpa	gi|224139956|ref|XP_002323358.1|predicted protein [Populus trichocarpa] >gi|222867988|gb|EEF05119.1| predicted protein [Populus trichocarpa]	XP_002323358	3.66337e-38	81	162.155	135	110
Chr16	NAU3594	737	1-aminocyclopropane-1-carboxylate oxidase	0	0	0	1	Gossypium hirsutum	gi|83316226|gb|ABC02397.1|1-aminocyclopropane-1-carboxylate oxidase [Gossypium hirsutum]	ABC02397	2.88907e-90	98	335.495	180	177
Chr16	NAU2721	824	hypothetical protein ARALYDRAFT_326110	0	0	0	1	Arabidopsis lyrata subsp. lyrata	gi|297317569|gb|EFH47991.1|hypothetical protein ARALYDRAFT_326110 [Arabidopsis lyrata subsp. lyrata]	EFH47991	3.24276e-29	89	88.5817	48	43
Chr16	HAU1195	1146	PREDICTED: hypothetical protein	0	0	0	1	Vitis vinifera	gi|225451939|ref|XP_002282971.1|PREDICTED: hypothetical protein [Vitis vinifera]	XP_002282971	1.70341e-156	91	556.599	309	283
Chr16	HAU1520	751	hydrolase, acting on glycosyl bonds, putative	0	0	0	1	Ricinus communis	gi|255581334|ref|XP_002531477.1|hydrolase, acting on glycosyl bonds, putative [Ricinus communis] >gi|223528904|gb|EEF30901.1| hydrolase, acting on glycosyl bonds, putative [Ricinus communis]	XP_002531477	7.96375e-83	90	310.842	212	192
Chr16	NAU2749	782	Repetitive proline-rich cell wall protein 2 precursor, putative	0	0	0	1	Ricinus communis	gi|255559090|ref|XP_002520567.1|Repetitive proline-rich cell wall protein 2 precursor, putative [Ricinus communis] >gi|223540227|gb|EEF41800.1| Repetitive proline-rich cell wall protein 2 precursor, putative [Ricinus communis]	XP_002520567	2.29258e-27	97	126.716	83	81
Chr16	MUCS616	1309	GBLP_MEDSARecName: Full=Guanine nucleotide-binding protein subunit beta-like protein >gi|2385376|emb|CAA69934.1| G protein beta subunit-like	0	0	0	1	Medicago sativa subsp. x varia	gi|3023847|sp|O24076.1|GBLP_MEDSARecName: Full=Guanine nucleotide-binding protein subunit beta-like protein >gi|2385376|emb|CAA69934.1| G protein beta subunit-like [Medicago sativa subsp. x varia]	O24076	8.37435e-174	96	614.379	324	312
Chr16	HAU1836	706	hypothetical protein	0	0	0	1	Vitis vinifera	gi|147770917|emb|CAN74170.1|hypothetical protein [Vitis vinifera]	CAN74170	1.7615e-25	58	120.168	176	103
Chr16	NAU2931	868	ring finger containing protein, putative	0	0	0	1	Ricinus communis	gi|255567826|ref|XP_002524891.1|ring finger containing protein, putative [Ricinus communis] >gi|223535854|gb|EEF37515.1| ring finger containing protein, putative [Ricinus communis]	XP_002524891	1.33925e-29	59	134.42	266	157
Chr16	NAU4956b	800	unknown	0	1	0	0	Glycine max	gi|255636900|gb|ACU18783.1|unknown [Glycine max]	ACU18783	1.29413e-89	85	333.569	210	180
Chr16	HAU1129	1371	protein phosphatase 2c, putative	0	0	0	1	Ricinus communis	gi|255548720|ref|XP_002515416.1|protein phosphatase 2c, putative [Ricinus communis] >gi|223545360|gb|EEF46865.1| protein phosphatase 2c, putative [Ricinus communis]	XP_002515416	9.27879e-164	96	512.686	273	263
Chr16	NAU3053	788	protein phosphatase 2c, putative	0	0	0	1	Ricinus communis	gi|255548720|ref|XP_002515416.1|protein phosphatase 2c, putative [Ricinus communis] >gi|223545360|gb|EEF46865.1| protein phosphatase 2c, putative [Ricinus communis]	XP_002515416	1.70126e-62	97	243.432	127	124
Chr16	NAU3939	803	Protein bem46, putative	0	0	0	1	Ricinus communis	gi|255540431|ref|XP_002511280.1|Protein bem46, putative [Ricinus communis] >gi|223550395|gb|EEF51882.1| Protein bem46, putative [Ricinus communis]	XP_002511280	1.53119e-98	96	363.229	226	218
Chr16	STV023	793	predicted protein	0	0	1	0	Populus trichocarpa	gi|224104131|ref|XP_002313331.1|predicted protein [Populus trichocarpa] >gi|222849739|gb|EEE87286.1| predicted protein [Populus trichocarpa]	XP_002313331	1.86395e-39	77	100.523	85	66
Chr16	NAU3197a	853	unknown	0	1	0	0	Glycine max	gi|255648004|gb|ACU24458.1|unknown [Glycine max]	ACU24458	2.44758e-93	95	293.893	146	140
Chr16	NAU5152b	939	PREDICTED: hypothetical protein	0	0	0	1	Vitis vinifera	gi|225445589|ref|XP_002285390.1|PREDICTED: hypothetical protein [Vitis vinifera]	XP_002285390	1.49882e-106	92	337.421	194	180
Chr16	HAU3104	1250	Patellin-3, putative	0	0	0	1	Ricinus communis	gi|255568869|ref|XP_002525405.1|Patellin-3, putative [Ricinus communis] >gi|223535296|gb|EEF36972.1| Patellin-3, putative [Ricinus communis]	XP_002525405	8.32789e-67	67	258.84	288	193
Chr16	HAU3082	710	unknown	0	1	0	0	Populus trichocarpa	gi|118482060|gb|ABK92961.1|unknown [Populus trichocarpa]	ABK92961	2.33707e-17	63	93.2041	127	81
Chr16	NAU3004	571	predicted protein	0	0	1	0	Populus trichocarpa	gi|224088627|ref|XP_002308503.1|predicted protein [Populus trichocarpa] >gi|222854479|gb|EEE92026.1| predicted protein [Populus trichocarpa]	XP_002308503	1.60817e-13	69	79.7221	83	58
Chr16	NAU2597	880	Auxin response factor, putative	0	0	0	1	Ricinus communis	gi|255550359|ref|XP_002516230.1|Auxin response factor, putative [Ricinus communis] >gi|223544716|gb|EEF46232.1| Auxin response factor, putative [Ricinus communis]	XP_002516230	0.000759347	74	48.9062	58	43
Chr16	NAU3459	645	predicted protein	0	0	1	0	Populus trichocarpa	gi|224087951|ref|XP_002308270.1|predicted protein [Populus trichocarpa] >gi|222854246|gb|EEE91793.1| predicted protein [Populus trichocarpa]	XP_002308270	6.03711e-32	72	141.354	119	86
Chr16	NAU3550	613	AT5g56980/MHM17_10	0	0	0	1	Arabidopsis lyrata subsp. lyrata	gi|297312011|gb|EFH42435.1|AT5g56980/MHM17_10 [Arabidopsis lyrata subsp. lyrata]	EFH42435	1.61599e-20	54	103.219	167	91
Chr16	MUSS95	981	conserved hypothetical protein	0	0	0	1	Ricinus communis	gi|255546001|ref|XP_002514060.1|conserved hypothetical protein [Ricinus communis] >gi|223546516|gb|EEF48014.1| conserved hypothetical protein [Ricinus communis]	XP_002514060	2.36776e-60	80	236.884	197	158
Chr16	NAU3003	851	predicted protein	0	0	1	0	Populus trichocarpa	gi|224088627|ref|XP_002308503.1|predicted protein [Populus trichocarpa] >gi|222854479|gb|EEE92026.1| predicted protein [Populus trichocarpa]	XP_002308503	2.04204e-35	63	153.68	198	125
Chr17	HAU119	672	predicted protein	0	0	1	0	Populus trichocarpa	gi|224126399|ref|XP_002329544.1|predicted protein [Populus trichocarpa] >gi|222870253|gb|EEF07384.1| predicted protein [Populus trichocarpa]	XP_002329544	3.10123e-37	68	159.073	163	112
Chr17	NAU3016	691	rad25/xp-B DNA repair helicase, putative	0	0	0	1	Ricinus communis	gi|255537537|ref|XP_002509835.1|rad25/xp-B DNA repair helicase, putative [Ricinus communis] >gi|223549734|gb|EEF51222.1| rad25/xp-B DNA repair helicase, putative [Ricinus communis]	XP_002509835	1.36902e-43	92	180.259	121	112
Chr17	NAU5260a	742	predicted protein	0	0	1	0	Populus trichocarpa	gi|224074813|ref|XP_002304461.1|predicted protein [Populus trichocarpa] >gi|222841893|gb|EEE79440.1| predicted protein [Populus trichocarpa]	XP_002304461	1.0926e-52	92	210.69	128	119
Chr17	BNL3408a	236	hypothetical protein	0	0	0	1	Vitis vinifera	gi|147777234|emb|CAN76635.1|hypothetical protein [Vitis vinifera]	CAN76635	6.20959e-06	48	53.9138	80	39
Chr17	BNL1606	365	Transmembrane protein, putative	0	0	0	1	Ricinus communis	gi|255565405|ref|XP_002523693.1|Transmembrane protein, putative [Ricinus communis] >gi|223536997|gb|EEF38633.1| Transmembrane protein, putative [Ricinus communis]	XP_002523693	9.63346e-14	89	63.929	38	34
Chr17	DPL0045	589	hypothetical protein SORBIDRAFT_04g003380	0	0	0	1	Sorghum bicolor	gi|242060492|ref|XP_002451535.1|hypothetical protein SORBIDRAFT_04g003380 [Sorghum bicolor] >gi|241931366|gb|EES04511.1| hypothetical protein SORBIDRAFT_04g003380 [Sorghum bicolor]	XP_002451535	3.9924e-10	86	68.5514	38	33
Chr17	HAU0764	783	hypothetical protein	0	0	0	1	Vitis vinifera	gi|147843260|emb|CAN80537.1|hypothetical protein [Vitis vinifera]	CAN80537	1.98919e-71	96	273.092	157	151
Chr17	STV099	1024	unnamed protein product	0	0	0	1	Vitis vinifera	gi|270227137|emb|CBI15870.1|unnamed protein product [Vitis vinifera]	CBI15870	3.60369e-36	78	118.627	85	67
Chr17	HAU1022	924	hypothetical protein ARALYDRAFT_495189	0	0	0	1	Arabidopsis lyrata subsp. lyrata	gi|297311681|gb|EFH42105.1|hypothetical protein ARALYDRAFT_495189 [Arabidopsis lyrata subsp. lyrata]	EFH42105	9.63235e-37	64	158.303	207	134
Chr17	HAU1564	896	cation efflux protein/ zinc transporter, putative	0	0	0	1	Ricinus communis	gi|255558944|ref|XP_002520495.1|cation efflux protein/ zinc transporter, putative [Ricinus communis] >gi|223540337|gb|EEF41908.1| cation efflux protein/ zinc transporter, putative [Ricinus communis]	XP_002520495	4.82219e-54	77	215.698	181	141
Chr17	BNL2443	562	hypothetical protein LOC100381980	0	0	0	1	Zea mays	gi|293335377|ref|NP_001168221.1|hypothetical protein LOC100381980 [Zea mays] >gi|195611302|gb|ACG27481.1| cytochrome P450 CYP94B12 [Zea mays] >gi|223946813|gb|ACN27490.1| unknown [Zea mays]	NP_001168221	7.8818e-10	77	67.3958	45	35
Chr17	NAU2761b	720	conserved hypothetical protein	0	0	0	1	Ricinus communis	gi|255584984|ref|XP_002533203.1|conserved hypothetical protein [Ricinus communis] >gi|223526979|gb|EEF29174.1| conserved hypothetical protein [Ricinus communis]	XP_002533203	1.11995e-38	85	164.081	142	121
Chr17	NAU3884	691	glutamate dehydrogenase, putative	0	0	0	1	Ricinus communis	gi|255539945|ref|XP_002511037.1|glutamate dehydrogenase, putative [Ricinus communis] >gi|223550152|gb|EEF51639.1| glutamate dehydrogenase, putative [Ricinus communis]	XP_002511037	6.30679e-57	98	224.557	116	114
Chr17	BNL4073	408	unnamed protein product	0	0	0	1	Vitis vinifera	gi|270259538|emb|CBI38672.1|unnamed protein product [Vitis vinifera]	CBI38672	8.56513e-08	82	60.077	41	34
Chr17	HAU0625	1337	unknown	0	1	0	0	Populus trichocarpa	gi|118488004|gb|ABK95823.1|unknown [Populus trichocarpa]	ABK95823	3.34379e-77	66	293.508	327	218
Chr17	HAU3176a	834	eukaryotic peptide chain release factor subunit, putative	0	0	0	1	Ricinus communis	gi|255543296|ref|XP_002512711.1|eukaryotic peptide chain release factor subunit, putative [Ricinus communis] >gi|223548672|gb|EEF50163.1| eukaryotic peptide chain release factor subunit, putative [Ricinus communis]	XP_002512711	7.86022e-40	94	168.318	90	85
Chr17	NAU3309a	774	eukaryotic peptide chain release factor subunit, putative	0	0	0	1	Ricinus communis	gi|255543296|ref|XP_002512711.1|eukaryotic peptide chain release factor subunit, putative [Ricinus communis] >gi|223548672|gb|EEF50163.1| eukaryotic peptide chain release factor subunit, putative [Ricinus communis]	XP_002512711	7.83618e-36	92	154.836	83	77
Chr17	NAU2662	756	amino acid transporter family protein	0	0	0	1	Arabidopsis lyrata subsp. lyrata	gi|297327599|gb|EFH58019.1|amino acid transporter family protein [Arabidopsis lyrata subsp. lyrata]	EFH58019	6.54783e-24	77	115.161	93	72
Chr17	HAU1024	1050	nitrogen fixation protein nifu, putative	0	0	0	1	Ricinus communis	gi|255540651|ref|XP_002511390.1|nitrogen fixation protein nifu, putative [Ricinus communis] >gi|223550505|gb|EEF51992.1| nitrogen fixation protein nifu, putative [Ricinus communis]	XP_002511390	1.53768e-68	90	264.233	161	145
Chr17	NAU2909	754	fructose-1,6-bisphosphatase	0	0	0	1	Pisum sativum	gi|5305145|emb|CAB46084.1|fructose-1,6-bisphosphatase [Pisum sativum]	CAB46084	3.9772e-90	93	335.109	203	189
Chr17	NAU3639	632	unnamed protein product	0	0	0	1	Vitis vinifera	gi|296086459|emb|CBI32048.3|unnamed protein product [Vitis vinifera]	CBI32048	6.53847e-76	86	287.345	164	142
Chr17	HAU1967	939	predicted protein	0	0	1	0	Populus trichocarpa	gi|224082438|ref|XP_002306693.1|predicted protein [Populus trichocarpa] >gi|118489552|gb|ABK96578.1| unknown [Populus trichocarpa x Populus deltoides] >gi|222856142|gb|EEE93689.1| predicted protein [Populus trichocarpa]	XP_002306693	5.08205e-142	96	508.064	267	258
Chr17	NAU2994	805	auxilin, putative	0	0	0	1	Ricinus communis	gi|255567186|ref|XP_002524574.1|auxilin, putative [Ricinus communis] >gi|223536127|gb|EEF37782.1| auxilin, putative [Ricinus communis]	XP_002524574	1.1575e-53	90	214.157	127	115
Chr17	NAU3700	822	UBX domain-containing protein, putative	0	0	0	1	Ricinus communis	gi|255555707|ref|XP_002518889.1|UBX domain-containing protein, putative [Ricinus communis] >gi|223541876|gb|EEF43422.1| UBX domain-containing protein, putative [Ricinus communis]	XP_002518889	7.09204e-54	78	214.927	247	194
Chr17	HAU1486	896	WRKY transcription factor 16	0	0	0	1	(Populus tomentosa x P. bolleana) x P. tomentosa	gi|259121397|gb|ACV92018.1|WRKY transcription factor 16 [(Populus tomentosa x P. bolleana) x P. tomentosa]	ACV92018	4.38767e-47	70	192.586	190	133
Chr17	HAU0449	873	unknown	0	1	0	0	Glycine max	gi|255626769|gb|ACU13729.1|unknown [Glycine max]	ACU13729	1.26231e-35	100	154.451	83	83
Chr17	HAU2782	1150	unknown	0	1	0	0	Picea sitchensis	gi|294462258|gb|ADE76679.1|unknown [Picea sitchensis]	ADE76679	1.84796e-17	100	94.7449	46	46
Chr17	HAU2860a	606	protein with unknown function	0	1	0	0	Ricinus communis	gi|255536713|ref|XP_002509423.1|protein with unknown function [Ricinus communis] >gi|223549322|gb|EEF50810.1| protein with unknown function [Ricinus communis]	XP_002509423	9.5132e-26	86	120.553	69	60
Chr17	NAU2908a	754	conserved hypothetical protein	0	0	0	1	Ricinus communis	gi|255580872|ref|XP_002531255.1|conserved hypothetical protein [Ricinus communis] >gi|223529140|gb|EEF31119.1| conserved hypothetical protein [Ricinus communis]	XP_002531255	1.5417e-33	67	147.132	188	127
Chr17	NAU4035a	854	DNA binding protein, putative	0	0	0	1	Ricinus communis	gi|255584860|ref|XP_002533146.1|DNA binding protein, putative [Ricinus communis] >gi|223527057|gb|EEF29242.1| DNA binding protein, putative [Ricinus communis]	XP_002533146	3.09062e-23	59	113.235	197	117
Chr17	NAU3349	553	predicted protein	0	0	1	0	Populus trichocarpa	gi|224083705|ref|XP_002307092.1|predicted protein [Populus trichocarpa] >gi|222856541|gb|EEE94088.1| predicted protein [Populus trichocarpa]	XP_002307092	3.34277e-10	92	68.5514	42	39
Chr17	NAU3805	688	mitochondrial substrate carrier family protein	0	0	0	1	Arabidopsis lyrata subsp. lyrata	gi|297312478|gb|EFH42902.1|mitochondrial substrate carrier family protein [Arabidopsis lyrata subsp. lyrata]	EFH42902	2.17029e-17	56	93.2041	152	86
Chr17	HAU1029	972	UBX domain-containing protein, putative	0	0	0	1	Ricinus communis	gi|255555707|ref|XP_002518889.1|UBX domain-containing protein, putative [Ricinus communis] >gi|223541876|gb|EEF43422.1| UBX domain-containing protein, putative [Ricinus communis]	XP_002518889	9.0793e-89	82	331.257	314	260
Chr17	HAU0880a	1213	xyloglucan endotransglycosylase/hydrolase	0	0	0	1	Gossypium raimondii	gi|166343775|gb|ABY86635.1|xyloglucan endotransglycosylase/hydrolase [Gossypium raimondii]	ABY86635	2.84096e-157	95	559.296	283	270
Chr17	HAU1264	626	cytochrome P450, putative	0	0	0	1	Ricinus communis	gi|255560984|ref|XP_002521504.1|cytochrome P450, putative [Ricinus communis] >gi|223539182|gb|EEF40775.1| cytochrome P450, putative [Ricinus communis]	XP_002521504	3.75724e-44	78	181.8	142	111
Chr17	BNL834	266	hypothetical protein ARALYDRAFT_491000	0	0	0	1	Arabidopsis lyrata subsp. lyrata	gi|297312856|gb|EFH43279.1|hypothetical protein ARALYDRAFT_491000 [Arabidopsis lyrata subsp. lyrata]	EFH43279	8.11231e-14	94	80.1073	37	35
Chr17	NAU5111	810	predicted protein	0	0	1	0	Populus trichocarpa	gi|224143162|ref|XP_002324866.1|predicted protein [Populus trichocarpa] >gi|222866300|gb|EEF03431.1| predicted protein [Populus trichocarpa]	XP_002324866	6.38907e-27	86	103.99	61	53
Chr17	NAU2898	709	predicted protein	0	0	1	0	Populus trichocarpa	gi|224143162|ref|XP_002324866.1|predicted protein [Populus trichocarpa] >gi|222866300|gb|EEF03431.1| predicted protein [Populus trichocarpa]	XP_002324866	1.36829e-09	60	67.3958	94	57
Chr17	NAU5153	858	PREDICTED: hypothetical protein isoform 2	0	0	0	1	Vitis vinifera	gi|225438454|ref|XP_002277336.1|PREDICTED: hypothetical protein isoform 2 [Vitis vinifera] >gi|225438456|ref|XP_002277317.1| PREDICTED: hypothetical protein isoform 1 [Vitis vinifera] >gi|147806136|emb|CAN70005.1| hypothetical protein [Vitis vinifera]	XP_002277336	8.45976e-37	73	158.303	234	171
Chr18	HAU1086	1518	Phytol kinase 1, chloroplast precursor, putative	0	0	0	1	Ricinus communis	gi|255551200|ref|XP_002516647.1|Phytol kinase 1, chloroplast precursor, putative [Ricinus communis] >gi|223544219|gb|EEF45742.1| Phytol kinase 1, chloroplast precursor, putative [Ricinus communis]	XP_002516647	1.65827e-107	91	394.43	243	223
Chr18	MUSB1135a	948	predicted protein	0	0	1	0	Populus trichocarpa	gi|224102859|ref|XP_002312831.1|predicted protein [Populus trichocarpa] >gi|222849239|gb|EEE86786.1| predicted protein [Populus trichocarpa]	XP_002312831	1.46652e-08	86	46.9802	43	37
Chr18	NAU3991b	648	predicted protein	0	0	1	0	Populus trichocarpa	gi|224103993|ref|XP_002313274.1|predicted protein [Populus trichocarpa] >gi|222849682|gb|EEE87229.1| predicted protein [Populus trichocarpa]	XP_002313274	8.46648e-58	90	227.254	130	118
Chr18	HAU2276	1050	predicted protein	0	0	1	0	Populus trichocarpa	gi|224143772|ref|XP_002325070.1|predicted protein [Populus trichocarpa] >gi|222866504|gb|EEF03635.1| predicted protein [Populus trichocarpa]	XP_002325070	3.7561e-83	80	312.768	238	192
Chr18	NAU3447	714	predicted protein	0	0	1	0	Populus trichocarpa	gi|224143772|ref|XP_002325070.1|predicted protein [Populus trichocarpa] >gi|222866504|gb|EEF03635.1| predicted protein [Populus trichocarpa]	XP_002325070	3.40059e-56	87	222.246	145	127
Chr18	HAU1922	609	unknown	0	1	0	0	Medicago truncatula	gi|217074732|gb|ACJ85726.1|unknown [Medicago truncatula]	ACJ85726	3.41532e-39	93	165.236	101	94
Chr18	NAU3223	809	PREDICTED: hypothetical protein	0	0	0	1	Vitis vinifera	gi|225431796|ref|XP_002272388.1|PREDICTED: hypothetical protein [Vitis vinifera] >gi|147819172|emb|CAN69219.1| hypothetical protein [Vitis vinifera] >gi|296083326|emb|CBI22962.3| unnamed protein product [Vitis vinifera]	XP_002272388	1.81419e-38	70	163.696	155	109
Chr18	NAU3843	856	conserved hypothetical protein	0	0	0	1	Ricinus communis	gi|255573566|ref|XP_002527707.1|conserved hypothetical protein [Ricinus communis] >gi|223532897|gb|EEF34666.1| conserved hypothetical protein [Ricinus communis]	XP_002527707	3.1115e-23	51	113.235	261	134
Chr18	NAU3827	884	predicted protein	0	0	1	0	Populus trichocarpa	gi|224117602|ref|XP_002331677.1|predicted protein [Populus trichocarpa] >gi|222874096|gb|EEF11227.1| predicted protein [Populus trichocarpa]	XP_002331677	1.28674e-35	56	154.451	337	189
Chr18	HAU0899	2896	Pyrophosphate-energized vacuolar membrane proton pump, putative	0	0	0	1	Ricinus communis	gi|255579837|ref|XP_002530755.1|Pyrophosphate-energized vacuolar membrane proton pump, putative [Ricinus communis] >gi|223529671|gb|EEF31615.1| Pyrophosphate-energized vacuolar membrane proton pump, putative [Ricinus communis]	XP_002530755	0	97	1353.58	761	739
Chr18	NAU3080	828	unnamed protein product	0	0	0	1	Vitis vinifera	gi|296084517|emb|CBI25538.3|unnamed protein product [Vitis vinifera]	CBI25538	7.76828e-32	81	141.739	96	78
Chr18	NAU4861	881	unnamed protein product	0	0	0	1	Vitis vinifera	gi|296084517|emb|CBI25538.3|unnamed protein product [Vitis vinifera]	CBI25538	5.72049e-60	77	235.343	209	161
Chr18	NAU3130	834	predicted protein	0	0	1	0	Populus trichocarpa	gi|224088041|ref|XP_002308303.1|predicted protein [Populus trichocarpa] >gi|222854279|gb|EEE91826.1| predicted protein [Populus trichocarpa]	XP_002308303	8.19438e-114	87	414.075	264	231
Chr18	HAU1355	1543	PREDICTED: hypothetical protein	0	0	0	1	Vitis vinifera	gi|225430178|ref|XP_002284900.1|PREDICTED: hypothetical protein [Vitis vinifera]	XP_002284900	1.63008e-126	81	457.603	441	359
Chr18	HAU2332	803	nucleic acid binding protein, putative	0	0	0	1	Ricinus communis	gi|255543038|ref|XP_002512582.1|nucleic acid binding protein, putative [Ricinus communis] >gi|223548543|gb|EEF50034.1| nucleic acid binding protein, putative [Ricinus communis]	XP_002512582	1.04747e-56	100	202.216	102	102
Chr18	HAU3406	936	predicted protein	0	0	1	0	Populus trichocarpa	gi|224122816|ref|XP_002318923.1|predicted protein [Populus trichocarpa] >gi|222857299|gb|EEE94846.1| predicted protein [Populus trichocarpa]	XP_002318923	1.14947e-69	82	267.7	244	202
Chr18	HAU1212	1006	unnamed protein product	0	0	0	1	Vitis vinifera	gi|296089852|emb|CBI39671.3|unnamed protein product [Vitis vinifera]	CBI39671	2.33893e-95	87	353.214	254	221
Chr18	NAU3017b	864	PREDICTED: hypothetical protein	0	0	0	1	Vitis vinifera	gi|225454641|ref|XP_002267090.1|PREDICTED: hypothetical protein [Vitis vinifera]	XP_002267090	1.95615e-81	76	306.605	248	190
Chr18	DPL0229	733	predicted protein	0	0	1	0	Populus trichocarpa	gi|224128808|ref|XP_002328972.1|predicted protein [Populus trichocarpa] >gi|222839206|gb|EEE77557.1| predicted protein [Populus trichocarpa]	XP_002328972	7.18399e-25	96	118.242	54	52
Chr18	HAU2856b	741	PREDICTED: hypothetical protein	0	0	0	1	Vitis vinifera	gi|225454641|ref|XP_002267090.1|PREDICTED: hypothetical protein [Vitis vinifera]	XP_002267090	1.20814e-65	96	234.572	125	120
Chr18	NAU3861	739	predicted protein	0	0	1	0	Populus trichocarpa	gi|224144158|ref|XP_002325204.1|predicted protein [Populus trichocarpa] >gi|222866638|gb|EEF03769.1| predicted protein [Populus trichocarpa]	XP_002325204	7.08477e-20	67	101.679	115	78
Chr18	HAU1182	2080	PREDICTED: hypothetical protein	0	0	0	1	Vitis vinifera	gi|225451181|ref|XP_002272927.1|PREDICTED: hypothetical protein [Vitis vinifera] >gi|270306743|emb|CBI34247.1| unnamed protein product [Vitis vinifera]	XP_002272927	0	87	971.844	646	565
Chr18	NAU3589a	738	NAC domain protein NAC5	0	0	0	1	Gossypium hirsutum	gi|206584347|gb|ACI15346.1|NAC domain protein NAC5 [Gossypium hirsutum] >gi|206584357|gb|ACI15351.1| NAC domain protein NAC5 [Gossypium hirsutum]	ACI15346	9.48693e-49	74	197.593	200	148
Chr18	NAU3452	777	PREDICTED: hypothetical protein	0	0	0	1	Vitis vinifera	gi|225451185|ref|XP_002273273.1|PREDICTED: hypothetical protein [Vitis vinifera]	XP_002273273	3.43446e-31	87	139.428	96	84
Chr18	HAU1909	597	predicted protein	0	0	1	0	Populus trichocarpa	gi|224126013|ref|XP_002319734.1|predicted protein [Populus trichocarpa] >gi|222858110|gb|EEE95657.1| predicted protein [Populus trichocarpa]	XP_002319734	4.30927e-15	48	85.1149	191	92
Chr18	HAU1381	596	unknown	0	1	0	0	Glycine max	gi|255630534|gb|ACU15625.1|unknown [Glycine max]	ACU15625	1.89309e-39	91	166.007	95	87
Chr18	MUSS603	2603	methionine synthase	0	0	0	1	Carica papaya	gi|151347486|gb|ABS01352.1|methionine synthase [Carica papaya]	ABS01352	0	96	1322.76	765	738
Chr18	NAU5364	791	PREDICTED: hypothetical protein	0	0	0	1	Vitis vinifera	gi|225462106|ref|XP_002277570.1|PREDICTED: hypothetical protein [Vitis vinifera]	XP_002277570	6.37832e-33	67	145.206	196	132
Chr18	HAU1036	1108	unnamed protein product	0	0	0	1	Vitis vinifera	gi|270230788|emb|CBI20115.1|unnamed protein product [Vitis vinifera]	CBI20115	9.62908e-93	85	344.739	223	190
Chr18	TMB1767b	637	conserved hypothetical protein	0	0	0	1	Ricinus communis	gi|255577173|ref|XP_002529470.1|conserved hypothetical protein [Ricinus communis] >gi|223531086|gb|EEF32936.1| conserved hypothetical protein [Ricinus communis]	XP_002529470	4.42468e-26	98	100.523	51	50
Chr18	NAU5392a	681	predicted protein	0	0	1	0	Populus trichocarpa	gi|224116018|ref|XP_002317186.1|predicted protein [Populus trichocarpa] >gi|222860251|gb|EEE97798.1| predicted protein [Populus trichocarpa]	XP_002317186	4.28188e-18	70	95.5153	87	61
Chr18	NAU3211	640	predicted protein	0	0	1	0	Populus trichocarpa	gi|224145064|ref|XP_002325514.1|predicted protein [Populus trichocarpa] >gi|222862389|gb|EEE99895.1| predicted protein [Populus trichocarpa]	XP_002325514	8.54707e-15	81	84.3445	58	47
Chr18	NAU3079b	709	PREDICTED: hypothetical protein	0	0	0	1	Vitis vinifera	gi|225460440|ref|XP_002271390.1|PREDICTED: hypothetical protein [Vitis vinifera]	XP_002271390	3.83441e-36	95	155.606	104	99
Chr18	HAU2675	850	PREDICTED: hypothetical protein	0	0	0	1	Vitis vinifera	gi|225425654|ref|XP_002269342.1|PREDICTED: hypothetical protein [Vitis vinifera]	XP_002269342	2.20247e-35	74	147.517	173	129
Chr18	NAU3232	850	sodium-bile acid cotransporter, putative	0	0	0	1	Ricinus communis	gi|255537151|ref|XP_002509642.1|sodium-bile acid cotransporter, putative [Ricinus communis] >gi|223549541|gb|EEF51029.1| sodium-bile acid cotransporter, putative [Ricinus communis]	XP_002509642	5.39877e-20	63	102.449	129	82
Chr18	HAU2850b	1247	r2r3-myb transcription factor, putative	0	0	0	1	Ricinus communis	gi|255580240|ref|XP_002530950.1|r2r3-myb transcription factor, putative [Ricinus communis] >gi|223529465|gb|EEF31422.1| r2r3-myb transcription factor, putative [Ricinus communis]	XP_002530950	8.82433e-85	66	318.546	293	194
Chr18	HAU2992	1077	predicted protein	0	0	1	0	Populus trichocarpa	gi|224126013|ref|XP_002319734.1|predicted protein [Populus trichocarpa] >gi|222858110|gb|EEE95657.1| predicted protein [Populus trichocarpa]	XP_002319734	3.49916e-23	48	113.62	289	139
Chr18	HAU1908	597	predicted protein	0	0	1	0	Populus trichocarpa	gi|224126013|ref|XP_002319734.1|predicted protein [Populus trichocarpa] >gi|222858110|gb|EEE95657.1| predicted protein [Populus trichocarpa]	XP_002319734	4.30927e-15	48	85.1149	191	92
Chr18	MUSS140	777	r2r3-myb transcription factor, putative	0	0	0	1	Ricinus communis	gi|255580240|ref|XP_002530950.1|r2r3-myb transcription factor, putative [Ricinus communis] >gi|223529465|gb|EEF31422.1| r2r3-myb transcription factor, putative [Ricinus communis]	XP_002530950	5.10165e-83	98	265.774	127	125
Chr18	NAU3398	648	putative transcription factor	0	0	0	1	Arabidopsis thaliana	gi|110559931|gb|ABG76203.1|putative transcription factor [Arabidopsis thaliana]	ABG76203	1.12125e-09	54	67.3958	163	89
Chr18	BNL3558	577	conserved hypothetical protein	0	0	0	1	Ricinus communis	gi|255554581|ref|XP_002518329.1|conserved hypothetical protein [Ricinus communis] >gi|223542549|gb|EEF44089.1| conserved hypothetical protein [Ricinus communis]	XP_002518329	2.28363e-07	49	59.3066	105	52
Chr18	NAU3948a	850	predicted protein	0	0	1	0	Populus trichocarpa	gi|224080287|ref|XP_002306083.1|predicted protein [Populus trichocarpa] >gi|222849047|gb|EEE86594.1| predicted protein [Populus trichocarpa]	XP_002306083	3.97218e-55	96	219.164	120	116
Chr18	Gh525	702	predicted protein	0	0	1	0	Populus trichocarpa	gi|224061011|ref|XP_002300315.1|predicted protein [Populus trichocarpa] >gi|222847573|gb|EEE85120.1| predicted protein [Populus trichocarpa]	XP_002300315	9.58373e-32	57	140.969	208	119
Chr18	HAU0693	841	AF119050_1zinc-finger protein 1	0	0	0	1	Datisca glomerata	gi|4666360|gb|AAD26942.1|AF119050_1zinc-finger protein 1 [Datisca glomerata]	AAD26942	2.98624e-47	61	192.971	260	161
Chr18	NAU3203	623	zinc-finger protein	0	0	0	1	Bruguiera gymnorhiza	gi|171452000|dbj|BAG15864.1|zinc-finger protein [Bruguiera gymnorhiza]	BAG15864	4.8772e-20	54	101.679	144	79
Chr18	NAU2697	815	AP2/ERF domain-containing transcription factor	0	0	0	1	Populus trichocarpa	gi|224123482|ref|XP_002330325.1|AP2/ERF domain-containing transcription factor [Populus trichocarpa] >gi|222871360|gb|EEF08491.1| AP2/ERF domain-containing transcription factor [Populus trichocarpa]	XP_002330325	2.32382e-41	62	173.326	223	139
Chr18	HAU100	779	glycine-rich RNA-binding protein	0	0	0	1	Gossypium hirsutum	gi|211906474|gb|ACJ11730.1|glycine-rich RNA-binding protein [Gossypium hirsutum]	ACJ11730	3.64753e-41	100	172.555	85	85
Chr18	HAU2497	1293	AP2/ERF domain-containing transcription factor	0	0	0	1	Populus trichocarpa	gi|224123482|ref|XP_002330325.1|AP2/ERF domain-containing transcription factor [Populus trichocarpa] >gi|222871360|gb|EEF08491.1| AP2/ERF domain-containing transcription factor [Populus trichocarpa]	XP_002330325	7.44029e-50	57	202.601	296	169
Chr18	NAU3011a	842	predicted protein	0	0	1	0	Populus trichocarpa	gi|224105311|ref|XP_002313763.1|predicted protein [Populus trichocarpa] >gi|222850171|gb|EEE87718.1| predicted protein [Populus trichocarpa]	XP_002313763	1.50807e-14	66	84.3445	74	49
Chr18	NAU4103	868	predicted protein	0	0	1	0	Populus trichocarpa	gi|224099341|ref|XP_002311445.1|predicted protein [Populus trichocarpa] >gi|222851265|gb|EEE88812.1| predicted protein [Populus trichocarpa]	XP_002311445	5.07675e-64	95	234.958	142	135
Chr18	HAU2631a	1194	conserved hypothetical protein	0	0	0	1	Ricinus communis	gi|255583051|ref|XP_002532293.1|conserved hypothetical protein [Ricinus communis] >gi|223527995|gb|EEF30077.1| conserved hypothetical protein [Ricinus communis]	XP_002532293	1.06441e-23	59	115.546	232	137
Chr18	HAU0250a	1060	Pollen-specific protein SF3, putative	0	0	0	1	Ricinus communis	gi|255579126|ref|XP_002530411.1|Pollen-specific protein SF3, putative [Ricinus communis] >gi|223530060|gb|EEF31981.1| Pollen-specific protein SF3, putative [Ricinus communis]	XP_002530411	4.63495e-97	97	358.992	189	185
Chr18	NAU3785	805	PREDICTED: hypothetical protein	0	0	0	1	Vitis vinifera	gi|225424564|ref|XP_002285352.1|PREDICTED: hypothetical protein [Vitis vinifera]	XP_002285352	7.13337e-112	98	407.527	236	233
Chr18	TMB2762	546	conserved hypothetical protein	0	0	0	1	Ricinus communis	gi|255559543|ref|XP_002520791.1|conserved hypothetical protein [Ricinus communis] >gi|223539922|gb|EEF41500.1| conserved hypothetical protein [Ricinus communis]	XP_002520791	6.88224e-35	86	129.413	68	59
Chr19	NAU4907	756	Ethylene-responsive transcription factor, putative	0	0	0	1	Ricinus communis	gi|255580742|ref|XP_002531192.1|Ethylene-responsive transcription factor, putative [Ricinus communis] >gi|223529194|gb|EEF31169.1| Ethylene-responsive transcription factor, putative [Ricinus communis]	XP_002531192	6.09598e-33	84	118.242	88	74
Chr19	NAU2232	517	hypothetical protein ARALYDRAFT_913846	0	0	0	1	Arabidopsis lyrata subsp. lyrata	gi|297313364|gb|EFH43787.1|hypothetical protein ARALYDRAFT_913846 [Arabidopsis lyrata subsp. lyrata]	EFH43787	4.35809e-32	80	114.39	73	59
Chr19	NAU3946	767	polypyrimidine tract binding protein, putative	0	0	0	1	Ricinus communis	gi|255545042|ref|XP_002513582.1|polypyrimidine tract binding protein, putative [Ricinus communis] >gi|223547490|gb|EEF48985.1| polypyrimidine tract binding protein, putative [Ricinus communis]	XP_002513582	3.7636e-51	89	205.682	121	108
Chr19	HAU1785	847	PREDICTED: hypothetical protein	0	0	0	1	Vitis vinifera	gi|225461326|ref|XP_002284562.1|PREDICTED: hypothetical protein [Vitis vinifera]	XP_002284562	1.3604e-31	95	140.969	74	71
Chr19	NAU3110a	772	cytidylyltransferase family	0	0	0	1	Arabidopsis thaliana	gi|30695393|ref|NP_175708.2|cytidylyltransferase family [Arabidopsis thaliana] >gi|12324630|gb|AAG52266.1|AC019018_3 putative deoxyoctulonosic acid synthetase; 116195-114393 [Arabidopsis thaliana] >gi|22213935|emb|CAD43603.1| putative CMP-KDO synthetase [Arabidopsis thaliana] >gi|222424524|dbj|BAH20217.1| AT1G53000 [Arabidopsis thaliana]	NP_175708	4.43614e-105	93	372.474	205	191
Chr19	BNL3535	508	unnamed protein product	0	0	0	1	Vitis vinifera	gi|270230937|emb|CBI20264.1|unnamed protein product [Vitis vinifera]	CBI20264	4.26278e-13	65	77.7962	67	44
Chr19	DPL0163	704	predicted protein	0	0	1	0	Populus trichocarpa	gi|224099697|ref|XP_002311582.1|predicted protein [Populus trichocarpa] >gi|222851402|gb|EEE88949.1| predicted protein [Populus trichocarpa]	XP_002311582	2.6844e-20	87	76.2554	47	41
Chr19	MUSB977a	695	altered response to gravity (arg1), plant, putative	0	0	0	1	Ricinus communis	gi|255572122|ref|XP_002527001.1|altered response to gravity (arg1), plant, putative [Ricinus communis] >gi|223533636|gb|EEF35373.1| altered response to gravity (arg1), plant, putative [Ricinus communis]	XP_002527001	4.33966e-13	80	78.9518	75	60
Chr19	NAU5121	955	PREDICTED: hypothetical protein	0	0	0	1	Vitis vinifera	gi|225424793|ref|XP_002270582.1|PREDICTED: hypothetical protein [Vitis vinifera] >gi|296086489|emb|CBI32078.3| unnamed protein product [Vitis vinifera]	XP_002270582	3.52674e-130	90	468.774	259	235
Chr19	NAU2650	803	PREDICTED: hypothetical protein	0	0	0	1	Vitis vinifera	gi|225424793|ref|XP_002270582.1|PREDICTED: hypothetical protein [Vitis vinifera] >gi|296086489|emb|CBI32078.3| unnamed protein product [Vitis vinifera]	XP_002270582	1.17397e-106	90	390.193	219	198
Chr19	NAU3652	840	predicted protein	0	0	1	0	Populus trichocarpa	gi|224072570|ref|XP_002303787.1|predicted protein [Populus trichocarpa] >gi|222841219|gb|EEE78766.1| predicted protein [Populus trichocarpa]	XP_002303787	1.79496e-76	85	290.041	280	240
Chr19	NAU4896	982	Charged multivesicular body protein, putative	0	0	0	1	Ricinus communis	gi|255555154|ref|XP_002518614.1|Charged multivesicular body protein, putative [Ricinus communis] >gi|223542213|gb|EEF43756.1| Charged multivesicular body protein, putative [Ricinus communis]	XP_002518614	4.79582e-100	97	354.369	208	203
Chr19	HAU1097	1053	Charged multivesicular body protein, putative	0	0	0	1	Ricinus communis	gi|255555154|ref|XP_002518614.1|Charged multivesicular body protein, putative [Ricinus communis] >gi|223542213|gb|EEF43756.1| Charged multivesicular body protein, putative [Ricinus communis]	XP_002518614	5.79523e-100	94	368.622	237	225
Chr19	NAU3096	828	PREDICTED: hypothetical protein	0	0	0	1	Vitis vinifera	gi|225463002|ref|XP_002264271.1|PREDICTED: hypothetical protein [Vitis vinifera]	XP_002264271	2.55871e-51	89	206.453	120	107
Chr19	NAU4055	901	unnamed protein product	0	0	0	1	Vitis vinifera	gi|296089470|emb|CBI39289.3|unnamed protein product [Vitis vinifera]	CBI39289	1.9663e-95	79	353.214	266	212
Chr19	NAU2918b	817	unnamed protein product	0	0	0	1	Vitis vinifera	gi|296089470|emb|CBI39289.3|unnamed protein product [Vitis vinifera]	CBI39289	1.44404e-83	79	313.538	239	189
Chr19	NAU4042	793	calcium-dependent protein kinase, putative	0	0	0	1	Ricinus communis	gi|255571744|ref|XP_002526815.1|calcium-dependent protein kinase, putative [Ricinus communis] >gi|223533819|gb|EEF35550.1| calcium-dependent protein kinase, putative [Ricinus communis]	XP_002526815	4.82019e-105	91	384.8	217	198
Chr19	HAU1976b	699	PREDICTED: similar to cinnamoyl-CoA reductase family	0	0	0	1	Vitis vinifera	gi|225457658|ref|XP_002275562.1|PREDICTED: similar to cinnamoyl-CoA reductase family [Vitis vinifera] >gi|270258673|emb|CBI40772.1| unnamed protein product [Vitis vinifera]	XP_002275562	5.15172e-54	86	214.927	161	140
Chr19	HAU1446	1420	secretory laccase	0	0	0	1	Gossypium arboreum	gi|40218371|gb|AAR83118.1|secretory laccase [Gossypium arboreum]	AAR83118	0	99	868.996	431	427
Chr19	BNL3875	483	unnamed protein product	0	0	0	1	Vitis vinifera	gi|270252625|emb|CBI19236.1|unnamed protein product [Vitis vinifera]	CBI19236	1.43218e-18	74	95.9005	86	64
Chr19	HAU1185a	1567	predicted protein	0	0	1	0	Populus trichocarpa	gi|224083147|ref|XP_002306954.1|predicted protein [Populus trichocarpa] >gi|222856403|gb|EEE93950.1| predicted protein [Populus trichocarpa]	XP_002306954	9.3462e-162	82	574.704	426	353
Chr19	DPL0071a	861	Auxin response factor, putative	0	0	0	1	Ricinus communis	gi|255545568|ref|XP_002513844.1|Auxin response factor, putative [Ricinus communis] >gi|223546930|gb|EEF48427.1| Auxin response factor, putative [Ricinus communis]	XP_002513844	2.33309e-26	75	123.635	127	96
Chr19	NAU2741a	818	predicted protein	0	0	1	0	Populus trichocarpa	gi|224084726|ref|XP_002307396.1|predicted protein [Populus trichocarpa] >gi|224084732|ref|XP_002307397.1| predicted protein [Populus trichocarpa] >gi|222856845|gb|EEE94392.1| predicted protein [Populus trichocarpa] >gi|222856846|gb|EEE94393.1| predicted protein [Populus trichocarpa]	XP_002307396	8.26813e-63	91	244.588	150	137
Chr19	NAU3253	668	Thermostable beta-glucosidase B, putative	0	0	0	1	Ricinus communis	gi|255590044|ref|XP_002535159.1|Thermostable beta-glucosidase B, putative [Ricinus communis] >gi|223523880|gb|EEF27223.1| Thermostable beta-glucosidase B, putative [Ricinus communis]	XP_002535159	1.77447e-45	72	186.422	162	117
Chr19	NAU5005	902	cyclin d, putative	0	0	0	1	Ricinus communis	gi|255545908|ref|XP_002514014.1|cyclin d, putative [Ricinus communis] >gi|223547100|gb|EEF48597.1| cyclin d, putative [Ricinus communis]	XP_002514014	1.22466e-72	87	215.698	162	141
Chr19	HAU0979	1096	predicted protein	0	0	1	0	Populus trichocarpa	gi|224137362|ref|XP_002327107.1|predicted protein [Populus trichocarpa] >gi|222835422|gb|EEE73857.1| predicted protein [Populus trichocarpa]	XP_002327107	2.69491e-63	75	246.899	220	165
Chr19	NAU2959	870	predicted protein	0	0	1	0	Populus trichocarpa	gi|224066213|ref|XP_002302028.1|predicted protein [Populus trichocarpa] >gi|222843754|gb|EEE81301.1| predicted protein [Populus trichocarpa]	XP_002302028	1.29485e-40	75	171.014	140	105
Chr19	HAU1952a	721	predicted protein	0	0	1	0	Populus trichocarpa	gi|224062123|ref|XP_002300766.1|predicted protein [Populus trichocarpa] >gi|222842492|gb|EEE80039.1| predicted protein [Populus trichocarpa]	XP_002300766	1.62096e-29	76	133.65	98	75
Chr19	HAU3001	862	acyltransferase, putative	0	0	0	1	Ricinus communis	gi|255538658|ref|XP_002510394.1|acyltransferase, putative [Ricinus communis] >gi|223551095|gb|EEF52581.1| acyltransferase, putative [Ricinus communis]	XP_002510394	2.8126e-72	95	276.174	142	135
Chr19	HAU2008	799	ubiquitin-protein ligase, putative	0	0	0	1	Ricinus communis	gi|255574637|ref|XP_002528228.1|ubiquitin-protein ligase, putative [Ricinus communis] >gi|223532345|gb|EEF34143.1| ubiquitin-protein ligase, putative [Ricinus communis]	XP_002528228	2.54328e-61	90	239.58	144	130
Chr19	NAU3497	681	PREDICTED: hypothetical protein	0	0	0	1	Vitis vinifera	gi|225469634|ref|XP_002263960.1|PREDICTED: hypothetical protein [Vitis vinifera]	XP_002263960	9.49489e-34	68	147.517	182	125
Chr19	NAU5330	678	anthocyanidin reductase	0	0	0	1	Gossypium hirsutum	gi|121755809|gb|ABM64802.1|anthocyanidin reductase [Gossypium hirsutum]	ABM64802	4.42829e-108	99	394.43	202	201
Chr19	NAU2126	912	anthocyanidin reductase	0	0	0	1	Gossypium hirsutum	gi|121755809|gb|ABM64802.1|anthocyanidin reductase [Gossypium hirsutum]	ABM64802	7.56464e-77	97	173.326	92	90
Chr19	Gh381c	594	unnamed protein product	0	0	0	1	Vitis vinifera	gi|296080911|emb|CBI18755.3|unnamed protein product [Vitis vinifera]	CBI18755	4.22289e-12	80	46.595	35	28
Chr19	NAU3674	750	PREDICTED: hypothetical protein	0	0	0	1	Vitis vinifera	gi|225469292|ref|XP_002266757.1|PREDICTED: hypothetical protein [Vitis vinifera]	XP_002266757	8.63934e-45	84	184.496	171	145
Chr19	Gh109c	591	predicted protein	0	0	1	0	Populus trichocarpa	gi|224078910|ref|XP_002305676.1|predicted protein [Populus trichocarpa] >gi|222848640|gb|EEE86187.1| predicted protein [Populus trichocarpa]	XP_002305676	4.74372e-17	82	69.707	40	33
Chr19	TMB189	778	Os10g0357350	0	0	0	1	Oryza sativa Japonica Group	gi|297610342|ref|XP_002861172.1|Os10g0357350 [Oryza sativa Japonica Group] >gi|255679330|dbj|BAH94833.1| Os10g0357350 [Oryza sativa Japonica Group]	BAH94833	2.38077e-16	54	90.1225	124	68
Chr19	DPL0444	760	conserved domain protein	0	0	0	1	Ruminococcus albus 8	gi|294641823|ref|ZP_06719722.1|conserved domain protein [Ruminococcus albus 8] >gi|291503442|gb|EFF16179.1| conserved domain protein [Ruminococcus albus 8]	ZP_06719722	1.7458e-08	74	63.929	54	40
Chr19	NAU5255b	756	conserved hypothetical protein	0	0	0	1	Ricinus communis	gi|255557223|ref|XP_002519642.1|conserved hypothetical protein [Ricinus communis] >gi|223541059|gb|EEF42615.1| conserved hypothetical protein [Ricinus communis]	XP_002519642	8.5601e-08	61	61.6178	84	52
Chr19	HAU2783b	797	unnamed protein product	0	0	0	1	Vitis vinifera	gi|270253424|emb|CBI35822.1|unnamed protein product [Vitis vinifera]	CBI35822	0.000217155	72	50.447	70	51
Chr19	NAU3935b	814	inorganic pyrophosphatase	0	0	0	1	Nicotiana tabacum	gi|790479|emb|CAA58701.1|inorganic pyrophosphatase [Nicotiana tabacum]	CAA58701	7.12397e-91	99	337.806	175	174
Chr19	NAU5447	772	unknown	0	1	0	0	Populus trichocarpa x Populus deltoides	gi|118489278|gb|ABK96444.1|unknown [Populus trichocarpa x Populus deltoides]	ABK96444	5.5705e-34	88	148.673	96	85
Chr19	HAU3110	705	high-glycine tyrosine keratin-like protein	0	0	0	1	Gossypium hirsutum	gi|57282658|emb|CAE75667.1|high-glycine tyrosine keratin-like protein [Gossypium hirsutum]	CAE75667	4.93632e-52	97	208.379	99	97
Chr19	BNL1690	191	transcription factor, putative	0	0	0	1	Ricinus communis	gi|255578025|ref|XP_002529883.1|transcription factor, putative [Ricinus communis] >gi|223530610|gb|EEF32486.1| transcription factor, putative [Ricinus communis]	XP_002529883	2.62439e-12	93	75.0998	44	41
Chr19	NAU3372	770	predicted protein	0	0	1	0	Populus trichocarpa	gi|224106269|ref|XP_002314108.1|predicted protein [Populus trichocarpa] >gi|222850516|gb|EEE88063.1| predicted protein [Populus trichocarpa]	XP_002314108	3.9475e-55	84	159.073	107	90
Chr19	BNL4071	331	PREDICTED: hypothetical protein	0	0	0	1	Vitis vinifera	gi|225440380|ref|XP_002267148.1|PREDICTED: hypothetical protein [Vitis vinifera] >gi|270243604|emb|CBI30544.1| unnamed protein product [Vitis vinifera]	XP_002267148	1.04786e-21	96	106.301	57	55
Chr19	HAU0216	708	PREDICTED: hypothetical protein	0	0	0	1	Vitis vinifera	gi|225435068|ref|XP_002281433.1|PREDICTED: hypothetical protein [Vitis vinifera] >gi|270227455|emb|CBI16188.1| unnamed protein product [Vitis vinifera]	XP_002281433	4.40753e-16	64	88.9669	92	59
Chr19	HAU2112	1770	PREDICTED: hypothetical protein	0	0	0	1	Vitis vinifera	gi|225435068|ref|XP_002281433.1|PREDICTED: hypothetical protein [Vitis vinifera] >gi|270227455|emb|CBI16188.1| unnamed protein product [Vitis vinifera]	XP_002281433	4.36186e-110	76	403.29	383	294
Chr19	DPL0594	482	calcium-dependent protein kinase, putative	0	0	0	1	Ricinus communis	gi|255570203|ref|XP_002526062.1|calcium-dependent protein kinase, putative [Ricinus communis] >gi|223534643|gb|EEF36339.1| calcium-dependent protein kinase, putative [Ricinus communis]	XP_002526062	1.76757e-21	63	105.531	115	73
Chr19	NAU4884	923	unnamed protein product	0	0	0	1	Vitis vinifera	gi|296083786|emb|CBI24003.3|unnamed protein product [Vitis vinifera]	CBI24003	2.69865e-31	98	140.198	70	69
Chr19	HAU3069	890	NTGP1	0	0	0	1	Nicotiana tabacum	gi|4097579|gb|AAD00116.1|NTGP1 [Nicotiana tabacum]	AAD00116	1.98057e-100	95	369.777	199	190
Chr19	NAU2894	810	NTGP1	0	0	0	1	Nicotiana tabacum	gi|4097579|gb|AAD00116.1|NTGP1 [Nicotiana tabacum]	AAD00116	2.67117e-98	95	362.459	194	186
Chr19	GhGLP1-250	831	auxin binding protein	0	0	0	1	Gossypium hirsutum	gi|30841320|gb|AAO92740.1|auxin binding protein [Gossypium hirsutum]	AAO92740	1.82786e-97	100	359.762	180	180
Chr19	NAU3012b	869	PREDICTED: hypothetical protein	0	0	0	1	Vitis vinifera	gi|225444724|ref|XP_002277991.1|PREDICTED: hypothetical protein [Vitis vinifera] >gi|270240577|emb|CBI27806.1| unnamed protein product [Vitis vinifera]	XP_002277991	2.73482e-99	88	365.925	231	204
Chr19	HAU112	711	rps15ae (ribosomal protein S15A E); structural constituent of ribosome	0	0	0	1	Arabidopsis thaliana	gi|15233571|ref|NP_194672.1|rps15ae (ribosomal protein S15A E); structural constituent of ribosome [Arabidopsis thaliana] >gi|75311751|sp|Q9M0E0.1|R15A5_ARATH RecName: Full=40S ribosomal protein S15a-5 >gi|7269842|emb|CAB79701.1| ribosomal protein S15a homolog [Arabidopsis thaliana] >gi|21553914|gb|AAM62997.1| ribosomal protein S15a homolog [Arabidopsis thaliana] >gi|110737866|dbj|BAF00871.1| rib…	NP_194672	4.68278e-58	95	228.409	129	123
Chr19	HAU117	1157	predicted protein	0	0	1	0	Populus trichocarpa	gi|224091248|ref|XP_002309212.1|predicted protein [Populus trichocarpa] >gi|222855188|gb|EEE92735.1| predicted protein [Populus trichocarpa]	XP_002309212	1.94229e-91	91	340.502	203	185
Chr19	HAU111	711	rps15ae (ribosomal protein S15A E); structural constituent of ribosome	0	0	0	1	Arabidopsis thaliana	gi|15233571|ref|NP_194672.1|rps15ae (ribosomal protein S15A E); structural constituent of ribosome [Arabidopsis thaliana] >gi|75311751|sp|Q9M0E0.1|R15A5_ARATH RecName: Full=40S ribosomal protein S15a-5 >gi|7269842|emb|CAB79701.1| ribosomal protein S15a homolog [Arabidopsis thaliana] >gi|21553914|gb|AAM62997.1| ribosomal protein S15a homolog [Arabidopsis thaliana] >gi|110737866|dbj|BAF00871.1| rib…	NP_194672	4.69994e-58	95	228.409	129	123
Chr19	HAU1094	1594	hypothetical protein	0	0	0	1	Vitis vinifera	gi|147857018|emb|CAN81808.1|hypothetical protein [Vitis vinifera]	CAN81808	2.3038e-123	70	447.203	396	278
Chr19	HAU2846	954	NAC domain protein, IPR003441	0	0	0	1	Populus trichocarpa	gi|224088037|ref|XP_002308301.1|NAC domain protein, IPR003441 [Populus trichocarpa] >gi|222854277|gb|EEE91824.1| NAC domain protein, IPR003441 [Populus trichocarpa]	XP_002308301	1.91454e-83	75	253.832	256	194
Chr19	NAU3405	720	Auxin-responsive protein IAA27, putative	0	0	0	1	Ricinus communis	gi|255546413|ref|XP_002514266.1|Auxin-responsive protein IAA27, putative [Ricinus communis] >gi|223546722|gb|EEF48220.1| Auxin-responsive protein IAA27, putative [Ricinus communis]	XP_002514266	5.14745e-60	95	234.958	123	117
Chr19	MUSB1056	876	predicted protein	0	0	1	0	Populus trichocarpa	gi|224143563|ref|XP_002324998.1|predicted protein [Populus trichocarpa] >gi|222866432|gb|EEF03563.1| predicted protein [Populus trichocarpa]	XP_002324998	1.33786e-21	85	73.9442	49	42
Chr19	NAU5475	509	putative ABC transporter	0	0	0	1	Malus x domestica	gi|280967727|gb|ACZ98533.1|putative ABC transporter [Malus x domestica]	ACZ98533	3.70359e-25	92	117.857	92	85
Chr19	NAU3092	830	conserved hypothetical protein	0	0	0	1	Ricinus communis	gi|255566925|ref|XP_002524445.1|conserved hypothetical protein [Ricinus communis] >gi|223536233|gb|EEF37885.1| conserved hypothetical protein [Ricinus communis]	XP_002524445	1.7556e-84	85	316.62	191	164
Chr19	NAU3024	770	predicted protein	0	0	1	0	Populus trichocarpa	gi|224090403|ref|XP_002308981.1|predicted protein [Populus trichocarpa] >gi|222854957|gb|EEE92504.1| predicted protein [Populus trichocarpa]	XP_002308981	1.34966e-48	83	197.208	144	120
Chr19	DPL0247	544	predicted protein	0	0	1	0	Populus trichocarpa	gi|224091647|ref|XP_002309315.1|predicted protein [Populus trichocarpa] >gi|222855291|gb|EEE92838.1| predicted protein [Populus trichocarpa]	XP_002309315	4.42613e-12	97	74.7146	37	36
Chr19	NAU3656	854	PREDICTED: hypothetical protein	0	0	0	1	Vitis vinifera	gi|225446056|ref|XP_002271381.1|PREDICTED: hypothetical protein [Vitis vinifera]	XP_002271381	2.13537e-32	70	143.665	139	98
Chr19	NAU3631	859	predicted protein	0	0	1	0	Populus trichocarpa	gi|224141839|ref|XP_002324269.1|predicted protein [Populus trichocarpa] >gi|222865703|gb|EEF02834.1| predicted protein [Populus trichocarpa]	XP_002324269	6.44744e-53	71	211.846	207	148
Chr19	DPL0792	605	nucleic acid binding protein, putative	0	0	0	1	Ricinus communis	gi|255564778|ref|XP_002523383.1|nucleic acid binding protein, putative [Ricinus communis] >gi|223537333|gb|EEF38962.1| nucleic acid binding protein, putative [Ricinus communis]	XP_002523383	2.40912e-28	100	101.679	51	51
Chr19	GhGLP1-280	831	auxin binding protein	0	0	0	1	Gossypium hirsutum	gi|30841320|gb|AAO92740.1|auxin binding protein [Gossypium hirsutum]	AAO92740	1.82786e-97	100	359.762	180	180
Chr10	NAU5323	580	PREDICTED: hypothetical protein	0	0	0	1	Vitis vinifera	gi|225449374|ref|XP_002282374.1|PREDICTED: hypothetical protein [Vitis vinifera] >gi|296086172|emb|CBI31613.3| unnamed protein product [Vitis vinifera]	XP_002282374	1.43669e-49	78	199.519	158	124
Chr10	HAU2824	1118	transcription factor, putative	0	0	0	1	Ricinus communis	gi|255574776|ref|XP_002528295.1|transcription factor, putative [Ricinus communis] >gi|223532250|gb|EEF34053.1| transcription factor, putative [Ricinus communis]	XP_002528295	1.16033e-69	82	268.085	198	164
Chr10	HAU2147	2880	hypothetical protein	0	0	0	1	Vitis vinifera	gi|147791077|emb|CAN68018.1|hypothetical protein [Vitis vinifera]	CAN68018	0	81	702.205	566	459
Chr10	BNL2691a	476	unnamed protein product	0	0	0	1	Vitis vinifera	gi|296086246|emb|CBI31687.3|unnamed protein product [Vitis vinifera]	CBI31687	1.41147e-10	88	69.3218	44	39
Chr10	HAU0949	997	conserved hypothetical protein	0	0	0	1	Ricinus communis	gi|255543951|ref|XP_002513038.1|conserved hypothetical protein [Ricinus communis] >gi|223548049|gb|EEF49541.1| conserved hypothetical protein [Ricinus communis]	XP_002513038	5.51307e-65	70	252.292	274	194
Chr10	DPL26b	801	hypothetical protein	0	0	0	1	Vitis vinifera	gi|147772645|emb|CAN60633.1|hypothetical protein [Vitis vinifera]	CAN60633	2.76622e-15	66	86.6557	93	62
Chr10	NAU2991a	898	predicted protein	0	0	1	0	Populus trichocarpa	gi|224097957|ref|XP_002311098.1|predicted protein [Populus trichocarpa] >gi|222850918|gb|EEE88465.1| predicted protein [Populus trichocarpa]	XP_002311098	1.49089e-95	93	353.599	199	187
Chr10	HAU2500	1196	fasciclin-like arabinogalactan protein 15	0	0	0	1	Gossypium hirsutum	gi|157273664|gb|ABV27486.1|fasciclin-like arabinogalactan protein 15 [Gossypium hirsutum]	ABV27486	1.56923e-168	97	596.66	378	369
Chr10	NAU4008	760	fasciclin-like arabinogalactan protein 15	0	0	0	1	Gossypium hirsutum	gi|157273664|gb|ABV27486.1|fasciclin-like arabinogalactan protein 15 [Gossypium hirsutum]	ABV27486	1.29227e-112	99	409.838	253	251
Chr10	NAU2082	796	fasciclin-like arabinogalactan protein 15	0	0	0	1	Gossypium hirsutum	gi|157273664|gb|ABV27486.1|fasciclin-like arabinogalactan protein 15 [Gossypium hirsutum]	ABV27486	4.02838e-71	93	265.003	178	166
Chr10	MUSS68	226	fasciclin-like arabinogalactan protein 15	0	0	0	1	Gossypium hirsutum	gi|157273664|gb|ABV27486.1|fasciclin-like arabinogalactan protein 15 [Gossypium hirsutum]	ABV27486	4.7755e-14	98	80.8777	54	53
Chr10	NAU2911	623	predicted protein	0	0	1	0	Populus trichocarpa	gi|224097666|ref|XP_002311033.1|predicted protein [Populus trichocarpa] >gi|222850853|gb|EEE88400.1| predicted protein [Populus trichocarpa]	XP_002311033	2.26555e-17	100	92.8189	47	47
Chr10	HAU1936a	360	non-canonical ubiquitin conjugating enzyme, putative	0	0	0	1	Ricinus communis	gi|255556356|ref|XP_002519212.1|non-canonical ubiquitin conjugating enzyme, putative [Ricinus communis] >gi|223541527|gb|EEF43076.1| non-canonical ubiquitin conjugating enzyme, putative [Ricinus communis]	XP_002519212	1.90639e-15	93	85.5001	46	43
Chr10	HAU2009	597	predicted protein	0	0	1	0	Populus trichocarpa	gi|224131380|ref|XP_002321070.1|predicted protein [Populus trichocarpa] >gi|222861843|gb|EEE99385.1| predicted protein [Populus trichocarpa]	XP_002321070	2.78026e-30	79	135.576	97	77
Chr10	NAU2869	918	unnamed protein product	0	0	0	1	Vitis vinifera	gi|270236254|emb|CBI25523.1|unnamed protein product [Vitis vinifera]	CBI25523	2.24492e-70	78	270.011	217	171
Chr10	NAU3665b	778	unnamed protein product	0	0	0	1	Vitis vinifera	gi|270236254|emb|CBI25523.1|unnamed protein product [Vitis vinifera]	CBI25523	8.38945e-46	80	187.963	136	110
Chr10	HAU1968b	893	sensor histidine kinase, putative	0	0	0	1	Ricinus communis	gi|255556280|ref|XP_002519174.1|sensor histidine kinase, putative [Ricinus communis] >gi|223541489|gb|EEF43038.1| sensor histidine kinase, putative [Ricinus communis]	XP_002519174	4.14593e-106	95	388.652	228	218
Chr10	NAU4928a	752	type-b response regulator	0	0	0	1	Populus trichocarpa	gi|224106962|ref|XP_002314325.1|type-b response regulator [Populus trichocarpa] >gi|222863365|gb|EEF00496.1| type-b response regulator [Populus trichocarpa]	XP_002314325	9.16634e-71	82	270.781	253	208
Chr10	NAU3873a	839	mtn21-like protein	0	0	0	1	Populus trichocarpa	gi|224074159|ref|XP_002304279.1|mtn21-like protein [Populus trichocarpa] >gi|222841711|gb|EEE79258.1| mtn21-like protein [Populus trichocarpa]	XP_002304279	1.43915e-49	83	200.675	176	147
Chr10	HAU1344	1204	auxin response factor 1	0	0	0	1	Gossypium barbadense	gi|73697834|gb|AAZ81521.1|auxin response factor 1 [Gossypium barbadense]	AAZ81521	6.52912e-138	98	494.967	276	271
Chr10	HAU2874	799	conserved hypothetical protein	0	0	0	1	Ricinus communis	gi|255551795|ref|XP_002516943.1|conserved hypothetical protein [Ricinus communis] >gi|223544031|gb|EEF45557.1| conserved hypothetical protein [Ricinus communis]	XP_002516943	5.36492e-19	62	98.9821	135	85
Chr10	NAU5438	496	unnamed protein product	0	0	0	1	Vitis vinifera	gi|296083325|emb|CBI22961.3|unnamed protein product [Vitis vinifera]	CBI22961	1.19738e-09	61	66.2402	127	78
Chr10	HAU1796b	636	unnamed protein product	0	0	0	1	Vitis vinifera	gi|296083291|emb|CBI22927.3|unnamed protein product [Vitis vinifera]	CBI22927	6.49335e-71	93	270.781	147	137
Chr10	STV100a	640	Patellin-3, putative	0	0	0	1	Ricinus communis	gi|255568869|ref|XP_002525405.1|Patellin-3, putative [Ricinus communis] >gi|223535296|gb|EEF36972.1| Patellin-3, putative [Ricinus communis]	XP_002525405	6.92738e-49	89	197.593	117	105
Chr10	BNL1161	262	3'(2'),5'-bisphosphate nucleotidase	0	0	0	1	Gossypium hirsutum	gi|17017951|emb|CAC84117.1|3'(2'),5'-bisphosphate nucleotidase [Gossypium hirsutum]	CAC84117	2.44259e-10	53	68.5514	86	46
Chr10	TMB325	571	integrase	0	0	0	1	Gossypium hirsutum	gi|32396100|gb|AAP43917.1|integrase [Gossypium hirsutum]	AAP43917	1.56333e-08	70	63.1586	62	44
Chr10	CM27	434	AF506028_14CTV.20	0	0	0	1	Citrus trifoliata	gi|24461860|gb|AAN62347.1|AF506028_14CTV.20 [Citrus trifoliata]	AAN62347	3.55887e-05	73	43.1282	34	25
Chr10	HAU1314	1128	predicted protein	0	0	1	0	Populus trichocarpa	gi|224069052|ref|XP_002302888.1|predicted protein [Populus trichocarpa] >gi|222844614|gb|EEE82161.1| predicted protein [Populus trichocarpa]	XP_002302888	2.85748e-140	89	502.671	293	263
Chr10	NAU3574b	752	NADH dehydrogenase, putative	0	0	0	1	Ricinus communis	gi|255554264|ref|XP_002518172.1|NADH dehydrogenase, putative [Ricinus communis] >gi|223542768|gb|EEF44305.1| NADH dehydrogenase, putative [Ricinus communis]	XP_002518172	1.15686e-73	97	280.411	140	137
Chr10	NAU5362	572	unnamed protein product	0	0	0	1	Vitis vinifera	gi|270238940|emb|CBI26176.1|unnamed protein product [Vitis vinifera]	CBI26176	1.1887e-32	81	143.28	146	119
Chr10	NAU3013	900	Ser/Thr protein kinase	0	0	0	1	Lotus japonicus	gi|62857016|dbj|BAD95893.1|Ser/Thr protein kinase [Lotus japonicus]	BAD95893	7.76818e-76	91	288.115	184	168
Chr10	HAU3201a	689	calcium ion binding protein, putative	0	0	0	1	Ricinus communis	gi|255561949|ref|XP_002521983.1|calcium ion binding protein, putative [Ricinus communis] >gi|223538787|gb|EEF40387.1| calcium ion binding protein, putative [Ricinus communis]	XP_002521983	4.04183e-72	94	275.018	144	136
Chr10	HAU1423	979	DELLA protein GAIP-B, putative	0	0	0	1	Ricinus communis	gi|255568267|ref|XP_002525108.1|DELLA protein GAIP-B, putative [Ricinus communis] >gi|223535567|gb|EEF37235.1| DELLA protein GAIP-B, putative [Ricinus communis]	XP_002525108	1.43223e-49	67	201.06	227	154
Chr10	NAU4880a	772	predicted protein	0	0	1	0	Populus trichocarpa	gi|224059112|ref|XP_002299721.1|predicted protein [Populus trichocarpa] >gi|222846979|gb|EEE84526.1| predicted protein [Populus trichocarpa]	XP_002299721	9.79693e-31	68	137.887	154	106
Chr10	HAU0635	1303	transcription factor, putative	0	0	0	1	Ricinus communis	gi|255574570|ref|XP_002528196.1|transcription factor, putative [Ricinus communis] >gi|223532408|gb|EEF34203.1| transcription factor, putative [Ricinus communis]	XP_002528196	8.47354e-110	84	401.749	333	281
Chr10	HAU2507	793	U1 small nuclear ribonucleoprotein 70 kDa, putative	0	0	0	1	Ricinus communis	gi|255561192|ref|XP_002521608.1|U1 small nuclear ribonucleoprotein 70 kDa, putative [Ricinus communis] >gi|223539286|gb|EEF40879.1| U1 small nuclear ribonucleoprotein 70 kDa, putative [Ricinus communis]	XP_002521608	1.59067e-15	79	87.4261	64	51
Chr10	NAU2698a	776	phosphoric diester hydrolase, putative	0	0	0	1	Ricinus communis	gi|255561112|ref|XP_002521568.1|phosphoric diester hydrolase, putative [Ricinus communis] >gi|223539246|gb|EEF40839.1| phosphoric diester hydrolase, putative [Ricinus communis]	XP_002521568	4.76509e-25	77	119.013	86	67
Chr10	MUSS135	794	conserved hypothetical protein	0	0	0	1	Ricinus communis	gi|255572965|ref|XP_002527413.1|conserved hypothetical protein [Ricinus communis] >gi|223533223|gb|EEF34979.1| conserved hypothetical protein [Ricinus communis]	XP_002527413	2.0583e-47	73	193.356	188	139
Chr10	HAU2873	1337	transcription factor, putative	0	0	0	1	Ricinus communis	gi|255574570|ref|XP_002528196.1|transcription factor, putative [Ricinus communis] >gi|223532408|gb|EEF34203.1| transcription factor, putative [Ricinus communis]	XP_002528196	6.02187e-51	69	115.161	116	81
Chr10	HAU1491	752	Ser/Thr protein kinase	0	0	0	1	Lotus japonicus	gi|62857016|dbj|BAD95893.1|Ser/Thr protein kinase [Lotus japonicus]	BAD95893	1.20112e-46	86	190.66	137	119
Chr10	HAU0894	1395	ethylene response factor 1	0	0	0	1	Gossypium barbadense	gi|50429207|gb|AAT77192.1|ethylene response factor 1 [Gossypium barbadense]	AAT77192	1.05921e-105	98	388.267	208	204
Chr10	NAU3917	833	Katanin p60 ATPase-containing subunit, putative	0	0	0	1	Ricinus communis	gi|255557305|ref|XP_002519683.1|Katanin p60 ATPase-containing subunit, putative [Ricinus communis] >gi|223541100|gb|EEF42656.1| Katanin p60 ATPase-containing subunit, putative [Ricinus communis]	XP_002519683	8.09593e-29	74	131.724	106	79
Chr10	NAU5166	902	conserved hypothetical protein	0	0	0	1	Ricinus communis	gi|255557423|ref|XP_002519742.1|conserved hypothetical protein [Ricinus communis] >gi|223541159|gb|EEF42715.1| conserved hypothetical protein [Ricinus communis]	XP_002519742	6.1754e-49	74	198.749	222	165
Chr11	HAU2681	798	MYB-like protein 2	0	0	0	1	Gossypium barbadense	gi|207298823|gb|ACI23563.1|MYB-like protein 2 [Gossypium barbadense]	ACI23563	7.94278e-47	100	191.43	87	87
Chr11	HAU1283	896	SUPERMAN-like zinc finger protein	0	0	0	1	Gossypium hirsutum	gi|77378044|gb|AAZ79470.2|SUPERMAN-like zinc finger protein [Gossypium hirsutum]	AAZ79470	7.06647e-130	99	467.618	247	245
Chr11	HAU1809a	871	predicted protein	0	0	1	0	Populus trichocarpa	gi|224139012|ref|XP_002322958.1|predicted protein [Populus trichocarpa] >gi|222867588|gb|EEF04719.1| predicted protein [Populus trichocarpa]	XP_002322958	2.52768e-93	93	201.06	129	121
Chr11	MUSB1076	919	gag-pro	0	0	0	1	Pisum sativum	gi|260401292|gb|ACX37123.1|gag-pro [Pisum sativum]	ACX37123	2.98687e-06	64	56.9954	56	36
Chr11	NAU3480	628	predicted protein	0	0	1	0	Populus trichocarpa	gi|224086839|ref|XP_002307980.1|predicted protein [Populus trichocarpa] >gi|222853956|gb|EEE91503.1| predicted protein [Populus trichocarpa]	XP_002307980	4.93637e-68	83	261.151	166	138
Chr11	NAU2016b	545	predicted protein	0	0	1	0	Populus trichocarpa	gi|224139682|ref|XP_002323226.1|predicted protein [Populus trichocarpa] >gi|222867856|gb|EEF04987.1| predicted protein [Populus trichocarpa]	XP_002323226	1.18843e-12	83	76.6406	49	41
Chr11	MUCS088	553	predicted protein	0	0	1	0	Populus trichocarpa	gi|224139682|ref|XP_002323226.1|predicted protein [Populus trichocarpa] >gi|222867856|gb|EEF04987.1| predicted protein [Populus trichocarpa]	XP_002323226	1.49554e-34	88	149.443	93	82
Chr11	NAU3770a	645	MYB-like protein 2	0	0	0	1	Gossypium barbadense	gi|207298823|gb|ACI23563.1|MYB-like protein 2 [Gossypium barbadense]	ACI23563	7.68273e-19	98	97.8265	85	84
Chr11	NAU3390	775	unnamed protein product	0	0	0	1	Vitis vinifera	gi|296087897|emb|CBI35180.3|unnamed protein product [Vitis vinifera]	CBI35180	5.04405e-59	74	231.876	207	154
Chr11	Gh288a	465	predicted protein	0	0	1	0	Populus trichocarpa	gi|224125234|ref|XP_002319534.1|predicted protein [Populus trichocarpa] >gi|222857910|gb|EEE95457.1| predicted protein [Populus trichocarpa]	XP_002319534	1.25329e-06	67	56.225	58	39
Chr11	NAU2152	550	unnamed protein product	0	0	0	1	Vitis vinifera	gi|296087897|emb|CBI35180.3|unnamed protein product [Vitis vinifera]	CBI35180	2.06322e-12	57	75.8702	90	52
Chr11	MUSS404	631	predicted protein	0	0	1	0	Populus trichocarpa	gi|224071301|ref|XP_002303393.1|predicted protein [Populus trichocarpa] >gi|222840825|gb|EEE78372.1| predicted protein [Populus trichocarpa]	XP_002303393	3.3815e-48	98	195.282	122	120
Chr11	BNL4011	337	fiber protein Fb32	0	0	0	1	Gossypium barbadense	gi|35187466|gb|AAQ84324.1|fiber protein Fb32 [Gossypium barbadense]	AAQ84324	0.000115509	80	49.6766	35	28
Chr11	BNL1066	348	fiber protein Fb32	0	0	0	1	Gossypium barbadense	gi|35187466|gb|AAQ84324.1|fiber protein Fb32 [Gossypium barbadense]	AAQ84324	1.64306e-06	79	55.8398	39	31
Chr11	NAU3493b	797	conserved hypothetical protein	0	0	0	1	Ricinus communis	gi|255542772|ref|XP_002512449.1|conserved hypothetical protein [Ricinus communis] >gi|223548410|gb|EEF49901.1| conserved hypothetical protein [Ricinus communis]	XP_002512449	3.4589e-10	97	69.707	34	33
Chr11	NAU3115	665	PREDICTED: hypothetical protein	0	0	0	1	Vitis vinifera	gi|225441643|ref|XP_002282225.1|PREDICTED: hypothetical protein [Vitis vinifera]	XP_002282225	2.22789e-40	72	169.474	147	107
Chr11	NAU4086	866	GATA transcription factor, putative	0	0	0	1	Ricinus communis	gi|255568952|ref|XP_002525446.1|GATA transcription factor, putative [Ricinus communis] >gi|223535259|gb|EEF36936.1| GATA transcription factor, putative [Ricinus communis]	XP_002525446	9.159e-39	67	164.851	172	116
Chr11	NAU2809	825	putative protein	0	0	0	1	Coffea canephora	gi|167600640|gb|ABZ89182.1|putative protein [Coffea canephora]	ABZ89182	2.29252e-60	97	236.498	149	145
Chr11	MUSB827	856	retrotransposon protein, putative, Ty3-gypsy subclass	0	0	0	1	Oryza sativa (japonica cultivar-group)	gi|77552304|gb|ABA95101.1|retrotransposon protein, putative, Ty3-gypsy subclass [Oryza sativa (japonica cultivar-group)]	ABA95101	1.82837e-15	76	87.4261	73	56
Chr11	TMB1667	501	Tetratricopeptide-like helical	0	0	0	1	Medicago truncatula	gi|87240852|gb|ABD32710.1|Tetratricopeptide-like helical [Medicago truncatula]	ABD32710	6.05251e-17	81	90.5077	70	57
Chr11	DPL0338	786	NAC domain protein, IPR003441	0	0	0	1	Populus trichocarpa	gi|224144754|ref|XP_002325402.1|NAC domain protein, IPR003441 [Populus trichocarpa] >gi|222862277|gb|EEE99783.1| NAC domain protein, IPR003441 [Populus trichocarpa]	XP_002325402	3.4887e-15	60	86.2705	105	64
Chr11	NAU2877	859	PREDICTED: hypothetical protein	0	0	0	1	Vitis vinifera	gi|225451126|ref|XP_002269068.1|PREDICTED: hypothetical protein [Vitis vinifera]	XP_002269068	4.57343e-99	83	365.155	253	210
Chr11	NAU2661	684	predicted protein	0	0	1	0	Populus trichocarpa	gi|224078958|ref|XP_002305695.1|predicted protein [Populus trichocarpa] >gi|222848659|gb|EEE86206.1| predicted protein [Populus trichocarpa]	XP_002305695	1.76745e-11	94	73.559	39	37
Chr11	HAU1756	827	MYB73 (MYB DOMAIN PROTEIN 73); DNA binding / transcription factor	0	0	0	1	Arabidopsis thaliana	gi|15235484|ref|NP_195443.1|MYB73 (MYB DOMAIN PROTEIN 73); DNA binding / transcription factor [Arabidopsis thaliana] >gi|2464855|emb|CAB16756.1| myb-related protein [Arabidopsis thaliana] >gi|7270709|emb|CAB80392.1| myb-related protein [Arabidopsis thaliana] >gi|17380912|gb|AAL36268.1| putative myb-related protein [Arabidopsis thaliana] >gi|20258981|gb|AAM14206.1| putative myb-related protein [Ar…	NP_195443	1.44791e-46	76	190.66	137	105
Chr11	TMB628a	693	PREDICTED: hypothetical protein	0	0	0	1	Vitis vinifera	gi|225462576|ref|XP_002268669.1|PREDICTED: hypothetical protein [Vitis vinifera]	XP_002268669	2.78319e-36	87	155.992	96	84
Chr11	NAU2599	809	0	0	0	0	1	0	gi|218551789|sp|Q0WMN5.2|Y3913_ARATHRecName: Full=Uncharacterized protein At3g49135	Q0WMN5	3.18753e-51	68	206.068	211	145
Chr11	HAU0639	1666	Uridylate kinase, putative	0	0	0	1	Ricinus communis	gi|255552374|ref|XP_002517231.1|Uridylate kinase, putative [Ricinus communis] >gi|223543602|gb|EEF45131.1| Uridylate kinase, putative [Ricinus communis]	XP_002517231	7.04733e-131	91	472.241	290	266
Chr11	HAU3174	778	brg-1 associated factor, putative	0	0	0	1	Ricinus communis	gi|255565970|ref|XP_002523973.1|brg-1 associated factor, putative [Ricinus communis] >gi|223536700|gb|EEF38341.1| brg-1 associated factor, putative [Ricinus communis]	XP_002523973	9.35292e-29	86	131.339	81	70
Chr11	NAU2852	882	predicted protein	0	0	1	0	Populus trichocarpa	gi|224135299|ref|XP_002327613.1|predicted protein [Populus trichocarpa] >gi|222836167|gb|EEE74588.1| predicted protein [Populus trichocarpa]	XP_002327613	4.99002e-80	81	301.982	225	183
Chr11	HAU0217	1789	predicted protein	0	0	1	0	Populus trichocarpa	gi|224093342|ref|XP_002309890.1|predicted protein [Populus trichocarpa] >gi|222852793|gb|EEE90340.1| predicted protein [Populus trichocarpa]	XP_002309890	5.03693e-05	54	54.299	86	47
Chr11	TMB2453	719	beta-galactosidase	0	0	0	1	Cloning vector pUG26	gi|11344886|gb|AAG34526.1|beta-galactosidase [Cloning vector pUG26]	AAG34526	5.45024e-40	87	131.339	79	69
Chr11	TMB1210	310	unnamed protein product	0	0	0	1	Vitis vinifera	gi|296082465|emb|CBI21470.3|unnamed protein product [Vitis vinifera]	CBI21470	1.19069e-09	85	66.2402	41	35
Chr11	BNL2632	478	APETALA2-like protein	0	0	0	1	Viola pubescens	gi|133930368|gb|ABO43766.1|APETALA2-like protein [Viola pubescens]	ABO43766	1.00695e-08	91	63.1586	34	31
Chr11	NAU5212a	659	Minor allergen Alt a, putative	0	0	0	1	Ricinus communis	gi|255568257|ref|XP_002525103.1|Minor allergen Alt a, putative [Ricinus communis] >gi|223535562|gb|EEF37230.1| Minor allergen Alt a, putative [Ricinus communis]	XP_002525103	5.06171e-64	83	202.986	154	129
Chr11	NAU3478	769	hypothetical protein ARALYDRAFT_485417	0	0	0	1	Arabidopsis lyrata subsp. lyrata	gi|297323599|gb|EFH54020.1|hypothetical protein ARALYDRAFT_485417 [Arabidopsis lyrata subsp. lyrata]	EFH54020	6.80126e-08	74	62.003	81	60
Chr11	DPL0199	885	conserved hypothetical protein	0	0	0	1	Streptomyces ghanaensis ATCC 14672	gi|291440321|ref|ZP_06579711.1|conserved hypothetical protein [Streptomyces ghanaensis ATCC 14672] >gi|118132570|gb|ABK60177.1| putative reverse transcriptase [Zingiber officinale] >gi|291343216|gb|EFE70172.1| conserved hypothetical protein [Streptomyces ghanaensis ATCC 14672]	ZP_06579711	5.11564e-16	100	89.3521	41	41
Chr11	HAU2837	1300	predicted protein	0	0	1	0	Populus trichocarpa	gi|224094953|ref|XP_002310303.1|predicted protein [Populus trichocarpa] >gi|118484023|gb|ABK93898.1| unknown [Populus trichocarpa] >gi|118486019|gb|ABK94853.1| unknown [Populus trichocarpa] >gi|222853206|gb|EEE90753.1| predicted protein [Populus trichocarpa]	XP_002310303	1.00315e-78	98	298.516	147	145
Chr11	NAU3367	842	conserved hypothetical protein	0	0	0	1	Ricinus communis	gi|255579797|ref|XP_002530736.1|conserved hypothetical protein [Ricinus communis] >gi|223529700|gb|EEF31642.1| conserved hypothetical protein [Ricinus communis]	XP_002530736	5.66458e-54	72	215.312	237	173
Chr11	HAU1397b	1374	PREDICTED: hypothetical protein isoform 1	0	0	0	1	Vitis vinifera	gi|225464748|ref|XP_002264621.1|PREDICTED: hypothetical protein isoform 1 [Vitis vinifera]	XP_002264621	9.03664e-118	83	428.328	348	291
Chr11	TMB2281a	601	conserved hypothetical protein	0	0	0	1	Streptomyces ghanaensis ATCC 14672	gi|291440321|ref|ZP_06579711.1|conserved hypothetical protein [Streptomyces ghanaensis ATCC 14672] >gi|118132570|gb|ABK60177.1| putative reverse transcriptase [Zingiber officinale] >gi|291343216|gb|EFE70172.1| conserved hypothetical protein [Streptomyces ghanaensis ATCC 14672]	ZP_06579711	1.45727e-18	100	96.6709	45	45
Chr11	NAU3657a	710	PREDICTED: hypothetical protein isoform 2	0	0	0	1	Vitis vinifera	gi|225447588|ref|XP_002272138.1|PREDICTED: hypothetical protein isoform 2 [Vitis vinifera] >gi|225447590|ref|XP_002272109.1| PREDICTED: hypothetical protein isoform 1 [Vitis vinifera] >gi|296085001|emb|CBI28416.3| unnamed protein product [Vitis vinifera]	XP_002272138	3.35133e-40	96	169.088	82	79
Chr11	HAU1397a	1374	PREDICTED: hypothetical protein isoform 1	0	0	0	1	Vitis vinifera	gi|225464748|ref|XP_002264621.1|PREDICTED: hypothetical protein isoform 1 [Vitis vinifera]	XP_002264621	9.06995e-118	83	428.328	348	291
Chr11	NAU2651	720	conserved hypothetical protein	0	0	0	1	Ricinus communis	gi|255576131|ref|XP_002528960.1|conserved hypothetical protein [Ricinus communis] >gi|223531606|gb|EEF33434.1| conserved hypothetical protein [Ricinus communis]	XP_002528960	3.60276e-37	63	159.073	198	126
Chr11	TMB2281b	601	conserved hypothetical protein	0	0	0	1	Streptomyces ghanaensis ATCC 14672	gi|291440321|ref|ZP_06579711.1|conserved hypothetical protein [Streptomyces ghanaensis ATCC 14672] >gi|118132570|gb|ABK60177.1| putative reverse transcriptase [Zingiber officinale] >gi|291343216|gb|EFE70172.1| conserved hypothetical protein [Streptomyces ghanaensis ATCC 14672]	ZP_06579711	1.45727e-18	100	96.6709	45	45
Chr11	NAU3657b	710	PREDICTED: hypothetical protein isoform 2	0	0	0	1	Vitis vinifera	gi|225447588|ref|XP_002272138.1|PREDICTED: hypothetical protein isoform 2 [Vitis vinifera] >gi|225447590|ref|XP_002272109.1| PREDICTED: hypothetical protein isoform 1 [Vitis vinifera] >gi|296085001|emb|CBI28416.3| unnamed protein product [Vitis vinifera]	XP_002272138	3.35133e-40	96	169.088	82	79
Chr11	MUSS155	351	PRP38	0	0	0	1	Medicago truncatula	gi|124359153|gb|ABN05680.1|PRP38 [Medicago truncatula]	ABN05680	5.25288e-13	79	77.411	68	54
Chr11	NAU3234	860	predicted protein	0	0	1	0	Populus trichocarpa	gi|224065531|ref|XP_002301843.1|predicted protein [Populus trichocarpa] >gi|222843569|gb|EEE81116.1| predicted protein [Populus trichocarpa]	XP_002301843	4.38291e-118	95	428.328	262	250
Chr11	NAU2933	876	glutathione peroxidase, putative	0	0	0	1	Ricinus communis	gi|255584708|ref|XP_002533075.1|glutathione peroxidase, putative [Ricinus communis] >gi|223527139|gb|EEF29314.1| glutathione peroxidase, putative [Ricinus communis]	XP_002533075	1.49033e-60	71	237.269	294	210
Chr11	TMB1915	399	putative ABC transporter, ATP-binding/permease protein	0	0	0	1	Escherichia coli 042	gi|284921382|emb|CBG34450.1|putative ABC transporter, ATP-binding/permease protein [Escherichia coli 042]	CBG34450	3.25515e-15	91	67.0106	34	31
Chr11	Gh246	583	ribosome recycling factor, putative	0	0	0	1	Ricinus communis	gi|255559434|ref|XP_002520737.1|ribosome recycling factor, putative [Ricinus communis] >gi|223540122|gb|EEF41699.1| ribosome recycling factor, putative [Ricinus communis]	XP_002520737	8.38416e-05	47	50.8322	76	36
Chr11	Gh74	584	predicted protein	0	0	1	0	Populus trichocarpa	gi|224094580|ref|XP_002310183.1|predicted protein [Populus trichocarpa] >gi|222853086|gb|EEE90633.1| predicted protein [Populus trichocarpa]	XP_002310183	1.47652e-09	70	66.6254	62	44
Chr11	NAU3265a	799	PREDICTED: hypothetical protein isoform 1	0	0	0	1	Vitis vinifera	gi|225437380|ref|XP_002268904.1|PREDICTED: hypothetical protein isoform 1 [Vitis vinifera] >gi|270254473|emb|CBI36863.1| unnamed protein product [Vitis vinifera]	XP_002268904	2.92342e-41	90	172.94	96	87
Chr11	DPL0585	792	unknown	0	1	0	0	Glycine max	gi|255635478|gb|ACU18091.1|unknown [Glycine max]	ACU18091	1.3884e-11	97	74.3294	38	37
Chr11	DPL0701	711	predicted protein	0	0	1	0	Populus trichocarpa	gi|224125182|ref|XP_002319520.1|predicted protein [Populus trichocarpa] >gi|222857896|gb|EEE95443.1| predicted protein [Populus trichocarpa]	XP_002319520	1.29785e-07	68	60.8474	64	44
Chr11	DPL0472	717	hypothetical protein CUS_0288	0	0	0	1	Ruminococcus albus 8	gi|294641864|ref|ZP_06719753.1|hypothetical protein CUS_0288 [Ruminococcus albus 8] >gi|291503403|gb|EFF16150.1| hypothetical protein CUS_0288 [Ruminococcus albus 8]	ZP_06719753	9.12731e-09	64	64.6994	76	49
Chr11	NAU3074a	611	Light-regulated protein precursor, putative	0	0	0	1	Ricinus communis	gi|255543565|ref|XP_002512845.1|Light-regulated protein precursor, putative [Ricinus communis] >gi|223547856|gb|EEF49348.1| Light-regulated protein precursor, putative [Ricinus communis]	XP_002512845	3.32898e-35	86	91.6633	59	51
Chr11	BNL1034	329	predicted protein	0	0	1	0	Populus trichocarpa	gi|224133476|ref|XP_002321577.1|predicted protein [Populus trichocarpa] >gi|222868573|gb|EEF05704.1| predicted protein [Populus trichocarpa]	XP_002321577	2.67777e-09	94	65.0846	36	34
Chr11	MUSS332	618	PREDICTED: hypothetical protein	0	0	0	1	Vitis vinifera	gi|225452528|ref|XP_002275131.1|PREDICTED: hypothetical protein [Vitis vinifera]	XP_002275131	4.95765e-33	59	144.821	194	115
Chr11	HAU1430	616	Light-regulated protein precursor, putative	0	0	0	1	Ricinus communis	gi|255543565|ref|XP_002512845.1|Light-regulated protein precursor, putative [Ricinus communis] >gi|223547856|gb|EEF49348.1| Light-regulated protein precursor, putative [Ricinus communis]	XP_002512845	4.13135e-40	77	168.318	140	108
Chr11	NAU3731a	723	Endoplasmic reticulum-Golgi intermediate compartment protein, putative	0	0	0	1	Ricinus communis	gi|255563175|ref|XP_002522591.1|Endoplasmic reticulum-Golgi intermediate compartment protein, putative [Ricinus communis] >gi|223538182|gb|EEF39792.1| Endoplasmic reticulum-Golgi intermediate compartment protein, putative [Ricinus communis]	XP_002522591	1.08083e-65	95	253.832	130	124
Chr11	HAU2624	795	predicted protein	0	0	1	0	Populus trichocarpa	gi|224062748|ref|XP_002300883.1|predicted protein [Populus trichocarpa] >gi|118481568|gb|ABK92726.1| unknown [Populus trichocarpa] >gi|222842609|gb|EEE80156.1| predicted protein [Populus trichocarpa]	XP_002300883	3.1212e-19	59	99.7525	147	87
Chr11	STV069	506	Light-regulated protein precursor, putative	0	0	0	1	Ricinus communis	gi|255543565|ref|XP_002512845.1|Light-regulated protein precursor, putative [Ricinus communis] >gi|223547856|gb|EEF49348.1| Light-regulated protein precursor, putative [Ricinus communis]	XP_002512845	2.19121e-38	74	161.77	139	103
Chr11	NAU3317	755	ATP binding protein, putative	0	0	0	1	Ricinus communis	gi|255550522|ref|XP_002516311.1|ATP binding protein, putative [Ricinus communis] >gi|223544541|gb|EEF46058.1| ATP binding protein, putative [Ricinus communis]	XP_002516311	7.37915e-72	95	254.988	140	133
Chr11	NAU3653a	833	serine endopeptidase degp2, putative	0	0	0	1	Ricinus communis	gi|255552666|ref|XP_002517376.1|serine endopeptidase degp2, putative [Ricinus communis] >gi|223543387|gb|EEF44918.1| serine endopeptidase degp2, putative [Ricinus communis]	XP_002517376	1.16432e-46	96	156.377	85	82
Chr11	TMB434	786	PREDICTED: hypothetical protein	0	0	0	1	Vitis vinifera	gi|225466445|ref|XP_002264174.1|PREDICTED: hypothetical protein [Vitis vinifera]	XP_002264174	4.3869e-18	89	95.9005	58	52
Chr11	NAU1148	604	predicted protein	0	0	1	0	Populus trichocarpa	gi|224097208|ref|XP_002310877.1|predicted protein [Populus trichocarpa] >gi|222853780|gb|EEE91327.1| predicted protein [Populus trichocarpa]	XP_002310877	4.65485e-25	87	118.242	77	67
Chr11	HAU0618	1983	PREDICTED: hypothetical protein	0	0	0	1	Vitis vinifera	gi|225456787|ref|XP_002277300.1|PREDICTED: hypothetical protein [Vitis vinifera] >gi|270226149|emb|CBI14883.1| unnamed protein product [Vitis vinifera]	XP_002277300	2.35856e-127	73	236.884	181	133
Chr11	CIR254	497	unknown	0	1	0	0	Glycine max	gi|255639648|gb|ACU20118.1|unknown [Glycine max]	ACU20118	6.58362e-17	84	70.8626	45	38
Chr11	MUCS557	561	predicted protein	0	0	1	0	Populus trichocarpa	gi|224133358|ref|XP_002321547.1|predicted protein [Populus trichocarpa] >gi|222868543|gb|EEF05674.1| predicted protein [Populus trichocarpa]	XP_002321547	1.92789e-32	100	142.51	67	67
Chr11	NAU3621	898	PREDICTED: hypothetical protein	0	0	0	1	Vitis vinifera	gi|225427379|ref|XP_002279768.1|PREDICTED: hypothetical protein [Vitis vinifera]	XP_002279768	1.79237e-48	83	197.208	156	131
Chr11	HAU3356	796	PREDICTED: hypothetical protein	0	0	0	1	Vitis vinifera	gi|225455153|ref|XP_002267996.1|PREDICTED: hypothetical protein [Vitis vinifera]	XP_002267996	1.24968e-68	88	263.848	234	208
Chr11	MUSS123	1115	PREDICTED: hypothetical protein	0	0	0	1	Vitis vinifera	gi|225455153|ref|XP_002267996.1|PREDICTED: hypothetical protein [Vitis vinifera]	XP_002267996	5.36163e-83	89	312.383	252	226
Chr11	NAU5461	398	PREDICTED: hypothetical protein	0	0	0	1	Vitis vinifera	gi|225455153|ref|XP_002267996.1|PREDICTED: hypothetical protein [Vitis vinifera]	XP_002267996	2.62517e-12	87	75.0998	72	63
Chr11	NAU3008	825	predicted protein	0	0	1	0	Populus trichocarpa	gi|224120432|ref|XP_002318328.1|predicted protein [Populus trichocarpa] >gi|222859001|gb|EEE96548.1| predicted protein [Populus trichocarpa]	XP_002318328	1.30352e-63	92	247.284	138	128
Chr11	HAU3249	798	conserved hypothetical protein	0	0	0	1	Ricinus communis	gi|255579265|ref|XP_002530478.1|conserved hypothetical protein [Ricinus communis] >gi|223529975|gb|EEF31901.1| conserved hypothetical protein [Ricinus communis]	XP_002530478	1.39878e-51	80	207.223	191	153
Chr11	MUSS281	1549	predicted protein	0	0	1	0	Populus trichocarpa	gi|224120432|ref|XP_002318328.1|predicted protein [Populus trichocarpa] >gi|222859001|gb|EEE96548.1| predicted protein [Populus trichocarpa]	XP_002318328	6.31747e-179	91	631.713	384	353
Chr11	NAU3377c	760	eukaryotic peptide chain release factor GTP-binding subunit, putative	0	0	0	1	Ricinus communis	gi|255583544|ref|XP_002532529.1|eukaryotic peptide chain release factor GTP-binding subunit, putative [Ricinus communis] >gi|223527760|gb|EEF29863.1| eukaryotic peptide chain release factor GTP-binding subunit, putative [Ricinus communis]	XP_002532529	2.24857e-56	93	223.016	127	119
Chr11	NAU3373b	768	predicted protein	0	0	1	0	Populus trichocarpa	gi|224146010|ref|XP_002325846.1|predicted protein [Populus trichocarpa] >gi|222862721|gb|EEF00228.1| predicted protein [Populus trichocarpa]	XP_002325846	4.93972e-75	89	285.034	198	178
Chr12	HAU2486	1087	protease inhibitor/seed storage/lipid transfer protein family protein	0	0	0	1	Arabidopsis lyrata subsp. lyrata	gi|297312428|gb|EFH42852.1|protease inhibitor/seed storage/lipid transfer protein family protein [Arabidopsis lyrata subsp. lyrata]	EFH42852	4.0013e-35	87	153.295	91	80
Chr12	NAU3862	792	Transcription factor RF2a, putative	0	0	0	1	Ricinus communis	gi|255584594|ref|XP_002533021.1|Transcription factor RF2a, putative [Ricinus communis] >gi|223527183|gb|EEF29352.1| Transcription factor RF2a, putative [Ricinus communis]	XP_002533021	3.15656e-56	84	222.631	197	166
Chr12	NAU3561	727	fructose-1,6-bisphosphatase, putative	0	0	0	1	Ricinus communis	gi|255584043|ref|XP_002532766.1|fructose-1,6-bisphosphatase, putative [Ricinus communis] >gi|223527495|gb|EEF29623.1| fructose-1,6-bisphosphatase, putative [Ricinus communis]	XP_002532766	1.98119e-43	73	179.874	193	141
Chr12	HAU2835	361	predicted protein	0	0	1	0	Populus trichocarpa	gi|224105827|ref|XP_002313946.1|predicted protein [Populus trichocarpa] >gi|222850354|gb|EEE87901.1| predicted protein [Populus trichocarpa]	XP_002313946	1.40552e-18	72	95.9005	83	60
Chr12	NAU3897	673	WRKY transcription factor, putative	0	0	0	1	Ricinus communis	gi|255574038|ref|XP_002527935.1|WRKY transcription factor, putative [Ricinus communis] >gi|223532639|gb|EEF34424.1| WRKY transcription factor, putative [Ricinus communis]	XP_002527935	1.30901e-19	56	100.523	150	85
Chr12	MUSB1242	745	PREDICTED: hypothetical protein	0	0	0	1	Vitis vinifera	gi|225438879|ref|XP_002283500.1|PREDICTED: hypothetical protein [Vitis vinifera]	XP_002283500	8.52002e-20	80	96.6709	61	49
Chr12	TMB2557	633	DNA binding protein, putative	0	0	0	1	Ricinus communis	gi|255562645|ref|XP_002522328.1|DNA binding protein, putative [Ricinus communis] >gi|223538406|gb|EEF40012.1| DNA binding protein, putative [Ricinus communis]	XP_002522328	1.26915e-18	60	97.0561	119	72
Chr12	HAU1313	1562	catalytic, putative	0	0	0	1	Ricinus communis	gi|255581730|ref|XP_002531667.1|catalytic, putative [Ricinus communis] >gi|223528698|gb|EEF30711.1| catalytic, putative [Ricinus communis]	XP_002531667	2.6826e-177	83	626.32	433	361
Chr12	HAU2599a	1284	poly(A) polymerase cid, putative	0	0	0	1	Ricinus communis	gi|255541382|ref|XP_002511755.1|poly(A) polymerase cid, putative [Ricinus communis] >gi|223548935|gb|EEF50424.1| poly(A) polymerase cid, putative [Ricinus communis]	XP_002511755	5.31395e-24	49	116.701	289	142
Chr12	HAU0545	639	PREDICTED: hypothetical protein	0	0	0	1	Vitis vinifera	gi|225453935|ref|XP_002279840.1|PREDICTED: hypothetical protein [Vitis vinifera] >gi|296089164|emb|CBI38867.3| unnamed protein product [Vitis vinifera]	XP_002279840	3.8151e-47	91	191.815	114	104
Chr12	DPL0280	774	TT2 like MYB transcriptoin factor	0	0	0	1	Theobroma cacao	gi|290579513|gb|ADD51352.1|TT2 like MYB transcriptoin factor [Theobroma cacao]	ADD51352	4.6007e-69	65	253.062	235	155
Chr12	NAU2176	462	unknown	0	1	0	0	Medicago truncatula	gi|217075144|gb|ACJ85932.1|unknown [Medicago truncatula]	ACJ85932	1.64035e-14	81	82.4185	59	48
Chr12	NAU2096	1043	PREDICTED: hypothetical protein	0	0	0	1	Vitis vinifera	gi|225453606|ref|XP_002265121.1|PREDICTED: hypothetical protein [Vitis vinifera] >gi|296089000|emb|CBI38703.3| unnamed protein product [Vitis vinifera]	XP_002265121	8.33561e-05	70	48.9062	40	28
Chr12	NAU2202	550	unknown	0	1	0	0	Medicago truncatula	gi|217075144|gb|ACJ85932.1|unknown [Medicago truncatula]	ACJ85932	1.33424e-19	82	99.7525	69	57
Chr12	HAU1434	924	conserved hypothetical protein	0	0	0	1	Ricinus communis	gi|255548305|ref|XP_002515209.1|conserved hypothetical protein [Ricinus communis] >gi|223545689|gb|EEF47193.1| conserved hypothetical protein [Ricinus communis]	XP_002515209	2.69207e-47	55	193.356	313	175
Chr12	HAU1666	580	Boron transporter, putative	0	0	0	1	Ricinus communis	gi|255548335|ref|XP_002515224.1|Boron transporter, putative [Ricinus communis] >gi|223545704|gb|EEF47208.1| Boron transporter, putative [Ricinus communis]	XP_002515224	1.53373e-29	91	132.109	71	65
Chr12	Gh243a	676	predicted protein	0	0	1	0	Populus trichocarpa	gi|224126721|ref|XP_002319910.1|predicted protein [Populus trichocarpa] >gi|222858286|gb|EEE95833.1| predicted protein [Populus trichocarpa]	XP_002319910	1.41375e-21	61	107.071	111	68
Chr12	HAU2168a	896	PREDICTED: hypothetical protein	0	0	0	1	Vitis vinifera	gi|225425944|ref|XP_002268279.1|PREDICTED: hypothetical protein [Vitis vinifera]	XP_002268279	5.29927e-16	56	77.411	134	76
Chr12	NAU5419	593	conserved hypothetical protein	0	0	0	1	Ricinus communis	gi|255570108|ref|XP_002526016.1|conserved hypothetical protein [Ricinus communis] >gi|223534663|gb|EEF36356.1| conserved hypothetical protein [Ricinus communis]	XP_002526016	5.47764e-07	69	58.151	62	43
Chr12	NAU3294	874	predicted protein	0	0	1	0	Populus trichocarpa	gi|224108962|ref|XP_002315032.1|predicted protein [Populus trichocarpa] >gi|222864072|gb|EEF01203.1| predicted protein [Populus trichocarpa]	XP_002315032	5.03069e-101	91	371.703	218	199
Chr12	DPL0139	600	spike-1, putative	0	0	0	1	Ricinus communis	gi|255551315|ref|XP_002516704.1|spike-1, putative [Ricinus communis] >gi|223544199|gb|EEF45723.1| spike-1, putative [Ricinus communis]	XP_002516704	3.72304e-06	81	55.4546	37	30
Chr12	NAU2715a	795	predicted protein	0	0	1	0	Populus trichocarpa	gi|224119164|ref|XP_002318002.1|predicted protein [Populus trichocarpa] >gi|222858675|gb|EEE96222.1| predicted protein [Populus trichocarpa]	XP_002318002	2.07628e-31	79	140.198	110	87
Chr12	TMB2789	698	glycerol-3-phosphate transporter membrane protein	0	0	0	1	Escherichia coli OP50	gi|297518825|ref|ZP_06937211.1|glycerol-3-phosphate transporter membrane protein [Escherichia coli OP50]	ZP_06937211	3.65995e-60	100	235.343	116	116
Chr12	NAU5047	846	vacuolar invertase	0	0	0	1	Gossypium hirsutum	gi|229597364|gb|ACQ82802.1|vacuolar invertase [Gossypium hirsutum]	ACQ82802	6.34525e-130	83	467.618	281	236
Chr12	HAU107	1159	unnamed protein product	0	0	0	1	Vitis vinifera	gi|270226581|emb|CBI15315.1|unnamed protein product [Vitis vinifera]	CBI15315	1.55813e-72	65	277.715	312	205
Chr12	HAU1828	892	predicted protein	0	0	1	0	Populus trichocarpa	gi|224122162|ref|XP_002318767.1|predicted protein [Populus trichocarpa] >gi|222859440|gb|EEE96987.1| predicted protein [Populus trichocarpa]	XP_002318767	1.71142e-74	81	265.774	181	148
Chr12	NAU3713b	778	unnamed protein product	0	0	0	1	Vitis vinifera	gi|296085456|emb|CBI29188.3|unnamed protein product [Vitis vinifera]	CBI29188	3.61869e-81	96	305.449	199	193
Chr12	HAU1454	1241	bHLH domain protein	0	0	0	1	Gossypium hirsutum	gi|226425257|gb|ACO53628.1|bHLH domain protein [Gossypium hirsutum]	ACO53628	3.06853e-94	84	341.658	296	250
Chr12	NAU2671	766	predicted protein	0	0	1	0	Populus trichocarpa	gi|224058451|ref|XP_002299516.1|predicted protein [Populus trichocarpa] >gi|222846774|gb|EEE84321.1| predicted protein [Populus trichocarpa]	XP_002299516	2.00027e-44	76	183.341	155	118
Chr12	NAU2672b	859	bel1 homeotic protein, putative	0	0	0	1	Ricinus communis	gi|255537553|ref|XP_002509843.1|bel1 homeotic protein, putative [Ricinus communis] >gi|223549742|gb|EEF51230.1| bel1 homeotic protein, putative [Ricinus communis]	XP_002509843	1.4184e-108	82	396.741	280	232
Chr12	NAU2640	885	unnamed protein product	0	0	0	1	Vitis vinifera	gi|270250998|emb|CBI34372.1|unnamed protein product [Vitis vinifera]	CBI34372	1.67524e-95	93	287.73	174	163
Chr12	HAU0717b	1210	big map kinase/bmk, putative	0	0	0	1	Ricinus communis	gi|255537569|ref|XP_002509851.1|big map kinase/bmk, putative [Ricinus communis] >gi|223549750|gb|EEF51238.1| big map kinase/bmk, putative [Ricinus communis]	XP_002509851	2.09204e-176	94	622.854	332	315
Chr12	NAU2868b	643	PREDICTED: hypothetical protein	0	0	0	1	Vitis vinifera	gi|225426166|ref|XP_002278860.1|PREDICTED: hypothetical protein [Vitis vinifera] >gi|270251006|emb|CBI34380.1| unnamed protein product [Vitis vinifera]	XP_002278860	2.10456e-69	91	265.774	145	132
Chr12	NAU2251a	550	predicted protein	0	0	1	0	Populus trichocarpa	gi|224057996|ref|XP_002299428.1|predicted protein [Populus trichocarpa] >gi|222846686|gb|EEE84233.1| predicted protein [Populus trichocarpa]	XP_002299428	1.04499e-56	85	223.016	148	127
Chr12	NAU3860a	847	predicted protein	0	0	1	0	Populus trichocarpa	gi|224057996|ref|XP_002299428.1|predicted protein [Populus trichocarpa] >gi|222846686|gb|EEE84233.1| predicted protein [Populus trichocarpa]	XP_002299428	1.42536e-113	89	413.305	260	232
Chr12	HAU1137	1388	f-box family protein	0	0	0	1	Populus trichocarpa	gi|224072260|ref|XP_002303678.1|f-box family protein [Populus trichocarpa] >gi|222841110|gb|EEE78657.1| f-box family protein [Populus trichocarpa]	XP_002303678	1.27687e-119	86	434.491	289	251
Chr12	HAU0567	649	protein phosphatase, putative	0	0	0	1	Ricinus communis	gi|255588292|ref|XP_002534559.1|protein phosphatase, putative [Ricinus communis] >gi|223525033|gb|EEF27824.1| protein phosphatase, putative [Ricinus communis]	XP_002534559	3.91463e-71	87	271.552	171	150
Chr12	HAU1568	814	SAUR family protein	0	0	0	1	Populus trichocarpa	gi|224120972|ref|XP_002318465.1|SAUR family protein [Populus trichocarpa] >gi|222859138|gb|EEE96685.1| SAUR family protein [Populus trichocarpa]	XP_002318465	2.09898e-34	81	150.214	111	90
Chr12	NAU3778	744	polypyrimidine tract binding protein, putative	0	0	0	1	Ricinus communis	gi|255545042|ref|XP_002513582.1|polypyrimidine tract binding protein, putative [Ricinus communis] >gi|223547490|gb|EEF48985.1| polypyrimidine tract binding protein, putative [Ricinus communis]	XP_002513582	2.36195e-71	91	272.707	157	143
Chr12	HAU2229	862	polypyrimidine tract binding protein, putative	0	0	0	1	Ricinus communis	gi|255545042|ref|XP_002513582.1|polypyrimidine tract binding protein, putative [Ricinus communis] >gi|223547490|gb|EEF48985.1| polypyrimidine tract binding protein, putative [Ricinus communis]	XP_002513582	1.14721e-57	83	227.639	158	132
Chr12	HAU2748	810	unnamed protein product	0	0	0	1	Vitis vinifera	gi|270259476|emb|CBI38610.1|unnamed protein product [Vitis vinifera]	CBI38610	1.22597e-34	76	150.984	125	95
Chr12	HAU1321	1679	polypyrimidine tract binding protein, putative	0	0	0	1	Ricinus communis	gi|255545042|ref|XP_002513582.1|polypyrimidine tract binding protein, putative [Ricinus communis] >gi|223547490|gb|EEF48985.1| polypyrimidine tract binding protein, putative [Ricinus communis]	XP_002513582	0	91	676.396	416	380
Chr12	DPL0443	477	predicted protein	0	0	1	0	Populus trichocarpa	gi|224130110|ref|XP_002328656.1|predicted protein [Populus trichocarpa] >gi|222838832|gb|EEE77183.1| predicted protein [Populus trichocarpa]	XP_002328656	0.000335209	53	48.1358	84	45
Chr12	NAU1301	548	predicted protein	0	0	1	0	Populus trichocarpa	gi|224122440|ref|XP_002318837.1|predicted protein [Populus trichocarpa] >gi|222859510|gb|EEE97057.1| predicted protein [Populus trichocarpa]	XP_002318837	7.37462e-31	90	137.117	145	131
Chr12	HAU0211	1077	predicted protein	0	0	1	0	Populus trichocarpa	gi|224125728|ref|XP_002329703.1|predicted protein [Populus trichocarpa] >gi|222870611|gb|EEF07742.1| predicted protein [Populus trichocarpa]	XP_002329703	7.2155e-28	50	96.2857	220	110
Chr12	HAU0780	894	predicted protein	0	0	1	0	Populus trichocarpa	gi|224127760|ref|XP_002320157.1|predicted protein [Populus trichocarpa] >gi|222860930|gb|EEE98472.1| predicted protein [Populus trichocarpa]	XP_002320157	7.36465e-134	96	448.743	272	262
Chr12	HAU0295	1143	predicted protein	0	0	1	0	Populus trichocarpa	gi|224077488|ref|XP_002305268.1|predicted protein [Populus trichocarpa] >gi|222848232|gb|EEE85779.1| predicted protein [Populus trichocarpa]	XP_002305268	1.19126e-109	88	400.979	298	265
Chr13	BNL3281	459	unknown	0	1	0	0	Medicago truncatula	gi|217070310|gb|ACJ83515.1|unknown [Medicago truncatula]	ACJ83515	3.01915e-05	75	51.6026	37	28
Chr13	HAU2304	1831	PREDICTED: hypothetical protein	0	0	0	1	Vitis vinifera	gi|225434297|ref|XP_002264084.1|PREDICTED: hypothetical protein [Vitis vinifera] >gi|270227060|emb|CBI15793.1| unnamed protein product [Vitis vinifera]	XP_002264084	4.76452e-80	78	288.5	273	213
Chr13	NAU2285	550	PREDICTED: hypothetical protein	0	0	0	1	Vitis vinifera	gi|225434692|ref|XP_002280732.1|PREDICTED: hypothetical protein [Vitis vinifera] >gi|270227276|emb|CBI16009.1| unnamed protein product [Vitis vinifera]	XP_002280732	1.67223e-46	96	189.119	94	91
Chr13	MUSB1135b	948	predicted protein	0	0	1	0	Populus trichocarpa	gi|224102859|ref|XP_002312831.1|predicted protein [Populus trichocarpa] >gi|222849239|gb|EEE86786.1| predicted protein [Populus trichocarpa]	XP_002312831	1.47191e-08	86	46.9802	43	37
Chr13	NAU3991a	648	predicted protein	0	0	1	0	Populus trichocarpa	gi|224103993|ref|XP_002313274.1|predicted protein [Populus trichocarpa] >gi|222849682|gb|EEE87229.1| predicted protein [Populus trichocarpa]	XP_002313274	8.46648e-58	90	227.254	130	118
Chr13	HAU2977	872	epoxide hydrolase	0	0	0	1	Solanum tuberosum	gi|407938|gb|AAA81889.1|epoxide hydrolase [Solanum tuberosum]	AAA81889	1.18365e-17	80	94.7449	66	53
Chr13	NAU5345	572	PREDICTED: hypothetical protein	0	0	0	1	Vitis vinifera	gi|225445126|ref|XP_002280521.1|PREDICTED: hypothetical protein [Vitis vinifera] >gi|270240787|emb|CBI28016.1| unnamed protein product [Vitis vinifera]	XP_002280521	3.24465e-22	74	108.612	148	110
Chr13	HAU2792	700	hypothetical protein OsI_20658	0	0	0	1	Oryza sativa Indica Group	gi|218197117|gb|EEC79544.1|hypothetical protein OsI_20658 [Oryza sativa Indica Group]	EEC79544	1.90751e-40	73	169.859	192	142
Chr13	HAU1997	770	Histidine-containing phosphotransfer protein, putative	0	0	0	1	Ricinus communis	gi|255542502|ref|XP_002512314.1|Histidine-containing phosphotransfer protein, putative [Ricinus communis] >gi|223548275|gb|EEF49766.1| Histidine-containing phosphotransfer protein, putative [Ricinus communis]	XP_002512314	1.81568e-61	90	239.965	147	133
Chr13	MUCS145	978	PREDICTED: hypothetical protein	0	0	0	1	Vitis vinifera	gi|225451301|ref|XP_002278320.1|PREDICTED: hypothetical protein [Vitis vinifera] >gi|270306684|emb|CBI34188.1| unnamed protein product [Vitis vinifera]	XP_002278320	5.02848e-79	92	298.901	168	156
Chr13	NAU3468	740	hypothetical protein ARALYDRAFT_896349	0	0	0	1	Arabidopsis lyrata subsp. lyrata	gi|297330221|gb|EFH60640.1|hypothetical protein ARALYDRAFT_896349 [Arabidopsis lyrata subsp. lyrata]	EFH60640	5.83047e-14	61	82.0333	113	70
Chr13	HAU2857	741	PREDICTED: hypothetical protein	0	0	0	1	Vitis vinifera	gi|225454641|ref|XP_002267090.1|PREDICTED: hypothetical protein [Vitis vinifera]	XP_002267090	1.20373e-65	96	234.572	125	120
Chr13	HAU0539	619	0	0	0	0	1	0	gi|8134569|sp|Q42662.2|METE_SOLSCRecName: Full=5-methyltetrahydropteroyltriglutamate--homocysteine methyltransferase; AltName: Full=Vitamin-B12-independent methionine synthase isozyme; AltName: Full=Cobalamin-independent methionine synthase isozyme	Q42662	1.14445e-37	98	160.229	80	79
Chr13	HAU2856a	741	PREDICTED: hypothetical protein	0	0	0	1	Vitis vinifera	gi|225454641|ref|XP_002267090.1|PREDICTED: hypothetical protein [Vitis vinifera]	XP_002267090	1.20814e-65	96	234.572	125	120
Chr13	NAU3017a	864	PREDICTED: hypothetical protein	0	0	0	1	Vitis vinifera	gi|225454641|ref|XP_002267090.1|PREDICTED: hypothetical protein [Vitis vinifera]	XP_002267090	1.94899e-81	76	306.605	248	190
Chr13	NAU5392b	681	predicted protein	0	0	1	0	Populus trichocarpa	gi|224116018|ref|XP_002317186.1|predicted protein [Populus trichocarpa] >gi|222860251|gb|EEE97798.1| predicted protein [Populus trichocarpa]	XP_002317186	4.29757e-18	70	95.5153	87	61
Chr13	NAU3183	825	unnamed protein product	0	0	0	1	Vitis vinifera	gi|270231042|emb|CBI20369.1|unnamed protein product [Vitis vinifera]	CBI20369	1.4279e-94	85	350.132	219	187
Chr13	TMB1767a	637	conserved hypothetical protein	0	0	0	1	Ricinus communis	gi|255577173|ref|XP_002529470.1|conserved hypothetical protein [Ricinus communis] >gi|223531086|gb|EEF32936.1| conserved hypothetical protein [Ricinus communis]	XP_002529470	4.44087e-26	98	100.523	51	50
Chr13	HAU1389	964	unnamed protein product	0	0	0	1	Vitis vinifera	gi|270231042|emb|CBI20369.1|unnamed protein product [Vitis vinifera]	CBI20369	8.34227e-95	78	351.288	270	212
Chr13	DPL0635	788	PREDICTED: hypothetical protein	0	0	0	1	Vitis vinifera	gi|225455804|ref|XP_002274588.1|PREDICTED: hypothetical protein [Vitis vinifera]	XP_002274588	3.86617e-06	54	56.225	124	68
Chr13	HAU1513	771	Indole-3-acetic acid-induced protein ARG7, putative	0	0	0	1	Ricinus communis	gi|255544640|ref|XP_002513381.1|Indole-3-acetic acid-induced protein ARG7, putative [Ricinus communis] >gi|223547289|gb|EEF48784.1| Indole-3-acetic acid-induced protein ARG7, putative [Ricinus communis]	XP_002513381	4.11204e-45	81	185.652	138	112
Chr13	NAU3307	862	unnamed protein product	0	0	0	1	Vitis vinifera	gi|296088486|emb|CBI37477.3|unnamed protein product [Vitis vinifera]	CBI37477	3.49444e-14	83	83.1889	53	44
Chr13	NAU3079a	709	PREDICTED: hypothetical protein	0	0	0	1	Vitis vinifera	gi|225460440|ref|XP_002271390.1|PREDICTED: hypothetical protein [Vitis vinifera]	XP_002271390	3.82041e-36	95	155.606	104	99
Chr13	HAU3220	818	transcription factor, putative	0	0	0	1	Ricinus communis	gi|255542922|ref|XP_002512524.1|transcription factor, putative [Ricinus communis] >gi|223548485|gb|EEF49976.1| transcription factor, putative [Ricinus communis]	XP_002512524	3.16382e-38	65	162.925	205	134
Chr13	STV080	907	PREDICTED: hypothetical protein	0	0	0	1	Vitis vinifera	gi|225454052|ref|XP_002264377.1|PREDICTED: hypothetical protein [Vitis vinifera]	XP_002264377	2.96216e-29	94	130.954	76	72
Chr13	HAU1091b	689	fiber-specific acyl carrier protein	0	0	0	1	Gossypium hirsutum	gi|1469930|gb|AAB05224.1|fiber-specific acyl carrier protein [Gossypium hirsutum]	AAB05224	1.88186e-61	95	239.58	136	130
Chr13	NAU2975b	527	ER glycerol-phosphate acyltransferase	0	0	0	1	Ricinus communis	gi|255581069|ref|XP_002531350.1|ER glycerol-phosphate acyltransferase [Ricinus communis] >gi|223529048|gb|EEF31034.1| ER glycerol-phosphate acyltransferase [Ricinus communis]	XP_002531350	9.50997e-22	71	106.686	108	77
Chr13	NAU2381	550	ACEA_GOSHIRecName: Full=Isocitrate lyase; Short=ICL; Short=Isocitratase; Short=Isocitrase >gi|18486|emb|CAA36381.1| unnamed protein product	0	0	0	1	Gossypium hirsutum	gi|113029|sp|P17069.1|ACEA_GOSHIRecName: Full=Isocitrate lyase; Short=ICL; Short=Isocitratase; Short=Isocitrase >gi|18486|emb|CAA36381.1| unnamed protein product [Gossypium hirsutum]	P17069	1.27572e-46	98	189.504	93	92
Chr13	MUSS572	834	actin depolymerizing factor 2	0	0	0	1	Gossypium hirsutum	gi|89212812|gb|ABD63906.1|actin depolymerizing factor 2 [Gossypium hirsutum]	ABD63906	1.20146e-72	99	277.33	138	137
Chr13	STV120	1182	ACEA_GOSHIRecName: Full=Isocitrate lyase; Short=ICL; Short=Isocitratase; Short=Isocitrase >gi|18486|emb|CAA36381.1| unnamed protein product	0	0	0	1	Gossypium hirsutum	gi|113029|sp|P17069.1|ACEA_GOSHIRecName: Full=Isocitrate lyase; Short=ICL; Short=Isocitratase; Short=Isocitrase >gi|18486|emb|CAA36381.1| unnamed protein product [Gossypium hirsutum]	P17069	2.17617e-53	99	214.157	106	105
Chr13	MUSS550	844	vacuolar H+-ATPase proteolipid (16 kDa) subunit	0	0	0	1	Gossypium hirsutum	gi|755150|gb|AAA82977.1|vacuolar H+-ATPase proteolipid (16 kDa) subunit [Gossypium hirsutum]	AAA82977	2.07758e-56	100	223.402	165	165
Chr13	JESPR175	630	AF277102_1protease	0	0	0	1	Gossypium hirsutum	gi|32400679|gb|AAP80589.1|AF277102_1protease [Gossypium hirsutum]	AAP80589	6.02454e-13	60	78.1814	96	58
Chr13	MUCS535	610	homeobox protein, putative	0	0	0	1	Ricinus communis	gi|255558168|ref|XP_002520111.1|homeobox protein, putative [Ricinus communis] >gi|223540603|gb|EEF42166.1| homeobox protein, putative [Ricinus communis]	XP_002520111	1.67547e-78	93	295.819	162	152
Chr13	NAU3989	838	predicted protein	0	0	1	0	Populus trichocarpa	gi|224153796|ref|XP_002337399.1|predicted protein [Populus trichocarpa] >gi|222838973|gb|EEE77324.1| predicted protein [Populus trichocarpa]	XP_002337399	1.40605e-66	90	172.555	95	86
Chr13	HAU2224	802	PREDICTED: hypothetical protein	0	0	0	1	Vitis vinifera	gi|225425740|ref|XP_002276336.1|PREDICTED: hypothetical protein [Vitis vinifera]	XP_002276336	3.99052e-30	61	135.961	190	117
Chr13	HAU2558b	493	alpha/beta hydrolase, putative	0	0	0	1	Ricinus communis	gi|255555592|ref|XP_002518832.1|alpha/beta hydrolase, putative [Ricinus communis] >gi|223542005|gb|EEF43550.1| alpha/beta hydrolase, putative [Ricinus communis]	XP_002518832	8.25373e-43	95	176.407	104	99
Chr13	NAU3948b	850	predicted protein	0	0	1	0	Populus trichocarpa	gi|224080287|ref|XP_002306083.1|predicted protein [Populus trichocarpa] >gi|222849047|gb|EEE86594.1| predicted protein [Populus trichocarpa]	XP_002306083	3.95765e-55	96	219.164	120	116
Chr13	NAU2094a	888	predicted protein	0	0	1	0	Populus trichocarpa	gi|224145193|ref|XP_002325560.1|predicted protein [Populus trichocarpa] >gi|222862435|gb|EEE99941.1| predicted protein [Populus trichocarpa]	XP_002325560	1.4472e-11	53	57.3806	76	41
Chr13	HAU1779	793	UDP-glucosyltransferase, putative	0	0	0	1	Ricinus communis	gi|255555343|ref|XP_002518708.1|UDP-glucosyltransferase, putative [Ricinus communis] >gi|223542089|gb|EEF43633.1| UDP-glucosyltransferase, putative [Ricinus communis]	XP_002518708	2.41453e-72	78	276.174	217	171
Chr13	Gh681b	569	ATP binding protein, putative	0	0	0	1	Ricinus communis	gi|255573210|ref|XP_002527534.1|ATP binding protein, putative [Ricinus communis] >gi|223533084|gb|EEF34843.1| ATP binding protein, putative [Ricinus communis]	XP_002527534	0.000175295	58	49.6766	56	33
Chr13	NAU2094b	888	predicted protein	0	0	1	0	Populus trichocarpa	gi|224145193|ref|XP_002325560.1|predicted protein [Populus trichocarpa] >gi|222862435|gb|EEE99941.1| predicted protein [Populus trichocarpa]	XP_002325560	1.4472e-11	53	57.3806	76	41
Chr13	BNL137	317	predicted protein	0	0	1	0	Populus trichocarpa	gi|224071507|ref|XP_002303493.1|predicted protein [Populus trichocarpa] >gi|222840925|gb|EEE78472.1| predicted protein [Populus trichocarpa]	XP_002303493	4.34518e-15	87	84.3445	47	41
Chr13	HAU2631b	1194	conserved hypothetical protein	0	0	0	1	Ricinus communis	gi|255583051|ref|XP_002532293.1|conserved hypothetical protein [Ricinus communis] >gi|223527995|gb|EEF30077.1| conserved hypothetical protein [Ricinus communis]	XP_002532293	1.06051e-23	59	115.546	232	137
Chr13	HAU2414	1392	predicted protein	0	0	1	0	Populus trichocarpa	gi|224143057|ref|XP_002324837.1|predicted protein [Populus trichocarpa] >gi|222866271|gb|EEF03402.1| predicted protein [Populus trichocarpa]	XP_002324837	6.2482e-74	87	282.722	199	174
Chr13	HAU0250b	1060	Pollen-specific protein SF3, putative	0	0	0	1	Ricinus communis	gi|255579126|ref|XP_002530411.1|Pollen-specific protein SF3, putative [Ricinus communis] >gi|223530060|gb|EEF31981.1| Pollen-specific protein SF3, putative [Ricinus communis]	XP_002530411	4.63495e-97	97	358.992	189	185
Chr13	HAU1577	669	LOB domain-containing protein, putative	0	0	0	1	Ricinus communis	gi|255559635|ref|XP_002520837.1|LOB domain-containing protein, putative [Ricinus communis] >gi|223539968|gb|EEF41546.1| LOB domain-containing protein, putative [Ricinus communis]	XP_002520837	1.42682e-42	77	176.792	130	101
Chr13	STV038	436	unknown	0	1	0	0	Glycine max	gi|255637418|gb|ACU19037.1|unknown [Glycine max]	ACU19037	3.03282e-13	60	78.1814	105	63
Chr14	HAU167	976	AP2/ERF domain-containing transcription factor	0	0	0	1	Populus trichocarpa	gi|224127045|ref|XP_002329370.1|AP2/ERF domain-containing transcription factor [Populus trichocarpa] >gi|222870420|gb|EEF07551.1| AP2/ERF domain-containing transcription factor [Populus trichocarpa]	XP_002329370	2.04293e-72	70	276.944	279	196
Chr14	NAU4022	884	PREDICTED: hypothetical protein	0	0	0	1	Vitis vinifera	gi|225454583|ref|XP_002264045.1|PREDICTED: hypothetical protein [Vitis vinifera]	XP_002264045	3.14737e-58	83	229.565	190	159
Chr14	HAU1192b	889	Thioredoxin domain-containing protein, putative	0	0	0	1	Ricinus communis	gi|255555217|ref|XP_002518645.1|Thioredoxin domain-containing protein, putative [Ricinus communis] >gi|223542026|gb|EEF43570.1| Thioredoxin domain-containing protein, putative [Ricinus communis]	XP_002518645	7.51604e-92	94	341.273	200	189
Chr14	NAU3820a	803	DEM2	0	0	0	1	Solanum lycopersicum	gi|37223344|gb|AAQ90245.1|DEM2 [Solanum lycopersicum]	AAQ90245	2.83997e-52	82	209.534	139	115
Chr14	STV097	1080	PREDICTED: hypothetical protein	0	0	0	1	Vitis vinifera	gi|225428971|ref|XP_002264302.1|PREDICTED: hypothetical protein [Vitis vinifera]	XP_002264302	4.87077e-49	59	199.519	270	161
Chr14	HAU1951	455	PREDICTED: hypothetical protein	0	0	0	1	Vitis vinifera	gi|225428971|ref|XP_002264302.1|PREDICTED: hypothetical protein [Vitis vinifera]	XP_002264302	5.91709e-17	57	90.5077	103	59
Chr14	HAU2127b	949	kruppel-like zinc finger protein	0	0	0	1	Trifolium repens	gi|289540908|gb|ADD09582.1|kruppel-like zinc finger protein [Trifolium repens]	ADD09582	1.05799e-38	64	128.257	161	104
Chr14	NAU5465	377	predicted protein	0	0	1	0	Populus trichocarpa	gi|224141183|ref|XP_002323954.1|predicted protein [Populus trichocarpa] >gi|222866956|gb|EEF04087.1| predicted protein [Populus trichocarpa]	XP_002323954	5.42873e-10	72	67.3958	55	40
Chr14	NAU3598	305	PREDICTED: hypothetical protein	0	0	0	1	Vitis vinifera	gi|225462864|ref|XP_002270397.1|PREDICTED: hypothetical protein [Vitis vinifera]	XP_002270397	7.77517e-09	74	63.5438	51	38
Chr14	NAU3214	825	BAK1 (BRI1-ASSOCIATED RECEPTOR KINASE); kinase/ protein binding / protein heterodimerization/ protein serine/threonine kinase	0	0	0	1	Arabidopsis thaliana	gi|18418211|ref|NP_567920.1|BAK1 (BRI1-ASSOCIATED RECEPTOR KINASE); kinase/ protein binding / protein heterodimerization/ protein serine/threonine kinase [Arabidopsis thaliana] >gi|29427920|sp|Q94F62.2|BAK1_ARATH RecName: Full=BRASSINOSTEROID INSENSITIVE 1-associated receptor kinase 1; Short=BRI1-associated receptor kinase 1; Short=AtBAK1; AltName: Full=Somatic embryogenesis receptor kinase 3; Sh…	NP_567920	4.93527e-63	88	245.358	152	135
Chr14	NAU5027	879	unnamed protein product	0	0	0	1	Vitis vinifera	gi|270255317|emb|CBI37701.1|unnamed protein product [Vitis vinifera]	CBI37701	1.0528e-61	83	229.95	164	137
Chr14	HAU2337	1201	PREDICTED: hypothetical protein	0	0	0	1	Vitis vinifera	gi|225465643|ref|XP_002270577.1|PREDICTED: hypothetical protein [Vitis vinifera] >gi|296085296|emb|CBI29028.3| unnamed protein product [Vitis vinifera]	XP_002270577	1.34881e-26	86	125.176	80	69
Chr14	NAU3225	790	PREDICTED: hypothetical protein	0	0	0	1	Vitis vinifera	gi|225465657|ref|XP_002271972.1|PREDICTED: hypothetical protein [Vitis vinifera]	XP_002271972	6.50058e-70	89	268.085	155	139
Chr14	NAU2312	550	unnamed protein product	0	0	0	1	Vitis vinifera	gi|296085310|emb|CBI29042.3|unnamed protein product [Vitis vinifera]	CBI29042	4.5751e-28	88	127.872	76	67
Chr14	DPL0901a	677	hypothetical protein SORBIDRAFT_01g049760	0	0	0	1	Sorghum bicolor	gi|242037205|ref|XP_002465997.1|hypothetical protein SORBIDRAFT_01g049760 [Sorghum bicolor] >gi|241919851|gb|EER92995.1| hypothetical protein SORBIDRAFT_01g049760 [Sorghum bicolor]	XP_002465997	3.9934e-08	74	62.3882	59	44
Chr14	HAU1741	550	acyltransferase, putative	0	0	0	1	Ricinus communis	gi|255581653|ref|XP_002531630.1|acyltransferase, putative [Ricinus communis] >gi|223528748|gb|EEF30758.1| acyltransferase, putative [Ricinus communis]	XP_002531630	1.01264e-13	91	72.7886	34	31
Chr14	NAU3913	840	3-ketoacyl-CoA synthase	0	0	0	1	Gossypium hirsutum	gi|74273645|gb|ABA01490.1|3-ketoacyl-CoA synthase [Gossypium hirsutum]	ABA01490	8.27054e-130	94	467.233	242	229
Chr14	NAU2901a	844	hairpin-inducing protein	0	0	0	1	Casuarina glauca	gi|167427545|gb|ABZ80409.1|hairpin-inducing protein [Casuarina glauca]	ABZ80409	2.52451e-62	80	243.047	173	140
Chr14	Gh471	707	Polynucleotidyl transferase, Ribonuclease H fold	0	0	0	1	Medicago truncatula	gi|124359941|gb|ABN07957.1|Polynucleotidyl transferase, Ribonuclease H fold [Medicago truncatula]	ABN07957	8.29664e-09	59	47.7506	66	39
Chr14	HAU1057	1280	BRASSINAZOLE-RESISTANT 1 protein, putative	0	0	0	1	Ricinus communis	gi|255538564|ref|XP_002510347.1|BRASSINAZOLE-RESISTANT 1 protein, putative [Ricinus communis] >gi|223551048|gb|EEF52534.1| BRASSINAZOLE-RESISTANT 1 protein, putative [Ricinus communis]	XP_002510347	6.70286e-120	89	435.261	319	285
Chr14	TMB324	573	unnamed protein product	0	0	0	1	Vitis vinifera	gi|270240248|emb|CBI27479.1|unnamed protein product [Vitis vinifera]	CBI27479	4.31855e-43	81	177.948	132	108
Chr14	HAU1527b	704	MADS-box protein MADS7	0	0	0	1	Gossypium hirsutum	gi|122938399|gb|ABM69045.1|MADS-box protein MADS7 [Gossypium hirsutum]	ABM69045	1.09505e-19	91	100.908	58	53
Chr14	NAU4024	793	transcription factor, putative	0	0	0	1	Ricinus communis	gi|255583354|ref|XP_002532438.1|transcription factor, putative [Ricinus communis] >gi|223527858|gb|EEF29953.1| transcription factor, putative [Ricinus communis]	XP_002532438	8.21096e-97	82	357.451	264	217
Chr14	HAU1141	1311	conserved hypothetical protein	0	0	0	1	Ricinus communis	gi|255561799|ref|XP_002521909.1|conserved hypothetical protein [Ricinus communis] >gi|223538947|gb|EEF40545.1| conserved hypothetical protein [Ricinus communis]	XP_002521909	2.83913e-105	81	386.726	287	234
Chr14	TMB1174	611	hypothetical protein SORBIDRAFT_05g023760	0	0	0	1	Sorghum bicolor	gi|242069069|ref|XP_002449811.1|hypothetical protein SORBIDRAFT_05g023760 [Sorghum bicolor] >gi|241935654|gb|EES08799.1| hypothetical protein SORBIDRAFT_05g023760 [Sorghum bicolor]	XP_002449811	1.31951e-18	93	85.5001	43	40
Chr14	HAU1888	924	PREDICTED: hypothetical protein	0	0	0	1	Vitis vinifera	gi|225423737|ref|XP_002278479.1|PREDICTED: hypothetical protein [Vitis vinifera]	XP_002278479	1.51194e-79	78	292.738	217	170
Chr14	NAU3120	826	spliceosome associated protein, putative	0	0	0	1	Ricinus communis	gi|255575206|ref|XP_002528507.1|spliceosome associated protein, putative [Ricinus communis] >gi|223532067|gb|EEF33876.1| spliceosome associated protein, putative [Ricinus communis]	XP_002528507	1.54847e-32	94	144.05	74	70
Chr14	CIR295	485	phosphatidylinositol-4-phosphate 5-kinase, putative	0	0	0	1	Ricinus communis	gi|255576804|ref|XP_002529289.1|phosphatidylinositol-4-phosphate 5-kinase, putative [Ricinus communis] >gi|223531278|gb|EEF33121.1| phosphatidylinositol-4-phosphate 5-kinase, putative [Ricinus communis]	XP_002529289	5.46205e-18	85	93.9745	55	47
Chr14	BNL3932	407	hypothetical protein ARALYDRAFT_473269	0	0	0	1	Arabidopsis lyrata subsp. lyrata	gi|297336713|gb|EFH67130.1|hypothetical protein ARALYDRAFT_473269 [Arabidopsis lyrata subsp. lyrata]	EFH67130	5.76301e-20	91	100.523	57	52
Chr14	BNL1059	220	predicted protein	0	0	1	0	Populus trichocarpa	gi|224101715|ref|XP_002312392.1|predicted protein [Populus trichocarpa] >gi|222852212|gb|EEE89759.1| predicted protein [Populus trichocarpa]	XP_002312392	2.17074e-06	80	55.4546	35	28
Chr14	HAU1219	1517	predicted protein	0	0	1	0	Populus trichocarpa	gi|224057898|ref|XP_002299379.1|predicted protein [Populus trichocarpa] >gi|222846637|gb|EEE84184.1| predicted protein [Populus trichocarpa]	XP_002299379	0	90	695.271	431	388
Chr14	NAU2845	734	starch branching enzyme II, putative	0	0	0	1	Ricinus communis	gi|255539214|ref|XP_002510672.1|starch branching enzyme II, putative [Ricinus communis] >gi|223551373|gb|EEF52859.1| starch branching enzyme II, putative [Ricinus communis]	XP_002510672	9.08776e-20	60	101.293	137	83
Chr14	NAU3119	845	transcription factor, putative	0	0	0	1	Ricinus communis	gi|255578890|ref|XP_002530298.1|transcription factor, putative [Ricinus communis] >gi|223530154|gb|EEF32065.1| transcription factor, putative [Ricinus communis]	XP_002530298	9.30422e-65	69	251.136	282	196
Chr14	Gh67	417	reverse transcriptase	0	0	0	1	Elaeis guineensis	gi|22859201|emb|CAD45566.1|reverse transcriptase [Elaeis guineensis]	CAD45566	1.6438e-14	93	82.4185	46	43
Chr14	HAU2537	1027	hypothetical protein ARALYDRAFT_478019	0	0	0	1	Arabidopsis lyrata subsp. lyrata	gi|297328343|gb|EFH58762.1|hypothetical protein ARALYDRAFT_478019 [Arabidopsis lyrata subsp. lyrata]	EFH58762	2.02314e-25	94	120.939	86	81
Chr14	NAU3308	760	BRASSINAZOLE-RESISTANT 1 protein, putative	0	0	0	1	Ricinus communis	gi|255538564|ref|XP_002510347.1|BRASSINAZOLE-RESISTANT 1 protein, putative [Ricinus communis] >gi|223551048|gb|EEF52534.1| BRASSINAZOLE-RESISTANT 1 protein, putative [Ricinus communis]	XP_002510347	7.97894e-62	91	241.121	203	186
Chr14	NAU2712	871	predicted protein	0	0	1	0	Populus trichocarpa	gi|224060757|ref|XP_002300264.1|predicted protein [Populus trichocarpa] >gi|222847522|gb|EEE85069.1| predicted protein [Populus trichocarpa]	XP_002300264	1.37703e-58	88	230.72	145	128
Chr14	HAU0438	851	nuclear transport factor, putative	0	0	0	1	Ricinus communis	gi|255547686|ref|XP_002514900.1|nuclear transport factor, putative [Ricinus communis] >gi|223545951|gb|EEF47454.1| nuclear transport factor, putative [Ricinus communis]	XP_002514900	2.25032e-58	96	229.95	123	119
Chr14	NAU3691	678	hypothetical protein	0	0	0	1	Vitis vinifera	gi|147797812|emb|CAN74078.1|hypothetical protein [Vitis vinifera]	CAN74078	2.20968e-14	56	83.1889	99	56
Chr14	JESPR165	634	predicted protein	0	0	1	0	Populus trichocarpa	gi|224082334|ref|XP_002306651.1|predicted protein [Populus trichocarpa] >gi|222856100|gb|EEE93647.1| predicted protein [Populus trichocarpa]	XP_002306651	3.12186e-09	66	65.855	56	37
Chr14	TMB1513	598	PREDICTED: hypothetical protein	0	0	0	1	Vitis vinifera	gi|225459657|ref|XP_002285881.1|PREDICTED: hypothetical protein [Vitis vinifera]	XP_002285881	4.69884e-56	87	146.362	95	83
Chr14	HAU1049	1947	Transcriptional corepressor SEUSS, putative	0	0	0	1	Ricinus communis	gi|255558438|ref|XP_002520244.1|Transcriptional corepressor SEUSS, putative [Ricinus communis] >gi|223540463|gb|EEF42030.1| Transcriptional corepressor SEUSS, putative [Ricinus communis]	XP_002520244	0	83	773.852	664	555
Chr14	NAU3485b	718	unnamed protein product	0	0	0	1	Vitis vinifera	gi|270229628|emb|CBI18550.1|unnamed protein product [Vitis vinifera]	CBI18550	1.30279e-47	80	193.741	142	115
Chr14	HAU2046	671	unnamed protein product	0	0	0	1	Vitis vinifera	gi|296081171|emb|CBI18197.3|unnamed protein product [Vitis vinifera]	CBI18197	6.00856e-33	87	144.821	95	83
Chr14	HAU1980b	722	PREDICTED: hypothetical protein	0	0	0	1	Vitis vinifera	gi|225463916|ref|XP_002266803.1|PREDICTED: hypothetical protein [Vitis vinifera]	XP_002266803	2.80491e-82	78	308.916	237	186
Chr14	NAU5421	665	PREDICTED: hypothetical protein	0	0	0	1	Vitis vinifera	gi|225432179|ref|XP_002275032.1|PREDICTED: hypothetical protein [Vitis vinifera]	XP_002275032	5.1412e-21	77	105.145	68	53
Chr14	JESPR293	390	protein phosphatase 2c, putative	0	0	0	1	Ricinus communis	gi|255551859|ref|XP_002516975.1|protein phosphatase 2c, putative [Ricinus communis] >gi|223544063|gb|EEF45589.1| protein phosphatase 2c, putative [Ricinus communis]	XP_002516975	0.000437788	80	47.7506	52	42
Chr14	NAU2960b	673	plasma membrane intrinsic protein 2;5	0	0	0	1	Mimosa pudica	gi|60498693|dbj|BAD90701.1|plasma membrane intrinsic protein 2;5 [Mimosa pudica]	BAD90701	3.29041e-63	90	245.358	139	126
Chr14	NAU3885	690	protein with unknown function	0	1	0	0	Ricinus communis	gi|255551831|ref|XP_002516961.1|protein with unknown function [Ricinus communis] >gi|223544049|gb|EEF45575.1| protein with unknown function [Ricinus communis]	XP_002516961	3.9595e-51	93	205.297	119	111
Chr14	NAU4009	889	PREDICTED: hypothetical protein	0	0	0	1	Vitis vinifera	gi|225432179|ref|XP_002275032.1|PREDICTED: hypothetical protein [Vitis vinifera]	XP_002275032	1.83338e-21	79	107.457	68	54
Chr14	NAU2633	809	transcription factor, putative	0	0	0	1	Ricinus communis	gi|255556428|ref|XP_002519248.1|transcription factor, putative [Ricinus communis] >gi|223541563|gb|EEF43112.1| transcription factor, putative [Ricinus communis]	XP_002519248	2.60152e-61	82	239.58	180	149
Chr14	HAU1455	1878	putative carboxyl-terminal proteinase	0	0	0	1	Gossypium hirsutum	gi|21389708|gb|AAK84952.2|putative carboxyl-terminal proteinase [Gossypium hirsutum]	AAK84952	0	100	894.034	473	473
Chr14	HAU1485	708	calmodulin, putative	0	0	0	1	Ricinus communis	gi|255552019|ref|XP_002517054.1|calmodulin, putative [Ricinus communis] >gi|223543689|gb|EEF45217.1| calmodulin, putative [Ricinus communis]	XP_002517054	1.09875e-75	99	286.96	147	146
Chr14	NAU4025	734	starch branching enzyme II, putative	0	0	0	1	Ricinus communis	gi|255539214|ref|XP_002510672.1|starch branching enzyme II, putative [Ricinus communis] >gi|223551373|gb|EEF52859.1| starch branching enzyme II, putative [Ricinus communis]	XP_002510672	2.02256e-35	67	153.295	164	111
Chr14	HAU3236	877	conserved hypothetical protein	0	0	0	1	Ricinus communis	gi|255552277|ref|XP_002517183.1|conserved hypothetical protein [Ricinus communis] >gi|223543818|gb|EEF45346.1| conserved hypothetical protein [Ricinus communis]	XP_002517183	1.22933e-46	74	191.045	146	109
Chr14	STV030	471	predicted protein	0	0	1	0	Populus trichocarpa	gi|224100341|ref|XP_002311838.1|predicted protein [Populus trichocarpa] >gi|222851658|gb|EEE89205.1| predicted protein [Populus trichocarpa]	XP_002311838	3.21605e-63	81	244.202	155	126
Chr14	NAU5467	725	conserved hypothetical protein	0	0	0	1	Ricinus communis	gi|255552277|ref|XP_002517183.1|conserved hypothetical protein [Ricinus communis] >gi|223543818|gb|EEF45346.1| conserved hypothetical protein [Ricinus communis]	XP_002517183	1.41817e-49	70	200.29	171	120
Chr14	TMB2386c	641	conserved hypothetical protein	0	0	0	1	Streptomyces ghanaensis ATCC 14672	gi|291440321|ref|ZP_06579711.1|conserved hypothetical protein [Streptomyces ghanaensis ATCC 14672] >gi|118132570|gb|ABK60177.1| putative reverse transcriptase [Zingiber officinale] >gi|291343216|gb|EFE70172.1| conserved hypothetical protein [Streptomyces ghanaensis ATCC 14672]	ZP_06579711	3.36552e-19	100	98.9821	46	46
Chr14	NAU3585b	748	cytochrome P450 DDWF1	0	0	0	1	Gossypium hirsutum	gi|74273619|gb|ABA01477.1|cytochrome P450 DDWF1 [Gossypium hirsutum]	ABA01477	7.37246e-89	98	330.872	159	157
Chr14	NAU5499	588	unknown	0	1	0	0	Glycine max	gi|255632598|gb|ACU16649.1|unknown [Glycine max]	ACU16649	1.26862e-49	93	187.963	118	110
Chr15	HAU1045b	1622	predicted protein	0	0	1	0	Populus trichocarpa	gi|224105587|ref|XP_002313864.1|predicted protein [Populus trichocarpa] >gi|222850272|gb|EEE87819.1| predicted protein [Populus trichocarpa]	XP_002313864	5.48465e-88	67	329.717	357	242
Chr15	HAU2307a	1662	PREDICTED: similar to leucine-rich repeat family protein	0	0	0	1	Vitis vinifera	gi|225428877|ref|XP_002282482.1|PREDICTED: similar to leucine-rich repeat family protein [Vitis vinifera]	XP_002282482	1.20467e-91	79	298.901	233	185
Chr15	HAU1058	2227	PREDICTED: hypothetical protein	0	0	0	1	Vitis vinifera	gi|225429092|ref|XP_002269076.1|PREDICTED: hypothetical protein [Vitis vinifera] >gi|147838852|emb|CAN72363.1| hypothetical protein [Vitis vinifera]	XP_002269076	0	93	695.656	395	370
Chr15	HAU1721	560	predicted protein	0	0	1	0	Populus trichocarpa	gi|224105389|ref|XP_002313794.1|predicted protein [Populus trichocarpa] >gi|222850202|gb|EEE87749.1| predicted protein [Populus trichocarpa]	XP_002313794	6.28426e-28	83	127.487	85	71
Chr15	NAU3347	649	Leucine-rich repeat, plant specific	0	0	0	1	Medicago truncatula	gi|87240777|gb|ABD32635.1|Leucine-rich repeat, plant specific [Medicago truncatula] >gi|217075731|gb|ACJ86225.1| unknown [Medicago truncatula]	ABD32635	1.72583e-18	64	96.6709	107	69
Chr15	NAU3574a	752	NADH dehydrogenase, putative	0	0	0	1	Ricinus communis	gi|255554264|ref|XP_002518172.1|NADH dehydrogenase, putative [Ricinus communis] >gi|223542768|gb|EEF44305.1| NADH dehydrogenase, putative [Ricinus communis]	XP_002518172	1.15686e-73	97	280.411	140	137
Chr15	NAU3346c	649	Leucine-rich repeat, plant specific	0	0	0	1	Medicago truncatula	gi|87240777|gb|ABD32635.1|Leucine-rich repeat, plant specific [Medicago truncatula] >gi|217075731|gb|ACJ86225.1| unknown [Medicago truncatula]	ABD32635	1.73215e-18	64	96.6709	107	69
Chr15	NAU3102	744	hypothetical protein ARALYDRAFT_478926	0	0	0	1	Arabidopsis lyrata subsp. lyrata	gi|297328747|gb|EFH59166.1|hypothetical protein ARALYDRAFT_478926 [Arabidopsis lyrata subsp. lyrata]	EFH59166	1.17652e-70	93	270.396	147	138
Chr15	HAU1619b	1377	putative CCCH-type zinc finger transcription factor	0	0	0	1	Gossypium hirsutum	gi|60460512|gb|AAX20386.1|putative CCCH-type zinc finger transcription factor [Gossypium hirsutum]	AAX20386	1.69613e-156	100	556.984	339	339
Chr15	HAU2489	1693	nucleic acid binding protein, putative	0	0	0	1	Ricinus communis	gi|255551693|ref|XP_002516892.1|nucleic acid binding protein, putative [Ricinus communis] >gi|223543980|gb|EEF45506.1| nucleic acid binding protein, putative [Ricinus communis]	XP_002516892	1.78807e-119	74	421.779	367	274
Chr15	NAU4045b	807	unnamed protein product	0	0	0	1	Vitis vinifera	gi|296083217|emb|CBI22853.3|unnamed protein product [Vitis vinifera]	CBI22853	4.81869e-07	87	59.3066	78	68
Chr15	NAU3346b	649	Leucine-rich repeat, plant specific	0	0	0	1	Medicago truncatula	gi|87240777|gb|ABD32635.1|Leucine-rich repeat, plant specific [Medicago truncatula] >gi|217075731|gb|ACJ86225.1| unknown [Medicago truncatula]	ABD32635	1.72583e-18	64	96.6709	107	69
Chr15	HAU1001	761	PREDICTED: hypothetical protein	0	0	0	1	Vitis vinifera	gi|225446551|ref|XP_002276195.1|PREDICTED: hypothetical protein [Vitis vinifera]	XP_002276195	2.92992e-64	72	249.21	239	174
Chr15	HAU1740	457	omega-3 desaturase	0	0	0	1	Portulaca oleracea	gi|215433932|gb|ACJ66780.1|omega-3 desaturase [Portulaca oleracea]	ACJ66780	0.000232758	69	35.039	39	27
Chr15	HAU0940a	1699	cytochrome P450, putative	0	0	0	1	Ricinus communis	gi|255539208|ref|XP_002510669.1|cytochrome P450, putative [Ricinus communis] >gi|223551370|gb|EEF52856.1| cytochrome P450, putative [Ricinus communis]	XP_002510669	2.90647e-156	75	556.599	485	364
Chr15	NAU5100b	965	PREDICTED: hypothetical protein	0	0	0	1	Vitis vinifera	gi|225461595|ref|XP_002285311.1|PREDICTED: hypothetical protein [Vitis vinifera]	XP_002285311	1.92508e-75	75	286.96	252	189
Chr15	HAU1354	861	predicted protein	0	0	1	0	Populus trichocarpa	gi|224116694|ref|XP_002317368.1|predicted protein [Populus trichocarpa] >gi|222860433|gb|EEE97980.1| predicted protein [Populus trichocarpa]	XP_002317368	8.13459e-80	76	301.212	248	190
Chr15	NAU3714	903	conserved hypothetical protein	0	0	0	1	Ricinus communis	gi|255557057|ref|XP_002519561.1|conserved hypothetical protein [Ricinus communis] >gi|223541258|gb|EEF42810.1| conserved hypothetical protein [Ricinus communis]	XP_002519561	2.49918e-82	72	309.686	276	200
Chr15	NAU5107c	895	outer membrane OMP85 family protein	0	0	0	1	Arabidopsis thaliana	gi|15228433|ref|NP_187718.1|outer membrane OMP85 family protein [Arabidopsis thaliana] >gi|6016688|gb|AAF01515.1|AC009991_11 unknown protein [Arabidopsis thaliana] >gi|12321882|gb|AAG50978.1|AC073395_20 unknown protein; 4967-6981 [Arabidopsis thaliana] >gi|20466221|gb|AAM20428.1| unknown protein [Arabidopsis thaliana] >gi|25084079|gb|AAN72169.1| unknown protein [Arabidopsis thaliana]	NP_187718	2.22963e-67	78	259.996	209	165
Chr15	HAU2425c	1349	sorting and assembly machinery (sam50) protein, putative	0	0	0	1	Ricinus communis	gi|255574840|ref|XP_002528327.1|sorting and assembly machinery (sam50) protein, putative [Ricinus communis] >gi|223532282|gb|EEF34085.1| sorting and assembly machinery (sam50) protein, putative [Ricinus communis]	XP_002528327	4.53958e-76	73	260.381	245	179
Chr15	NAU3056	616	Cyclic nucleotide-gated ion channel, putative	0	0	0	1	Ricinus communis	gi|255569589|ref|XP_002525760.1|Cyclic nucleotide-gated ion channel, putative [Ricinus communis] >gi|223534910|gb|EEF36596.1| Cyclic nucleotide-gated ion channel, putative [Ricinus communis]	XP_002525760	2.05037e-39	97	166.007	112	109
Chr15	NAU3057	612	Cyclic nucleotide-gated ion channel, putative	0	0	0	1	Ricinus communis	gi|255569589|ref|XP_002525760.1|Cyclic nucleotide-gated ion channel, putative [Ricinus communis] >gi|223534910|gb|EEF36596.1| Cyclic nucleotide-gated ion channel, putative [Ricinus communis]	XP_002525760	9.11254e-40	97	167.162	112	109
Chr15	HAU0294	688	GH3 family protein	0	0	0	1	Populus trichocarpa	gi|224124160|ref|XP_002319260.1|GH3 family protein [Populus trichocarpa] >gi|222857636|gb|EEE95183.1| GH3 family protein [Populus trichocarpa]	XP_002319260	1.42568e-85	93	319.701	186	173
Chr15	HAU3297	693	GH3 family protein	0	0	0	1	Populus trichocarpa	gi|224124160|ref|XP_002319260.1|GH3 family protein [Populus trichocarpa] >gi|222857636|gb|EEE95183.1| GH3 family protein [Populus trichocarpa]	XP_002319260	6.32763e-81	93	304.294	176	164
Chr15	BNL1667	344	GH3 family protein	0	0	0	1	Populus trichocarpa	gi|224115146|ref|XP_002316954.1|GH3 family protein [Populus trichocarpa] >gi|222860019|gb|EEE97566.1| GH3 family protein [Populus trichocarpa]	XP_002316954	3.7949e-11	90	71.2478	42	38
Chr15	MUSS128	719	GH3 family protein	0	0	0	1	Populus trichocarpa	gi|224124160|ref|XP_002319260.1|GH3 family protein [Populus trichocarpa] >gi|222857636|gb|EEE95183.1| GH3 family protein [Populus trichocarpa]	XP_002319260	2.43752e-86	93	322.398	186	173
Chr15	CM35	415	GH3 family protein	0	0	0	1	Populus trichocarpa	gi|224115146|ref|XP_002316954.1|GH3 family protein [Populus trichocarpa] >gi|222860019|gb|EEE97566.1| GH3 family protein [Populus trichocarpa]	XP_002316954	2.63425e-17	92	91.6633	54	50
Chr15	JESPR243	378	GH3 family protein	0	0	0	1	Populus trichocarpa	gi|224115146|ref|XP_002316954.1|GH3 family protein [Populus trichocarpa] >gi|222860019|gb|EEE97566.1| GH3 family protein [Populus trichocarpa]	XP_002316954	7.07059e-18	92	93.5893	54	50
Chr15	NAU5172	700	fasciclin-like arabinogalactan protein 11	0	0	0	1	Gossypium hirsutum	gi|157273656|gb|ABV27482.1|fasciclin-like arabinogalactan protein 11 [Gossypium hirsutum]	ABV27482	5.21425e-61	100	168.703	85	85
Chr15	HAU1427	939	PREDICTED: hypothetical protein	0	0	0	1	Vitis vinifera	gi|225462287|ref|XP_002265005.1|PREDICTED: hypothetical protein [Vitis vinifera]	XP_002265005	1.7218e-89	74	333.569	270	202
Chr15	BNL3090b	441	predicted protein	0	0	1	0	Populus trichocarpa	gi|224083986|ref|XP_002307194.1|predicted protein [Populus trichocarpa] >gi|222856643|gb|EEE94190.1| predicted protein [Populus trichocarpa]	XP_002307194	6.44153e-27	98	123.635	59	58
Chr15	HAU0737	653	predicted protein	0	0	1	0	Populus trichocarpa	gi|224083986|ref|XP_002307194.1|predicted protein [Populus trichocarpa] >gi|222856643|gb|EEE94190.1| predicted protein [Populus trichocarpa]	XP_002307194	8.64712e-26	98	120.939	59	58
Chr15	BNL4095	532	ZIP transporter	0	0	0	1	Populus trichocarpa	gi|224101319|ref|XP_002312231.1|ZIP transporter [Populus trichocarpa] >gi|222852051|gb|EEE89598.1| ZIP transporter [Populus trichocarpa]	XP_002312231	1.3369e-26	83	122.865	113	94
Chr15	HAU2490	892	PREDICTED: hypothetical protein	0	0	0	1	Vitis vinifera	gi|225457592|ref|XP_002273352.1|PREDICTED: hypothetical protein [Vitis vinifera] >gi|270258640|emb|CBI40739.1| unnamed protein product [Vitis vinifera]	XP_002273352	3.11777e-53	86	213.001	152	132
Chr15	NAU3615	871	predicted protein	0	0	1	0	Populus trichocarpa	gi|224067343|ref|XP_002302470.1|predicted protein [Populus trichocarpa] >gi|222844196|gb|EEE81743.1| predicted protein [Populus trichocarpa]	XP_002302470	1.74025e-69	92	266.929	154	142
Chr15	HAU3351a	396	PREDICTED: hypothetical protein	0	0	0	1	Vitis vinifera	gi|225441738|ref|XP_002277447.1|PREDICTED: hypothetical protein [Vitis vinifera]	XP_002277447	2.15251e-06	72	55.4546	54	39
Chr15	NAU3188	663	hypothetical protein	0	0	0	1	Arabidopsis thaliana	gi|2462822|gb|AAB72157.1|hypothetical protein [Arabidopsis thaliana]	AAB72157	3.70651e-11	61	72.4034	94	58
Chr15	MUSS325	419	unnamed protein product	0	0	0	1	Vitis vinifera	gi|270247412|emb|CBI32787.1|unnamed protein product [Vitis vinifera]	CBI32787	1.53499e-20	100	102.449	51	51
Chr15	BNL2564b	520	predicted protein	0	0	1	0	Populus trichocarpa	gi|224063217|ref|XP_002301046.1|predicted protein [Populus trichocarpa] >gi|118481505|gb|ABK92695.1| unknown [Populus trichocarpa] >gi|222842772|gb|EEE80319.1| predicted protein [Populus trichocarpa]	XP_002301046	5.92342e-21	67	103.99	91	61
Chr15	MUSS422b	865	unnamed protein product	0	0	0	1	Vitis vinifera	gi|270252700|emb|CBI19311.1|unnamed protein product [Vitis vinifera]	CBI19311	3.11161e-79	88	299.286	176	155
Chr15	NAU2165	550	unnamed protein product	0	0	0	1	Vitis vinifera	gi|270242929|emb|CBI29869.1|unnamed protein product [Vitis vinifera]	CBI29869	0.000785842	88	47.3654	34	30
Chr15	NAU3533a	776	predicted protein	0	0	1	0	Populus trichocarpa	gi|224063217|ref|XP_002301046.1|predicted protein [Populus trichocarpa] >gi|118481505|gb|ABK92695.1| unknown [Populus trichocarpa] >gi|222842772|gb|EEE80319.1| predicted protein [Populus trichocarpa]	XP_002301046	1.76685e-96	91	356.295	210	192
Chr15	MUCS084	865	unnamed protein product	0	0	0	1	Vitis vinifera	gi|270252700|emb|CBI19311.1|unnamed protein product [Vitis vinifera]	CBI19311	3.12304e-79	88	299.286	176	155
Chr15	NAU3067	840	unnamed protein product	0	0	0	1	Vitis vinifera	gi|270240218|emb|CBI27449.1|unnamed protein product [Vitis vinifera]	CBI27449	8.16069e-61	73	238.039	215	159
Chr15	NAU2985	742	major latex-like protein	0	0	0	1	Gossypium hirsutum	gi|211906510|gb|ACJ11748.1|major latex-like protein [Gossypium hirsutum]	ACJ11748	1.87972e-60	90	177.948	102	92
Chr15	MUSS440	580	sulfate/bicarbonate/oxalate exchanger and transporter sat-1	0	0	0	1	Populus trichocarpa	gi|224108317|ref|XP_002314803.1|sulfate/bicarbonate/oxalate exchanger and transporter sat-1 [Populus trichocarpa] >gi|222863843|gb|EEF00974.1| sulfate/bicarbonate/oxalate exchanger and transporter sat-1 [Populus trichocarpa]	XP_002314803	1.47643e-70	92	269.24	154	143
Chr15	NAU3178	735	predicted protein	0	0	1	0	Populus trichocarpa	gi|224099523|ref|XP_002311517.1|predicted protein [Populus trichocarpa] >gi|222851337|gb|EEE88884.1| predicted protein [Populus trichocarpa]	XP_002311517	4.38781e-30	100	135.576	64	64
Chr15	NAU3680	748	armadillo/beta-catenin repeat family protein	0	0	0	1	Arabidopsis lyrata subsp. lyrata	gi|297334655|gb|EFH65073.1|armadillo/beta-catenin repeat family protein [Arabidopsis lyrata subsp. lyrata]	EFH65073	2.76162e-35	71	152.91	197	141
Chr15	HAU2353	1322	unnamed protein product	0	0	0	1	Vitis vinifera	gi|270239683|emb|CBI26916.1|unnamed protein product [Vitis vinifera]	CBI26916	2.07634e-39	66	167.933	245	164
Chr15	NAU3690	734	conserved hypothetical protein	0	0	0	1	Ricinus communis	gi|255547864|ref|XP_002514989.1|conserved hypothetical protein [Ricinus communis] >gi|223546040|gb|EEF47543.1| conserved hypothetical protein [Ricinus communis]	XP_002514989	2.4463e-57	79	226.098	201	159
Chr15	NAU3496	744	AF336286_1GHMYB9	0	0	0	1	Gossypium hirsutum	gi|13346194|gb|AAK19619.1|AF336286_1GHMYB9 [Gossypium hirsutum] >gi|207298825|gb|ACI23564.1| MYB-like protein 3 [Gossypium barbadense]	AAK19619	8.43152e-69	94	264.233	174	165
Chr15	DPL0322	840	conserved hypothetical protein	0	0	0	1	Streptomyces ghanaensis ATCC 14672	gi|291440321|ref|ZP_06579711.1|conserved hypothetical protein [Streptomyces ghanaensis ATCC 14672] >gi|118132570|gb|ABK60177.1| putative reverse transcriptase [Zingiber officinale] >gi|291343216|gb|EFE70172.1| conserved hypothetical protein [Streptomyces ghanaensis ATCC 14672]	ZP_06579711	8.25587e-21	100	105.145	49	49
Chr15	NAU3433	672	unnamed protein product	0	0	0	1	Vitis vinifera	gi|270306404|emb|CBI23880.1|unnamed protein product [Vitis vinifera]	CBI23880	4.79562e-30	70	135.191	132	93
Chr15	NAU3736a	795	transporter, putative	0	0	0	1	Ricinus communis	gi|255554517|ref|XP_002518297.1|transporter, putative [Ricinus communis] >gi|223542517|gb|EEF44057.1| transporter, putative [Ricinus communis]	XP_002518297	1.58085e-63	93	246.899	136	127
Chr15	NAU3530	578	unknown	0	1	0	0	Glycine max	gi|255639529|gb|ACU20059.1|unknown [Glycine max]	ACU20059	6.51353e-63	100	243.817	124	124
Chr15	TMB1492	439	PREDICTED: hypothetical protein	0	0	0	1	Vitis vinifera	gi|225445824|ref|XP_002275371.1|PREDICTED: hypothetical protein [Vitis vinifera]	XP_002275371	5.2978e-13	60	77.411	95	57
Chr15	DPL0318	516	MADS-12	0	0	0	1	Gossypium hirsutum	gi|212525792|gb|ACJ26767.1|MADS-12 [Gossypium hirsutum]	ACJ26767	1.08961e-06	75	56.6102	44	33
Chr15	HAU2861a	546	predicted protein	0	0	1	0	Populus trichocarpa	gi|224120184|ref|XP_002330985.1|predicted protein [Populus trichocarpa] >gi|222872915|gb|EEF10046.1| predicted protein [Populus trichocarpa]	XP_002330985	1.82911e-05	62	52.7582	80	50
Chr15	NAU2823	798	hypothetical protein	0	0	0	1	Gossypioides kirkii	gi|188509923|gb|ACD56612.1|hypothetical protein [Gossypioides kirkii]	ACD56612	7.7863e-103	87	377.481	255	222
Chr15	NAU2901b	844	hairpin-inducing protein	0	0	0	1	Casuarina glauca	gi|167427545|gb|ABZ80409.1|hairpin-inducing protein [Casuarina glauca]	ABZ80409	2.53378e-62	80	243.047	173	140
Chr15	NAU2814	669	PREDICTED: hypothetical protein isoform 2	0	0	0	1	Vitis vinifera	gi|225440926|ref|XP_002282924.1|PREDICTED: hypothetical protein isoform 2 [Vitis vinifera] >gi|225440928|ref|XP_002282913.1| PREDICTED: hypothetical protein isoform 1 [Vitis vinifera]	XP_002282924	7.08125e-42	63	174.481	172	110
Chr15	HAU0331	537	metallothionein-like protein	0	0	0	1	Gossypium hirsutum	gi|56121699|gb|AAV74186.1|metallothionein-like protein [Gossypium hirsutum]	AAV74186	2.00927e-25	96	119.013	55	53
Chr15	HAU2936	981	predicted protein	0	0	1	0	Populus trichocarpa	gi|224068661|ref|XP_002326168.1|predicted protein [Populus trichocarpa] >gi|222833361|gb|EEE71838.1| predicted protein [Populus trichocarpa]	XP_002326168	9.00312e-21	43	63.5438	287	126
Chr15	HAU3132	1010	syntaxin, putative	0	0	0	1	Ricinus communis	gi|255557036|ref|XP_002519551.1|syntaxin, putative [Ricinus communis] >gi|223541414|gb|EEF42965.1| syntaxin, putative [Ricinus communis]	XP_002519551	3.59675e-112	93	409.068	267	249
Chr15	HAU077	554	metallothionein-like protein	0	0	0	1	Gossypium hirsutum	gi|56121699|gb|AAV74186.1|metallothionein-like protein [Gossypium hirsutum]	AAV74186	7.41245e-26	98	120.553	55	54
Chr15	MUCS152	637	metallothionein-like protein	0	0	0	1	Gossypium hirsutum	gi|56121699|gb|AAV74186.1|metallothionein-like protein [Gossypium hirsutum]	AAV74186	3.15776e-25	96	119.013	55	53
Chr15	MUCS422	637	metallothionein-like protein	0	0	0	1	Gossypium hirsutum	gi|56121699|gb|AAV74186.1|metallothionein-like protein [Gossypium hirsutum]	AAV74186	3.15776e-25	96	119.013	55	53
Chr15	HAU059	564	metallothionein-like protein	0	0	0	1	Gossypium hirsutum	gi|56121699|gb|AAV74186.1|metallothionein-like protein [Gossypium hirsutum]	AAV74186	2.09737e-18	100	95.9005	44	44
Chr15	MUCS410	568	metallothionein-like protein	0	0	0	1	Gossypium hirsutum	gi|56121699|gb|AAV74186.1|metallothionein-like protein [Gossypium hirsutum]	AAV74186	2.12798e-26	96	122.479	56	54
Chr15	MUCS141	568	metallothionein-like protein	0	0	0	1	Gossypium hirsutum	gi|56121699|gb|AAV74186.1|metallothionein-like protein [Gossypium hirsutum]	AAV74186	2.13575e-26	96	122.479	56	54
Chr15	NAU3922	543	metallothionein-like protein	0	0	0	1	Gossypium hirsutum	gi|56121699|gb|AAV74186.1|metallothionein-like protein [Gossypium hirsutum]	AAV74186	2.02716e-12	94	75.8702	38	36
Chr15	MUSS537	906	molecular chaperone Hsp90-1	0	0	0	1	Solanum lycopersicum	gi|38154489|gb|AAR12195.1|molecular chaperone Hsp90-1 [Solanum lycopersicum]	AAR12195	2.16216e-142	99	509.22	289	287
Chr15	MUSS563	568	metallothionein-like protein	0	0	0	1	Gossypium hirsutum	gi|56121699|gb|AAV74186.1|metallothionein-like protein [Gossypium hirsutum]	AAV74186	2.12798e-26	96	122.479	56	54
Chr15	NAU2936	453	metallothionein-like protein	0	0	0	1	Gossypium hirsutum	gi|56121699|gb|AAV74186.1|metallothionein-like protein [Gossypium hirsutum]	AAV74186	2.09965e-22	87	108.612	55	48
Chr20	MUSS467	599	glutaredoxin S17	0	0	0	1	Populus trichocarpa	gi|224079235|ref|XP_002305803.1|glutaredoxin S17 [Populus trichocarpa] >gi|222848767|gb|EEE86314.1| glutaredoxin S17 [Populus trichocarpa]	XP_002305803	2.87046e-35	88	152.14	108	96
Chr20	NAU5307	631	Calcyclin-binding protein, putative	0	0	0	1	Ricinus communis	gi|255557303|ref|XP_002519682.1|Calcyclin-binding protein, putative [Ricinus communis] >gi|223541099|gb|EEF42655.1| Calcyclin-binding protein, putative [Ricinus communis]	XP_002519682	8.24103e-71	82	270.396	186	154
Chr20	NAU4071	829	unknown	0	1	0	0	Arabidopsis thaliana	gi|116831200|gb|ABK28554.1|unknown [Arabidopsis thaliana]	ABK28554	3.15696e-17	55	93.2041	147	81
Chr20	NAU3682	852	predicted protein	0	0	1	0	Populus trichocarpa	gi|224131546|ref|XP_002321111.1|predicted protein [Populus trichocarpa] >gi|222861884|gb|EEE99426.1| predicted protein [Populus trichocarpa]	XP_002321111	1.01935e-50	95	204.527	113	108
Chr20	HAU0773b	837	nucleic acid binding protein, putative	0	0	0	1	Ricinus communis	gi|255572931|ref|XP_002527396.1|nucleic acid binding protein, putative [Ricinus communis] >gi|223533206|gb|EEF34962.1| nucleic acid binding protein, putative [Ricinus communis]	XP_002527396	2.07812e-48	82	196.823	146	120
Chr20	NAU4880b	772	predicted protein	0	0	1	0	Populus trichocarpa	gi|224059112|ref|XP_002299721.1|predicted protein [Populus trichocarpa] >gi|222846979|gb|EEE84526.1| predicted protein [Populus trichocarpa]	XP_002299721	9.79693e-31	68	137.887	154	106
Chr20	NAU3407	773	predicted protein	0	0	1	0	Populus trichocarpa	gi|224143886|ref|XP_002336089.1|predicted protein [Populus trichocarpa] >gi|222872018|gb|EEF09149.1| predicted protein [Populus trichocarpa]	XP_002336089	4.25946e-26	55	122.479	179	99
Chr20	HAU1969	882	PREDICTED: hypothetical protein	0	0	0	1	Vitis vinifera	gi|225452422|ref|XP_002276964.1|PREDICTED: hypothetical protein [Vitis vinifera] >gi|296087647|emb|CBI34903.3| unnamed protein product [Vitis vinifera]	XP_002276964	7.10295e-26	96	122.094	64	62
Chr20	HAU2825	980	heat stress transcription factor	0	0	0	1	Carica papaya	gi|292698371|dbj|BAI99728.1|heat stress transcription factor [Carica papaya]	BAI99728	5.51485e-53	94	184.111	101	95
Chr20	NAU5013	909	Patellin-3, putative	0	0	0	1	Ricinus communis	gi|255568869|ref|XP_002525405.1|Patellin-3, putative [Ricinus communis] >gi|223535296|gb|EEF36972.1| Patellin-3, putative [Ricinus communis]	XP_002525405	2.7902e-28	59	101.679	194	115
Chr20	STV100b	640	Patellin-3, putative	0	0	0	1	Ricinus communis	gi|255568869|ref|XP_002525405.1|Patellin-3, putative [Ricinus communis] >gi|223535296|gb|EEF36972.1| Patellin-3, putative [Ricinus communis]	XP_002525405	6.92738e-49	89	197.593	117	105
Chr20	NAU3434	668	predicted protein	0	0	1	0	Populus trichocarpa	gi|224094324|ref|XP_002310142.1|predicted protein [Populus trichocarpa] >gi|222853045|gb|EEE90592.1| predicted protein [Populus trichocarpa]	XP_002310142	2.57171e-44	95	182.57	98	94
Chr20	MUSS143	891	PIN1_MALDORecName: Full=Peptidyl-prolyl cis-trans isomerase Pin1; Short=PPIase Pin1; AltName: Full=Rotamase Pin1; AltName: Full=MdPin1 >gi|15077233|gb|AAK83088.1|AF290200_1 Pin1-type peptidyl-prolyl cis/trans isomerase	0	0	0	1	Malus x domestica	gi|38258219|sp|Q94G00.1|PIN1_MALDORecName: Full=Peptidyl-prolyl cis-trans isomerase Pin1; Short=PPIase Pin1; AltName: Full=Rotamase Pin1; AltName: Full=MdPin1 >gi|15077233|gb|AAK83088.1|AF290200_1 Pin1-type peptidyl-prolyl cis/trans isomerase [Malus x domestica]	Q94G00	2.7213e-49	93	199.904	115	108
Chr20	NAU3464	834	predicted protein	0	0	1	0	Populus trichocarpa	gi|224077904|ref|XP_002305457.1|predicted protein [Populus trichocarpa] >gi|222848421|gb|EEE85968.1| predicted protein [Populus trichocarpa]	XP_002305457	6.70054e-15	60	85.5001	184	112
Chr20	NAU2698b	776	phosphoric diester hydrolase, putative	0	0	0	1	Ricinus communis	gi|255561112|ref|XP_002521568.1|phosphoric diester hydrolase, putative [Ricinus communis] >gi|223539246|gb|EEF40839.1| phosphoric diester hydrolase, putative [Ricinus communis]	XP_002521568	4.76509e-25	77	119.013	86	67
Chr20	HAU2200	1235	AF184277_1homeodomain-leucine zipper protein 56	0	0	0	1	Glycine max	gi|6091551|gb|AAF01764.2|AF184277_1homeodomain-leucine zipper protein 56 [Glycine max]	AAF01764	6.79871e-13	75	79.7221	66	50
Chr20	NAU3531	603	AF184277_1homeodomain-leucine zipper protein 56	0	0	0	1	Glycine max	gi|6091551|gb|AAF01764.2|AF184277_1homeodomain-leucine zipper protein 56 [Glycine max]	AAF01764	6.10769e-09	80	64.6994	47	38
Chr20	BNL3838	238	Os11g0605500	0	0	0	1	Oryza sativa Japonica Group	gi|297612159|ref|NP_001068244.2|Os11g0605500 [Oryza sativa Japonica Group] >gi|255680253|dbj|BAF28607.2| Os11g0605500 [Oryza sativa Japonica Group]	BAF28607	6.8023e-13	100	77.0258	35	35
Chr20	HAU3201b	689	calcium ion binding protein, putative	0	0	0	1	Ricinus communis	gi|255561949|ref|XP_002521983.1|calcium ion binding protein, putative [Ricinus communis] >gi|223538787|gb|EEF40387.1| calcium ion binding protein, putative [Ricinus communis]	XP_002521983	4.02708e-72	94	275.018	144	136
Chr20	TMB281	722	hypothetical protein	0	0	0	1	Vitis vinifera	gi|147856403|emb|CAN80324.1|hypothetical protein [Vitis vinifera]	CAN80324	1.57157e-08	72	63.929	55	40
Chr20	Gh424	652	hypothetical protein	0	0	0	1	Arabidopsis thaliana	gi|4455296|emb|CAB36831.1|hypothetical protein [Arabidopsis thaliana] >gi|7268071|emb|CAB78409.1| hypothetical protein [Arabidopsis thaliana]	CAB36831	2.7315e-06	82	55.4546	46	38
Chr20	NAU2579	818	hypothetical protein	0	0	0	1	Arabidopsis thaliana	gi|4455296|emb|CAB36831.1|hypothetical protein [Arabidopsis thaliana] >gi|7268071|emb|CAB78409.1| hypothetical protein [Arabidopsis thaliana]	CAB36831	4.56855e-37	72	159.073	174	126
Chr20	HAU1796a	636	unnamed protein product	0	0	0	1	Vitis vinifera	gi|296083291|emb|CBI22927.3|unnamed protein product [Vitis vinifera]	CBI22927	6.46968e-71	93	270.781	147	137
Chr20	NAU3574c	752	NADH dehydrogenase, putative	0	0	0	1	Ricinus communis	gi|255554264|ref|XP_002518172.1|NADH dehydrogenase, putative [Ricinus communis] >gi|223542768|gb|EEF44305.1| NADH dehydrogenase, putative [Ricinus communis]	XP_002518172	1.15263e-73	97	280.411	140	137
Chr20	MUSB831	812	hypothetical protein	0	0	0	1	Vitis vinifera	gi|147790061|emb|CAN75983.1|hypothetical protein [Vitis vinifera]	CAN75983	1.70279e-52	80	210.305	196	157
Chr20	HAU2178	1456	hypothetical protein	0	0	0	1	Vitis vinifera	gi|147790061|emb|CAN75983.1|hypothetical protein [Vitis vinifera]	CAN75983	1.51993e-102	85	377.867	297	254
Chr20	MUSS319	1073	rar1, putative	0	0	0	1	Ricinus communis	gi|255539663|ref|XP_002510896.1|rar1, putative [Ricinus communis] >gi|223550011|gb|EEF51498.1| rar1, putative [Ricinus communis]	XP_002510896	1.47302e-98	85	363.999	220	187
Chr20	NAU4928b	752	type-b response regulator	0	0	0	1	Populus trichocarpa	gi|224106962|ref|XP_002314325.1|type-b response regulator [Populus trichocarpa] >gi|222863365|gb|EEF00496.1| type-b response regulator [Populus trichocarpa]	XP_002314325	9.16634e-71	82	270.781	253	208
Chr20	NAU3873b	839	mtn21-like protein	0	0	0	1	Populus trichocarpa	gi|224074159|ref|XP_002304279.1|mtn21-like protein [Populus trichocarpa] >gi|222841711|gb|EEE79258.1| mtn21-like protein [Populus trichocarpa]	XP_002304279	1.43915e-49	83	200.675	176	147
Chr20	TMB317	553	retrotransposon protein, putative, Ty3-gypsy subclass	0	0	0	1	Oryza sativa (japonica cultivar-group)	gi|77551101|gb|ABA93898.1|retrotransposon protein, putative, Ty3-gypsy subclass [Oryza sativa (japonica cultivar-group)]	ABA93898	2.0354e-07	48	59.3066	103	50
Chr20	HAU3156	815	NADH dehydrogenase, putative	0	0	0	1	Ricinus communis	gi|255554264|ref|XP_002518172.1|NADH dehydrogenase, putative [Ricinus communis] >gi|223542768|gb|EEF44305.1| NADH dehydrogenase, putative [Ricinus communis]	XP_002518172	2.45086e-75	97	286.189	143	140
Chr20	HAU1968a	893	sensor histidine kinase, putative	0	0	0	1	Ricinus communis	gi|255556280|ref|XP_002519174.1|sensor histidine kinase, putative [Ricinus communis] >gi|223541489|gb|EEF43038.1| sensor histidine kinase, putative [Ricinus communis]	XP_002519174	4.14593e-106	95	388.652	228	218
Chr20	NAU4881	864	WRKY transcription factor, putative	0	0	0	1	Ricinus communis	gi|255556432|ref|XP_002519250.1|WRKY transcription factor, putative [Ricinus communis] >gi|223541565|gb|EEF43114.1| WRKY transcription factor, putative [Ricinus communis]	XP_002519250	1.31644e-53	76	214.157	226	172
Chr20	NAU3813	750	sensor histidine kinase, putative	0	0	0	1	Ricinus communis	gi|255556280|ref|XP_002519174.1|sensor histidine kinase, putative [Ricinus communis] >gi|223541489|gb|EEF43038.1| sensor histidine kinase, putative [Ricinus communis]	XP_002519174	3.25145e-63	72	190.274	201	146
Chr20	HAU2508	602	unnamed protein product	0	0	0	1	Vitis vinifera	gi|270238840|emb|CBI26076.1|unnamed protein product [Vitis vinifera]	CBI26076	9.0524e-37	77	157.147	124	96
Chr20	DPL0225b	482	predicted protein	0	0	1	0	Populus trichocarpa	gi|224099073|ref|XP_002311365.1|predicted protein [Populus trichocarpa] >gi|222851185|gb|EEE88732.1| predicted protein [Populus trichocarpa]	XP_002311365	8.16196e-27	55	123.25	145	81
Chr20	HAU1532	817	predicted protein	0	0	1	0	Populus trichocarpa	gi|224112927|ref|XP_002316334.1|predicted protein [Populus trichocarpa] >gi|222865374|gb|EEF02505.1| predicted protein [Populus trichocarpa]	XP_002316334	2.85493e-47	97	192.971	104	101
Chr20	NAU3122	759	predicted protein	0	0	1	0	Populus trichocarpa	gi|224076034|ref|XP_002304882.1|predicted protein [Populus trichocarpa] >gi|222842314|gb|EEE79861.1| predicted protein [Populus trichocarpa]	XP_002304882	8.27608e-51	95	204.527	109	104
Chr20	NAU3665a	778	unnamed protein product	0	0	0	1	Vitis vinifera	gi|270236254|emb|CBI25523.1|unnamed protein product [Vitis vinifera]	CBI25523	8.38945e-46	80	187.963	136	110
Chr20	NAU3368	598	o-methyltransferase, putative	0	0	0	1	Ricinus communis	gi|255544053|ref|XP_002513089.1|o-methyltransferase, putative [Ricinus communis] >gi|223548100|gb|EEF49592.1| o-methyltransferase, putative [Ricinus communis]	XP_002513089	1.37663e-37	69	159.844	151	105
Chr20	CM45	491	predicted protein	0	0	1	0	Populus trichocarpa	gi|224097534|ref|XP_002310976.1|predicted protein [Populus trichocarpa] >gi|222850796|gb|EEE88343.1| predicted protein [Populus trichocarpa]	XP_002310976	3.18029e-10	89	68.1662	39	35
Chr20	DPL026a	801	hypothetical protein	0	0	0	1	Vitis vinifera	gi|147772645|emb|CAN60633.1|hypothetical protein [Vitis vinifera]	CAN60633	2.77637e-15	66	86.6557	93	62
Chr20	NAU2971	885	PREDICTED: hypothetical protein	0	0	0	1	Vitis vinifera	gi|225445168|ref|XP_002284097.1|PREDICTED: hypothetical protein [Vitis vinifera] >gi|270240805|emb|CBI28034.1| unnamed protein product [Vitis vinifera]	XP_002284097	7.62661e-20	94	102.064	55	52
Chr20	HAU0590	684	unnamed protein product	0	0	0	1	Vitis vinifera	gi|296083331|emb|CBI22967.3|unnamed protein product [Vitis vinifera]	CBI22967	2.27341e-51	71	206.068	175	125
Chr20	MUSS96	752	PREDICTED: hypothetical protein	0	0	0	1	Vitis vinifera	gi|225448996|ref|XP_002273591.1|PREDICTED: hypothetical protein [Vitis vinifera]	XP_002273591	5.18595e-66	85	254.988	164	140
Chr20	HAU1459b	920	PREDICTED: hypothetical protein	0	0	0	1	Vitis vinifera	gi|225455483|ref|XP_002280194.1|PREDICTED: hypothetical protein [Vitis vinifera] >gi|147785290|emb|CAN61923.1| hypothetical protein [Vitis vinifera] >gi|270260013|emb|CBI31849.1| unnamed protein product [Vitis vinifera]	XP_002280194	4.20847e-77	86	292.352	185	160
Chr20	HAU0685	887	GATA transcription factor, putative	0	0	0	1	Ricinus communis	gi|255586867|ref|XP_002534043.1|GATA transcription factor, putative [Ricinus communis] >gi|223525941|gb|EEF28339.1| GATA transcription factor, putative [Ricinus communis]	XP_002534043	5.79336e-60	73	235.343	230	168
Chr20	HAU1840	843	ccaat-binding transcription factor subunit A, putative	0	0	0	1	Ricinus communis	gi|255565846|ref|XP_002523912.1|ccaat-binding transcription factor subunit A, putative [Ricinus communis] >gi|223536842|gb|EEF38481.1| ccaat-binding transcription factor subunit A, putative [Ricinus communis]	XP_002523912	3.09734e-60	87	236.113	146	128
Chr20	HAU1267	869	LIM1	0	0	0	1	Hevea brasiliensis	gi|260619528|gb|ACX47456.1|LIM1 [Hevea brasiliensis]	ACX47456	7.69671e-86	93	321.242	171	160
Chr20	HAU1222	906	DNA binding protein, putative	0	0	0	1	Ricinus communis	gi|255576031|ref|XP_002528911.1|DNA binding protein, putative [Ricinus communis] >gi|223531665|gb|EEF33491.1| DNA binding protein, putative [Ricinus communis]	XP_002528911	1.18706e-23	83	114.775	80	67
Chr21	NAU3377d	760	eukaryotic peptide chain release factor GTP-binding subunit, putative	0	0	0	1	Ricinus communis	gi|255583544|ref|XP_002532529.1|eukaryotic peptide chain release factor GTP-binding subunit, putative [Ricinus communis] >gi|223527760|gb|EEF29863.1| eukaryotic peptide chain release factor GTP-binding subunit, putative [Ricinus communis]	XP_002532529	2.24857e-56	93	223.016	127	119
Chr21	NAU3373c	768	predicted protein	0	0	1	0	Populus trichocarpa	gi|224146010|ref|XP_002325846.1|predicted protein [Populus trichocarpa] >gi|222862721|gb|EEF00228.1| predicted protein [Populus trichocarpa]	XP_002325846	4.93972e-75	89	285.034	198	178
Chr21	HAU1484	687	predicted protein	0	0	1	0	Populus trichocarpa	gi|224134647|ref|XP_002321874.1|predicted protein [Populus trichocarpa] >gi|222868870|gb|EEF06001.1| predicted protein [Populus trichocarpa]	XP_002321874	1.00949e-22	77	110.923	86	67
Chr21	NAU2653	654	lipase family protein	0	0	0	1	Arabidopsis lyrata subsp. lyrata	gi|297336119|gb|EFH66536.1|lipase family protein [Arabidopsis lyrata subsp. lyrata]	EFH66536	2.99302e-42	86	175.637	114	99
Chr21	NAU4865	784	conserved hypothetical protein	0	0	0	1	Ricinus communis	gi|255555863|ref|XP_002518967.1|conserved hypothetical protein [Ricinus communis] >gi|223541954|gb|EEF43500.1| conserved hypothetical protein [Ricinus communis]	XP_002518967	3.27122e-82	90	308.916	224	202
Chr21	MUSS532	789	unknown	0	1	0	0	Populus trichocarpa	gi|118484867|gb|ABK94300.1|unknown [Populus trichocarpa]	ABK94300	4.11517e-48	79	195.667	149	119
Chr21	NAU5389	789	unnamed protein product	0	0	0	1	Vitis vinifera	gi|270226370|emb|CBI15104.1|unnamed protein product [Vitis vinifera]	CBI15104	6.78312e-51	85	204.912	151	129
Chr21	NAU3341	616	MYB transcription factor MYB150	0	0	0	1	Glycine max	gi|110931864|gb|ABH02931.1|MYB transcription factor MYB150 [Glycine max]	ABH02931	4.31087e-21	73	105.145	83	61
Chr21	Gh470	409	predicted protein	0	0	1	0	Populus trichocarpa	gi|224081096|ref|XP_002306292.1|predicted protein [Populus trichocarpa] >gi|222855741|gb|EEE93288.1| predicted protein [Populus trichocarpa]	XP_002306292	1.61531e-06	82	55.8398	34	28
Chr21	NAU3731b	723	Endoplasmic reticulum-Golgi intermediate compartment protein, putative	0	0	0	1	Ricinus communis	gi|255563175|ref|XP_002522591.1|Endoplasmic reticulum-Golgi intermediate compartment protein, putative [Ricinus communis] >gi|223538182|gb|EEF39792.1| Endoplasmic reticulum-Golgi intermediate compartment protein, putative [Ricinus communis]	XP_002522591	1.08083e-65	95	253.832	130	124
Chr21	NAU3156	814	Protein-tyrosine phosphatase mitochondrial 1, mitochondrial precursor, putative	0	0	0	1	Ricinus communis	gi|255541080|ref|XP_002511604.1|Protein-tyrosine phosphatase mitochondrial 1, mitochondrial precursor, putative [Ricinus communis] >gi|223548784|gb|EEF50273.1| Protein-tyrosine phosphatase mitochondrial 1, mitochondrial precursor, putative [Ricinus communis]	XP_002511604	8.55707e-69	88	237.269	148	131
Chr21	HAU1016	808	ACC synthase	0	0	0	1	Gossypium hirsutum	gi|122831047|gb|ABM66813.1|ACC synthase [Gossypium hirsutum]	ABM66813	2.50475e-64	100	249.595	147	147
Chr21	NAU3074b	611	Light-regulated protein precursor, putative	0	0	0	1	Ricinus communis	gi|255543565|ref|XP_002512845.1|Light-regulated protein precursor, putative [Ricinus communis] >gi|223547856|gb|EEF49348.1| Light-regulated protein precursor, putative [Ricinus communis]	XP_002512845	3.32898e-35	86	91.6633	59	51
Chr21	NAU3653b	833	serine endopeptidase degp2, putative	0	0	0	1	Ricinus communis	gi|255552666|ref|XP_002517376.1|serine endopeptidase degp2, putative [Ricinus communis] >gi|223543387|gb|EEF44918.1| serine endopeptidase degp2, putative [Ricinus communis]	XP_002517376	1.16006e-46	96	156.377	85	82
Chr21	NAU3381	724	predicted protein	0	0	1	0	Populus trichocarpa	gi|224130304|ref|XP_002320804.1|predicted protein [Populus trichocarpa] >gi|222861577|gb|EEE99119.1| predicted protein [Populus trichocarpa]	XP_002320804	1.01397e-55	76	220.705	172	131
Chr21	HAU0720	1049	BTB/POZ domain-containing protein	0	0	0	1	Arabidopsis lyrata subsp. lyrata	gi|297322462|gb|EFH52883.1|BTB/POZ domain-containing protein [Arabidopsis lyrata subsp. lyrata]	EFH52883	2.03513e-121	88	439.884	276	243
Chr21	TMB1642	618	predicted protein	0	0	1	0	Populus trichocarpa	gi|222834588|gb|EEE73051.1|predicted protein [Populus trichocarpa]	EEE73051	7.37395e-45	100	184.111	92	92
Chr21	BNL3449	493	PREDICTED: hypothetical protein	0	0	0	1	Vitis vinifera	gi|225454510|ref|XP_002281449.1|PREDICTED: hypothetical protein [Vitis vinifera] >gi|270258473|emb|CBI40507.1| unnamed protein product [Vitis vinifera]	XP_002281449	9.77247e-36	84	152.91	108	91
Chr21	NAU3481	857	Non-imprinted in Prader-Willi/Angelman syndrome region protein, putative	0	0	0	1	Ricinus communis	gi|255572181|ref|XP_002527030.1|Non-imprinted in Prader-Willi/Angelman syndrome region protein, putative [Ricinus communis] >gi|223533592|gb|EEF35330.1| Non-imprinted in Prader-Willi/Angelman syndrome region protein, putative [Ricinus communis]	XP_002527030	6.84563e-54	91	199.519	138	126
Chr21	TMB2281c	601	conserved hypothetical protein	0	0	0	1	Streptomyces ghanaensis ATCC 14672	gi|291440321|ref|ZP_06579711.1|conserved hypothetical protein [Streptomyces ghanaensis ATCC 14672] >gi|118132570|gb|ABK60177.1| putative reverse transcriptase [Zingiber officinale] >gi|291343216|gb|EFE70172.1| conserved hypothetical protein [Streptomyces ghanaensis ATCC 14672]	ZP_06579711	1.45727e-18	100	96.6709	45	45
Chr21	DPL0181	553	gamma-tubulin complex component, putative	0	0	0	1	Ricinus communis	gi|255564194|ref|XP_002523094.1|gamma-tubulin complex component, putative [Ricinus communis] >gi|223537656|gb|EEF39279.1| gamma-tubulin complex component, putative [Ricinus communis]	XP_002523094	2.54192e-38	91	157.532	101	92
Chr21	TMB43	921	unknown	0	1	0	0	Glycine max	gi|255642271|gb|ACU21400.1|unknown [Glycine max]	ACU21400	1.09925e-08	91	65.0846	36	33
Chr21	NAU3265b	799	PREDICTED: hypothetical protein isoform 1	0	0	0	1	Vitis vinifera	gi|225437380|ref|XP_002268904.1|PREDICTED: hypothetical protein isoform 1 [Vitis vinifera] >gi|270254473|emb|CBI36863.1| unnamed protein product [Vitis vinifera]	XP_002268904	2.92342e-41	90	172.94	96	87
Chr21	JESPR158	538	conserved hypothetical protein	0	0	0	1	Ricinus communis	gi|255559476|ref|XP_002520758.1|conserved hypothetical protein [Ricinus communis] >gi|223540143|gb|EEF41720.1| conserved hypothetical protein [Ricinus communis]	XP_002520758	2.15671e-11	67	72.4034	105	71
Chr21	NAU2141	537	predicted protein	0	0	1	0	Populus trichocarpa	gi|224062537|ref|XP_002300849.1|predicted protein [Populus trichocarpa] >gi|222842575|gb|EEE80122.1| predicted protein [Populus trichocarpa]	XP_002300849	1.65133e-11	57	72.7886	121	69
Chr21	HAU2442	1025	PREDICTED: similar to bHLH-like DNA binding protein	0	0	0	1	Vitis vinifera	gi|225436998|ref|XP_002277508.1|PREDICTED: similar to bHLH-like DNA binding protein [Vitis vinifera]	XP_002277508	1.92748e-60	58	237.269	385	227
Chr21	NAU2826	638	predicted protein	0	0	1	0	Populus trichocarpa	gi|224070005|ref|XP_002303100.1|predicted protein [Populus trichocarpa] >gi|222844826|gb|EEE82373.1| predicted protein [Populus trichocarpa]	XP_002303100	2.96244e-15	78	85.8853	57	45
Chr21	NAU3585a	748	cytochrome P450 DDWF1	0	0	0	1	Gossypium hirsutum	gi|74273619|gb|ABA01477.1|cytochrome P450 DDWF1 [Gossypium hirsutum]	ABA01477	7.3995e-89	98	330.872	159	157
Chr21	HAU2004	639	lipid binding protein, putative	0	0	0	1	Ricinus communis	gi|255572642|ref|XP_002527254.1|lipid binding protein, putative [Ricinus communis] >gi|223533347|gb|EEF35098.1| lipid binding protein, putative [Ricinus communis]	XP_002527254	5.32877e-33	86	144.821	97	84
Chr21	NAU3657c	710	PREDICTED: hypothetical protein isoform 2	0	0	0	1	Vitis vinifera	gi|225447588|ref|XP_002272138.1|PREDICTED: hypothetical protein isoform 2 [Vitis vinifera] >gi|225447590|ref|XP_002272109.1| PREDICTED: hypothetical protein isoform 1 [Vitis vinifera] >gi|296085001|emb|CBI28416.3| unnamed protein product [Vitis vinifera]	XP_002272138	3.35133e-40	96	169.088	82	79
Chr21	NAU3284	869	zinc finger protein, putative	0	0	0	1	Ricinus communis	gi|255576129|ref|XP_002528959.1|zinc finger protein, putative [Ricinus communis] >gi|223531605|gb|EEF33433.1| zinc finger protein, putative [Ricinus communis]	XP_002528959	3.32314e-105	85	385.571	261	222
Chr21	HAU2026	518	unnamed protein product	0	0	0	1	Vitis vinifera	gi|296087169|emb|CBI33543.3|unnamed protein product [Vitis vinifera]	CBI33543	8.23576e-39	90	163.31	96	87
Chr21	HAU2044	608	predicted protein	0	0	1	0	Populus trichocarpa	gi|224108429|ref|XP_002314844.1|predicted protein [Populus trichocarpa] >gi|222863884|gb|EEF01015.1| predicted protein [Populus trichocarpa]	XP_002314844	8.48542e-75	84	283.493	191	161
Chr21	HAU2515	737	predicted protein	0	0	1	0	Populus trichocarpa	gi|224096940|ref|XP_002310794.1|predicted protein [Populus trichocarpa] >gi|222853697|gb|EEE91244.1| predicted protein [Populus trichocarpa]	XP_002310794	2.47185e-65	79	252.677	208	166
Chr21	NAU4039	833	Upstream activation factor subunit UAF30, putative	0	0	0	1	Ricinus communis	gi|255562647|ref|XP_002522329.1|Upstream activation factor subunit UAF30, putative [Ricinus communis] >gi|223538407|gb|EEF40013.1| Upstream activation factor subunit UAF30, putative [Ricinus communis]	XP_002522329	8.03979e-53	72	211.46	259	187
Chr21	NAU5091	441	transcription factor, putative	0	0	0	1	Ricinus communis	gi|255542326|ref|XP_002512226.1|transcription factor, putative [Ricinus communis] >gi|223548187|gb|EEF49678.1| transcription factor, putative [Ricinus communis]	XP_002512226	6.25362e-14	86	80.4925	50	43
Chr21	HAU1805	895	hypothetical protein ARALYDRAFT_496927	0	0	0	1	Arabidopsis lyrata subsp. lyrata	gi|297310885|gb|EFH41309.1|hypothetical protein ARALYDRAFT_496927 [Arabidopsis lyrata subsp. lyrata]	EFH41309	5.99933e-37	98	108.997	52	51
Chr21	NAU2950	812	GGPPS_HEVBRRecName: Full=Geranylgeranyl pyrophosphate synthase, chloroplastic; Short=GGPP synthase; Includes: RecName: Full=Dimethylallyltranstransferase; Includes: RecName: Full=Geranyltranstransferase; Includes: RecName: Full=Farnesyltranstransferase; Flags: Precursor >gi|14325238|dbj|BAB60678.1| geranylgeranyl diphosphate synthase	0	0	0	1	Hevea brasiliensis	gi|75250205|sp|Q94ID7.1|GGPPS_HEVBRRecName: Full=Geranylgeranyl pyrophosphate synthase, chloroplastic; Short=GGPP synthase; Includes: RecName: Full=Dimethylallyltranstransferase; Includes: RecName: Full=Geranyltranstransferase; Includes: RecName: Full=Farnesyltranstransferase; Flags: Precursor >gi|14325238|dbj|BAB60678.1| geranylgeranyl diphosphate synthase [Hevea brasiliensis]	Q94ID7	6.92928e-46	76	188.348	164	125
Chr21	NAU5217	928	Minor allergen Alt a, putative	0	0	0	1	Ricinus communis	gi|255568257|ref|XP_002525103.1|Minor allergen Alt a, putative [Ricinus communis] >gi|223535562|gb|EEF37230.1| Minor allergen Alt a, putative [Ricinus communis]	XP_002525103	2.35343e-83	81	313.153	245	200
Chr21	NAU5212b	659	Minor allergen Alt a, putative	0	0	0	1	Ricinus communis	gi|255568257|ref|XP_002525103.1|Minor allergen Alt a, putative [Ricinus communis] >gi|223535562|gb|EEF37230.1| Minor allergen Alt a, putative [Ricinus communis]	XP_002525103	5.06171e-64	83	202.986	154	129
Chr21	NAU3354	755	Upstream activation factor subunit UAF30, putative	0	0	0	1	Ricinus communis	gi|255562647|ref|XP_002522329.1|Upstream activation factor subunit UAF30, putative [Ricinus communis] >gi|223538407|gb|EEF40013.1| Upstream activation factor subunit UAF30, putative [Ricinus communis]	XP_002522329	6.64106e-61	80	238.039	187	150
Chr21	HAU3303	732	PREDICTED: hypothetical protein	0	0	0	1	Vitis vinifera	gi|225438706|ref|XP_002277744.1|PREDICTED: hypothetical protein [Vitis vinifera] >gi|296082425|emb|CBI21430.3| unnamed protein product [Vitis vinifera]	XP_002277744	2.36712e-68	85	262.692	180	153
Chr21	NAU2110	1011	ubiquitin-conjugating enzyme E2 I, putative	0	0	0	1	Ricinus communis	gi|255587757|ref|XP_002534386.1|ubiquitin-conjugating enzyme E2 I, putative [Ricinus communis] >gi|223525392|gb|EEF27994.1| ubiquitin-conjugating enzyme E2 I, putative [Ricinus communis]	XP_002534386	2.05352e-46	81	164.081	98	80
Chr21	HAU1295	1306	predicted protein	0	0	1	0	Populus trichocarpa	gi|224094288|ref|XP_002310126.1|predicted protein [Populus trichocarpa] >gi|222853029|gb|EEE90576.1| predicted protein [Populus trichocarpa]	XP_002310126	8.5221e-102	83	375.17	261	218
Chr21	NAU3094	633	PREDICTED: hypothetical protein	0	0	0	1	Vitis vinifera	gi|225468318|ref|XP_002271373.1|PREDICTED: hypothetical protein [Vitis vinifera]	XP_002271373	2.09402e-05	73	53.1434	38	28
Chr21	NAU2904	759	PREDICTED: hypothetical protein	0	0	0	1	Vitis vinifera	gi|225468318|ref|XP_002271373.1|PREDICTED: hypothetical protein [Vitis vinifera]	XP_002271373	2.52092e-07	71	60.077	56	40
Chr21	TMB1262	721	predicted protein	0	0	1	0	Populus trichocarpa	gi|224147145|ref|XP_002336419.1|predicted protein [Populus trichocarpa] >gi|222834953|gb|EEE73402.1| predicted protein [Populus trichocarpa]	XP_002336419	5.91682e-40	86	168.318	114	99
Chr21	HAU1311	1029	UDP-D-glucuronate 4-epimerase 5	0	0	0	1	Arabidopsis lyrata subsp. lyrata	gi|297320597|gb|EFH51019.1|UDP-D-glucuronate 4-epimerase 5 [Arabidopsis lyrata subsp. lyrata]	EFH51019	1.72982e-109	78	400.208	305	240
Chr21	NAU2758	790	predicted protein	0	0	1	0	Populus trichocarpa	gi|224095009|ref|XP_002310326.1|predicted protein [Populus trichocarpa] >gi|222853229|gb|EEE90776.1| predicted protein [Populus trichocarpa]	XP_002310326	1.7878e-74	91	264.618	158	145
Chr21	MUSB849	1021	PREDICTED: hypothetical protein	0	0	0	1	Vitis vinifera	gi|225435213|ref|XP_002282042.1|PREDICTED: hypothetical protein [Vitis vinifera]	XP_002282042	5.77491e-57	87	225.713	147	128
Chr21	MUSB823	638	putative dehydration-responsive element binding protein	0	0	0	1	Broussonetia papyrifera	gi|82749742|gb|ABB89755.1|putative dehydration-responsive element binding protein [Broussonetia papyrifera]	ABB89755	5.74147e-35	70	151.369	152	107
Chr21	NAU3792	839	DNA binding protein, putative	0	0	0	1	Ricinus communis	gi|255584860|ref|XP_002533146.1|DNA binding protein, putative [Ricinus communis] >gi|223527057|gb|EEF29242.1| DNA binding protein, putative [Ricinus communis]	XP_002533146	2.09467e-08	57	63.929	173	100
Chr21	TMB985	661	conserved hypothetical protein	0	0	0	1	Ricinus communis	gi|255569161|ref|XP_002525549.1|conserved hypothetical protein [Ricinus communis] >gi|223535128|gb|EEF36808.1| conserved hypothetical protein [Ricinus communis]	XP_002525549	8.69115e-13	60	77.7962	96	58
Chr21	DPL0215	425	predicted protein	0	0	1	0	Populus trichocarpa	gi|224126013|ref|XP_002319734.1|predicted protein [Populus trichocarpa] >gi|222858110|gb|EEE95657.1| predicted protein [Populus trichocarpa]	XP_002319734	5.98543e-17	56	90.5077	121	68
Chr21	TMB628b	693	PREDICTED: hypothetical protein	0	0	0	1	Vitis vinifera	gi|225462576|ref|XP_002268669.1|PREDICTED: hypothetical protein [Vitis vinifera]	XP_002268669	2.78319e-36	87	155.992	96	84
Chr21	HAU0684	1709	PREDICTED: hypothetical protein	0	0	0	1	Vitis vinifera	gi|225448215|ref|XP_002269221.1|PREDICTED: hypothetical protein [Vitis vinifera]	XP_002269221	8.21074e-167	95	591.652	353	338
Chr21	NAU4004	939	conserved hypothetical protein	0	0	0	1	Ricinus communis	gi|255580264|ref|XP_002530962.1|conserved hypothetical protein [Ricinus communis] >gi|223529477|gb|EEF31434.1| conserved hypothetical protein [Ricinus communis]	XP_002530962	1.33192e-41	66	174.481	308	206
Chr21	BNL2895	492	contains similarity to reverse transcriptase (Pfam: rvt.hmm, score 19.29)	0	0	0	1	Arabidopsis thaliana	gi|3319362|gb|AAC26250.1|contains similarity to reverse transcriptase (Pfam: rvt.hmm, score 19.29) [Arabidopsis thaliana] >gi|7267136|emb|CAB80804.1| putative retrotransposon protein [Arabidopsis thaliana]	AAC26250	8.84769e-21	66	103.219	93	62
Chr21	HAU1901	328	WRKY transcription factor 26	0	0	0	1	(Populus tomentosa x P. bolleana) x P. tomentosa	gi|259121417|gb|ACV92028.1|WRKY transcription factor 26 [(Populus tomentosa x P. bolleana) x P. tomentosa]	ACV92028	6.8337e-13	57	77.0258	121	70
Chr21	HAU1794a	690	Glucan endo-1,3-beta-glucosidase precursor, putative	0	0	0	1	Ricinus communis	gi|255568950|ref|XP_002525445.1|Glucan endo-1,3-beta-glucosidase precursor, putative [Ricinus communis] >gi|223535258|gb|EEF36935.1| Glucan endo-1,3-beta-glucosidase precursor, putative [Ricinus communis]	XP_002525445	1.56999e-31	79	140.198	97	77
Chr21	NAU4026	830	unnamed protein product	0	0	0	1	Vitis vinifera	gi|270229194|emb|CBI18123.1|unnamed protein product [Vitis vinifera]	CBI18123	8.04676e-13	78	78.5666	83	65
Chr21	NAU3493a	797	conserved hypothetical protein	0	0	0	1	Ricinus communis	gi|255542772|ref|XP_002512449.1|conserved hypothetical protein [Ricinus communis] >gi|223548410|gb|EEF49901.1| conserved hypothetical protein [Ricinus communis]	XP_002512449	3.44626e-10	97	69.707	34	33
Chr21	HAU2116	1319	Eukaryotic translation initiation factor 3 subunit, putative	0	0	0	1	Ricinus communis	gi|255542824|ref|XP_002512475.1|Eukaryotic translation initiation factor 3 subunit, putative [Ricinus communis] >gi|223548436|gb|EEF49927.1| Eukaryotic translation initiation factor 3 subunit, putative [Ricinus communis]	XP_002512475	2.36542e-51	71	207.608	307	221
Chr21	NAU3158b	851	Eukaryotic translation initiation factor 3 subunit, putative	0	0	0	1	Ricinus communis	gi|255542824|ref|XP_002512475.1|Eukaryotic translation initiation factor 3 subunit, putative [Ricinus communis] >gi|223548436|gb|EEF49927.1| Eukaryotic translation initiation factor 3 subunit, putative [Ricinus communis]	XP_002512475	7.19583e-65	82	251.521	281	231
Chr21	DPL0228	574	predicted protein	0	0	1	0	Populus trichocarpa	gi|224123542|ref|XP_002330147.1|predicted protein [Populus trichocarpa] >gi|222871603|gb|EEF08734.1| predicted protein [Populus trichocarpa]	XP_002330147	2.8225e-26	57	122.094	203	116
Chr21	HAU3394	848	unnamed protein product	0	0	0	1	Vitis vinifera	gi|296089739|emb|CBI39558.3|unnamed protein product [Vitis vinifera]	CBI39558	7.70695e-35	93	151.754	94	88
Chr21	HAU2592	849	predicted protein	0	0	1	0	Populus trichocarpa	gi|224125042|ref|XP_002319488.1|predicted protein [Populus trichocarpa] >gi|222857864|gb|EEE95411.1| predicted protein [Populus trichocarpa]	XP_002319488	5.0531e-18	64	95.9005	159	102
Chr21	Gh132	739	leucine-rich repeat containing protein, putative	0	0	0	1	Ricinus communis	gi|255563202|ref|XP_002522604.1|leucine-rich repeat containing protein, putative [Ricinus communis] >gi|223538080|gb|EEF39691.1| leucine-rich repeat containing protein, putative [Ricinus communis]	XP_002522604	7.2035e-07	64	57.3806	78	50
Chr21	BNL3279	619	glyceraldehyde 3-phosphate dehydrogenase, putative	0	0	0	1	Ricinus communis	gi|255544534|ref|XP_002513328.1|glyceraldehyde 3-phosphate dehydrogenase, putative [Ricinus communis] >gi|223547236|gb|EEF48731.1| glyceraldehyde 3-phosphate dehydrogenase, putative [Ricinus communis]	XP_002513328	1.64875e-44	62	182.956	175	109
Chr21	Gh288b	465	predicted protein	0	0	1	0	Populus trichocarpa	gi|224125234|ref|XP_002319534.1|predicted protein [Populus trichocarpa] >gi|222857910|gb|EEE95457.1| predicted protein [Populus trichocarpa]	XP_002319534	1.25783e-06	67	56.225	58	39
Chr21	STV067	735	unnamed protein product	0	0	0	1	Vitis vinifera	gi|296087897|emb|CBI35180.3|unnamed protein product [Vitis vinifera]	CBI35180	9.51189e-09	55	64.6994	118	65
Chr21	NAU3770b	645	MYB-like protein 2	0	0	0	1	Gossypium barbadense	gi|207298823|gb|ACI23563.1|MYB-like protein 2 [Gossypium barbadense]	ACI23563	7.68273e-19	98	97.8265	85	84
Chr21	NAU2016a	545	predicted protein	0	0	1	0	Populus trichocarpa	gi|224139682|ref|XP_002323226.1|predicted protein [Populus trichocarpa] >gi|222867856|gb|EEF04987.1| predicted protein [Populus trichocarpa]	XP_002323226	1.16477e-12	83	76.6406	49	41
Chr21	HAU3342	748	acyl-CoA-binding protein	0	0	0	1	Gossypium barbadense	gi|35187458|gb|AAQ84320.1|acyl-CoA-binding protein [Gossypium barbadense]	AAQ84320	6.53393e-45	100	184.882	89	89
Chr21	NAU3740	817	hypothetical protein POPTRDRAFT_416706	0	0	0	1	Populus trichocarpa	gi|224089997|ref|XP_002308899.1|hypothetical protein POPTRDRAFT_416706 [Populus trichocarpa] >gi|222854875|gb|EEE92422.1| hypothetical protein POPTRDRAFT_416706 [Populus trichocarpa]	XP_002308899	1.43009e-14	54	84.3445	242	131
Chr21	HAU1592	616	chromodomain protein	0	0	0	1	Populus trichocarpa	gi|224126057|ref|XP_002319745.1|chromodomain protein [Populus trichocarpa] >gi|222858121|gb|EEE95668.1| chromodomain protein [Populus trichocarpa]	XP_002319745	2.04088e-55	77	219.164	174	134
Chr21	NAU4002	775	PREDICTED: hypothetical protein	0	0	0	1	Vitis vinifera	gi|225441702|ref|XP_002282897.1|PREDICTED: hypothetical protein [Vitis vinifera] >gi|270242955|emb|CBI29895.1| unnamed protein product [Vitis vinifera]	XP_002282897	2.66781e-44	89	147.132	88	79
Chr21	HAU1809b	871	predicted protein	0	0	1	0	Populus trichocarpa	gi|224139012|ref|XP_002322958.1|predicted protein [Populus trichocarpa] >gi|222867588|gb|EEF04719.1| predicted protein [Populus trichocarpa]	XP_002322958	2.51843e-93	93	201.06	129	121
Chr21	BNL2650	294	conserved hypothetical protein	0	0	0	1	Ricinus communis	gi|255574397|ref|XP_002528112.1|conserved hypothetical protein [Ricinus communis] >gi|223532501|gb|EEF34291.1| conserved hypothetical protein [Ricinus communis]	XP_002528112	1.38763e-05	83	52.7582	37	31
Chr21	HAU2559	576	predicted protein	0	0	1	0	Populus trichocarpa	gi|224097748|ref|XP_002311065.1|predicted protein [Populus trichocarpa] >gi|222850885|gb|EEE88432.1| predicted protein [Populus trichocarpa]	XP_002311065	3.59695e-16	69	56.6102	52	36
Chr22	MUSS124	538	MADS box protein GHMADS-1	0	0	0	1	Gossypium hirsutum	gi|23194451|gb|AAN15182.1|MADS box protein GHMADS-1 [Gossypium hirsutum]	AAN15182	7.40513e-28	100	127.102	58	58
Chr22	HAU3161	1109	MADS box protein GHMADS-1	0	0	0	1	Gossypium hirsutum	gi|23194451|gb|AAN15182.1|MADS box protein GHMADS-1 [Gossypium hirsutum]	AAN15182	4.88833e-129	99	465.307	235	234
Chr22	NAU3392	747	phosphoglucomutase, putative	0	0	0	1	Ricinus communis	gi|255573724|ref|XP_002527783.1|phosphoglucomutase, putative [Ricinus communis] >gi|223532818|gb|EEF34593.1| phosphoglucomutase, putative [Ricinus communis]	XP_002527783	1.54647e-78	92	296.59	169	157
Chr22	NAU3777b	517	MADS box protein GHMADS-1	0	0	0	1	Gossypium hirsutum	gi|23194451|gb|AAN15182.1|MADS box protein GHMADS-1 [Gossypium hirsutum]	AAN15182	1.89865e-35	97	152.14	75	73
Chr22	BNL3873	538	predicted protein	0	0	1	0	Populus trichocarpa	gi|224127106|ref|XP_002329398.1|predicted protein [Populus trichocarpa] >gi|222870448|gb|EEF07579.1| predicted protein [Populus trichocarpa]	XP_002329398	0.000105018	67	40.0466	34	23
Chr22	NAU3791b	748	conserved hypothetical protein	0	0	0	1	Ricinus communis	gi|255547708|ref|XP_002514911.1|conserved hypothetical protein [Ricinus communis] >gi|223545962|gb|EEF47465.1| conserved hypothetical protein [Ricinus communis]	XP_002514911	6.76155e-42	82	174.866	128	105
Chr22	NAU2235	550	MADS box protein GHMADS-1	0	0	0	1	Gossypium hirsutum	gi|23194451|gb|AAN15182.1|MADS box protein GHMADS-1 [Gossypium hirsutum]	AAN15182	1.27572e-46	100	189.504	89	89
Chr22	NAU3386	622	MADS box protein GHMADS-1	0	0	0	1	Gossypium hirsutum	gi|23194451|gb|AAN15182.1|MADS box protein GHMADS-1 [Gossypium hirsutum]	AAN15182	7.21359e-64	97	247.284	124	121
Chr22	NAU2932a	836	predicted protein	0	0	1	0	Populus trichocarpa	gi|224081949|ref|XP_002306539.1|predicted protein [Populus trichocarpa] >gi|222855988|gb|EEE93535.1| predicted protein [Populus trichocarpa]	XP_002306539	4.00352e-52	70	209.149	220	155
Chr22	HAU1071	1254	predicted protein	0	0	1	0	Populus trichocarpa	gi|224081949|ref|XP_002306539.1|predicted protein [Populus trichocarpa] >gi|222855988|gb|EEE93535.1| predicted protein [Populus trichocarpa]	XP_002306539	3.38522e-76	82	290.041	220	181
Chr22	MUSB1112a	1135	squalene epoxidase	0	0	0	1	Gynostemma pentaphyllum	gi|229893912|gb|ACQ90301.1|squalene epoxidase [Gynostemma pentaphyllum]	ACQ90301	2.51069e-27	63	127.487	123	78
Chr22	NAU3868b	914	phosphatidylinositol-4-phosphate 5-kinase, putative	0	0	0	1	Ricinus communis	gi|255576804|ref|XP_002529289.1|phosphatidylinositol-4-phosphate 5-kinase, putative [Ricinus communis] >gi|223531278|gb|EEF33121.1| phosphatidylinositol-4-phosphate 5-kinase, putative [Ricinus communis]	XP_002529289	1.03147e-51	96	207.994	109	105
Chr22	HAU3012	1290	predicted protein	0	0	1	0	Populus trichocarpa	gi|224073700|ref|XP_002304133.1|predicted protein [Populus trichocarpa] >gi|222841565|gb|EEE79112.1| predicted protein [Populus trichocarpa]	XP_002304133	1.07816e-24	79	119.013	99	79
Chr22	HAU0558	644	SNAK1_SOLTURecName: Full=Snakin-1; Flags: Precursor >gi|14627134|emb|CAC44032.1| snakin-1	0	0	0	1	Solanum tuberosum	gi|75164757|sp|Q948Z4.1|SNAK1_SOLTURecName: Full=Snakin-1; Flags: Precursor >gi|14627134|emb|CAC44032.1| snakin-1 [Solanum tuberosum]	Q948Z4	8.68426e-15	78	84.3445	51	40
Chr22	HAU086a	693	predicted protein	0	0	1	0	Populus trichocarpa	gi|224137706|ref|XP_002327192.1|predicted protein [Populus trichocarpa] >gi|222835507|gb|EEE73942.1| predicted protein [Populus trichocarpa]	XP_002327192	1.02676e-22	82	110.923	63	52
Chr22	HAU0747	837	protease inhibitor/seed storage/lipid transfer protein family protein	0	0	0	1	Arabidopsis lyrata subsp. lyrata	gi|297312428|gb|EFH42852.1|protease inhibitor/seed storage/lipid transfer protein family protein [Arabidopsis lyrata subsp. lyrata]	EFH42852	1.53553e-43	70	180.644	163	115
Chr22	STV112	521	unnamed protein product	0	0	0	1	Vitis vinifera	gi|270228559|emb|CBI17496.1|unnamed protein product [Vitis vinifera]	CBI17496	1.76358e-20	80	102.449	62	50
Chr22	HAU3083	949	unnamed protein product	0	0	0	1	Vitis vinifera	gi|270255344|emb|CBI37728.1|unnamed protein product [Vitis vinifera]	CBI37728	4.17771e-83	94	312.383	177	167
Chr22	HAU1790	415	protein phosphatase 2C	0	0	0	1	Solanum lycopersicum	gi|46277128|gb|AAS86762.1|protein phosphatase 2C [Solanum lycopersicum]	AAS86762	3.95051e-13	90	77.7962	44	40
Chr22	HAU0938	1546	predicted protein	0	0	1	0	Populus trichocarpa	gi|224140533|ref|XP_002323637.1|predicted protein [Populus trichocarpa] >gi|222868267|gb|EEF05398.1| predicted protein [Populus trichocarpa]	XP_002323637	1.41999e-138	66	497.664	549	365
Chr22	NAU3514	679	predicted protein	0	0	1	0	Populus trichocarpa	gi|224140533|ref|XP_002323637.1|predicted protein [Populus trichocarpa] >gi|222868267|gb|EEF05398.1| predicted protein [Populus trichocarpa]	XP_002323637	3.84655e-59	71	231.876	201	144
Chr22	HAU2206	810	predicted protein	0	0	1	0	Populus trichocarpa	gi|224140533|ref|XP_002323637.1|predicted protein [Populus trichocarpa] >gi|222868267|gb|EEF05398.1| predicted protein [Populus trichocarpa]	XP_002323637	1.25528e-55	71	220.705	190	136
Chr22	NAU2783	689	PREDICTED: hypothetical protein	0	0	0	1	Vitis vinifera	gi|225440632|ref|XP_002278868.1|PREDICTED: hypothetical protein [Vitis vinifera] >gi|270243480|emb|CBI30420.1| unnamed protein product [Vitis vinifera]	XP_002278868	1.06222e-64	89	250.366	148	132
Chr22	NAU3825a	857	predicted protein	0	0	1	0	Populus trichocarpa	gi|224090661|ref|XP_002309047.1|predicted protein [Populus trichocarpa] >gi|222855023|gb|EEE92570.1| predicted protein [Populus trichocarpa]	XP_002309047	1.66595e-93	88	346.665	219	193
Chr22	NAU3942	856	hypothetical protein	0	0	0	1	Zea mays	gi|195641314|gb|ACG40125.1|hypothetical protein [Zea mays]	ACG40125	1.01876e-45	93	124.79	75	70
Chr22	NAU2945	595	unnamed protein product	0	0	0	1	Vitis vinifera	gi|270234022|emb|CBI22629.1|unnamed protein product [Vitis vinifera]	CBI22629	1.83361e-34	89	149.443	94	84
Chr22	NAU3103	749	syntaxin, putative	0	0	0	1	Ricinus communis	gi|255566161|ref|XP_002524068.1|syntaxin, putative [Ricinus communis] >gi|223536636|gb|EEF38278.1| syntaxin, putative [Ricinus communis]	XP_002524068	2.23529e-61	96	239.58	148	143
Chr22	TMB86	727	putative galactinol synthase	0	0	0	1	Pisum sativum	gi|5541885|emb|CAB51130.1|putative galactinol synthase [Pisum sativum]	CAB51130	3.14384e-14	92	73.9442	40	37
Chr22	HAU2434	1377	heat shock protein 70 (HSP70)-interacting protein, putative	0	0	0	1	Ricinus communis	gi|255585483|ref|XP_002533434.1|heat shock protein 70 (HSP70)-interacting protein, putative [Ricinus communis] >gi|223526722|gb|EEF28954.1| heat shock protein 70 (HSP70)-interacting protein, putative [Ricinus communis]	XP_002533434	1.45344e-72	76	253.447	209	160
Chr22	NAU3633	607	conserved hypothetical protein	0	0	0	1	Ricinus communis	gi|255574956|ref|XP_002528384.1|conserved hypothetical protein [Ricinus communis] >gi|223532172|gb|EEF33977.1| conserved hypothetical protein [Ricinus communis]	XP_002528384	2.42158e-13	67	79.337	70	47
Chr22	Gh166b	707	hypothetical protein	0	0	0	1	Vitis vinifera	gi|147858527|emb|CAN81386.1|hypothetical protein [Vitis vinifera]	CAN81386	1.55032e-05	53	53.9138	66	35
Chr22	NAU5180a	865	predicted protein	0	0	1	0	Populus trichocarpa	gi|224090661|ref|XP_002309047.1|predicted protein [Populus trichocarpa] >gi|222855023|gb|EEE92570.1| predicted protein [Populus trichocarpa]	XP_002309047	2.00755e-94	87	349.747	224	196
Chr22	NAU2302	550	predicted protein	0	0	1	0	Populus trichocarpa	gi|224129430|ref|XP_002320584.1|predicted protein [Populus trichocarpa] >gi|222861357|gb|EEE98899.1| predicted protein [Populus trichocarpa]	XP_002320584	1.67001e-38	87	162.54	93	81
Chr22	NAU3824	583	predicted protein	0	0	1	0	Populus trichocarpa	gi|224129430|ref|XP_002320584.1|predicted protein [Populus trichocarpa] >gi|222861357|gb|EEE98899.1| predicted protein [Populus trichocarpa]	XP_002320584	1.36288e-55	82	219.55	155	128
Chr22	NAU5099c	946	histone-lysine n-methyltransferase, suvh, putative	0	0	0	1	Ricinus communis	gi|255543539|ref|XP_002512832.1|histone-lysine n-methyltransferase, suvh, putative [Ricinus communis] >gi|223547843|gb|EEF49335.1| histone-lysine n-methyltransferase, suvh, putative [Ricinus communis]	XP_002512832	5.67264e-32	53	142.51	244	131
Chr22	NAU4062	515	PREDICTED: hypothetical protein	0	0	0	1	Vitis vinifera	gi|225454042|ref|XP_002262785.1|PREDICTED: hypothetical protein [Vitis vinifera] >gi|270255736|emb|CBI38118.1| unnamed protein product [Vitis vinifera]	XP_002262785	3.91221e-09	78	64.6994	41	32
Chr22	NAU3591	807	predicted protein	0	0	1	0	Populus trichocarpa	gi|224077726|ref|XP_002305381.1|predicted protein [Populus trichocarpa] >gi|222848345|gb|EEE85892.1| predicted protein [Populus trichocarpa]	XP_002305381	2.90313e-28	86	129.798	154	133
Chr22	Gh591a	812	predicted protein	0	0	1	0	Populus trichocarpa	gi|224108063|ref|XP_002314708.1|predicted protein [Populus trichocarpa] >gi|222863748|gb|EEF00879.1| predicted protein [Populus trichocarpa]	XP_002314708	0.000853793	50	48.521	109	55
Chr22	NAU3539	623	predicted protein	0	0	1	0	Populus trichocarpa	gi|224141279|ref|XP_002324002.1|predicted protein [Populus trichocarpa] >gi|222867004|gb|EEF04135.1| predicted protein [Populus trichocarpa]	XP_002324002	1.98932e-05	47	53.1434	111	53
Chr22	HAU2691b	1004	predicted protein	0	0	1	0	Populus trichocarpa	gi|224121852|ref|XP_002330669.1|predicted protein [Populus trichocarpa] >gi|222872273|gb|EEF09404.1| predicted protein [Populus trichocarpa]	XP_002330669	1.35793e-111	93	407.142	230	214
Chr22	HAU1527a	704	MADS-box protein MADS7	0	0	0	1	Gossypium hirsutum	gi|122938399|gb|ABM69045.1|MADS-box protein MADS7 [Gossypium hirsutum]	ABM69045	1.09505e-19	91	100.908	58	53
Chr22	NAU2795	738	Tyrosine-protein phosphatase SIW14, putative	0	0	0	1	Ricinus communis	gi|255547596|ref|XP_002514855.1|Tyrosine-protein phosphatase SIW14, putative [Ricinus communis] >gi|223545906|gb|EEF47409.1| Tyrosine-protein phosphatase SIW14, putative [Ricinus communis]	XP_002514855	7.06144e-44	85	181.415	112	96
Chr22	NAU4058	858	PREDICTED: hypothetical protein isoform 2	0	0	0	1	Vitis vinifera	gi|225430924|ref|XP_002277082.1|PREDICTED: hypothetical protein isoform 2 [Vitis vinifera]	XP_002277082	2.21894e-61	80	239.965	156	126
Chr22	HAU1115	685	predicted protein	0	0	1	0	Populus trichocarpa	gi|224057262|ref|XP_002299199.1|predicted protein [Populus trichocarpa] >gi|222846457|gb|EEE84004.1| predicted protein [Populus trichocarpa]	XP_002299199	6.87014e-48	74	194.512	200	148
Chr23	NAU3868a	914	phosphatidylinositol-4-phosphate 5-kinase, putative	0	0	0	1	Ricinus communis	gi|255576804|ref|XP_002529289.1|phosphatidylinositol-4-phosphate 5-kinase, putative [Ricinus communis] >gi|223531278|gb|EEF33121.1| phosphatidylinositol-4-phosphate 5-kinase, putative [Ricinus communis]	XP_002529289	1.03147e-51	96	207.994	109	105
Chr23	HAU2382	813	translocon-associated protein, beta subunit precursor, putative	0	0	0	1	Ricinus communis	gi|255543619|ref|XP_002512872.1|translocon-associated protein, beta subunit precursor, putative [Ricinus communis] >gi|223547883|gb|EEF49375.1| translocon-associated protein, beta subunit precursor, putative [Ricinus communis]	XP_002512872	5.37471e-33	84	99.7525	66	56
Chr23	NAU2771	759	unknown	0	1	0	0	Glycine max	gi|255628433|gb|ACU14561.1|unknown [Glycine max]	ACU14561	5.40714e-10	74	68.9366	59	44
Chr23	CIR286	381	chromatin remodeling complex subunit	0	0	0	1	Populus trichocarpa	gi|224081014|ref|XP_002306264.1|chromatin remodeling complex subunit [Populus trichocarpa] >gi|222855713|gb|EEE93260.1| chromatin remodeling complex subunit [Populus trichocarpa]	XP_002306264	7.20501e-34	76	109.768	75	57
Chr23	NAU3100	733	hypothetical protein RCOM_1192800	0	0	0	1	Ricinus communis	gi|255558702|ref|XP_002520375.1|hypothetical protein RCOM_1192800 [Ricinus communis] >gi|223540422|gb|EEF41991.1| hypothetical protein RCOM_1192800 [Ricinus communis]	XP_002520375	1.66003e-13	68	80.4925	83	57
Chr23	NAU3972	601	PREDICTED: hypothetical protein	0	0	0	1	Vitis vinifera	gi|225430089|ref|XP_002284536.1|PREDICTED: hypothetical protein [Vitis vinifera]	XP_002284536	4.78888e-46	87	187.963	108	95
Chr23	NAU5508	540	predicted protein	0	0	1	0	Populus trichocarpa	gi|224131662|ref|XP_002328077.1|predicted protein [Populus trichocarpa] >gi|222837592|gb|EEE75957.1| predicted protein [Populus trichocarpa]	XP_002328077	1.51933e-20	75	102.834	96	72
Chr23	MUSB1040	915	receptor-like protein kinase	0	0	0	1	Glycine max	gi|212552160|gb|ACJ31801.1|receptor-like protein kinase [Glycine max]	ACJ31801	6.42738e-56	57	134.806	151	87
Chr23	STV164b	411	alpha-1,4 glucan phosphorylase	0	0	0	1	Gossypium hirsutum	gi|211906528|gb|ACJ11757.1|alpha-1,4 glucan phosphorylase [Gossypium hirsutum]	ACJ11757	2.23704e-32	98	141.739	134	132
Chr23	HAU2496b	1362	alpha-1,4 glucan phosphorylase	0	0	0	1	Gossypium hirsutum	gi|211906528|gb|ACJ11757.1|alpha-1,4 glucan phosphorylase [Gossypium hirsutum]	ACJ11757	6.78443e-142	87	508.449	426	371
Chr23	NAU3888b	898	alpha-1,4 glucan phosphorylase	0	0	0	1	Gossypium hirsutum	gi|211906528|gb|ACJ11757.1|alpha-1,4 glucan phosphorylase [Gossypium hirsutum]	ACJ11757	1.09292e-130	96	470.315	302	290
Chr23	NAU3159	665	unnamed protein product	0	0	0	1	Vitis vinifera	gi|296087753|emb|CBI35009.3|unnamed protein product [Vitis vinifera]	CBI35009	2.47468e-23	73	112.849	94	69
Chr23	NAU3732	774	zinc finger protein, putative	0	0	0	1	Ricinus communis	gi|255543657|ref|XP_002512891.1|zinc finger protein, putative [Ricinus communis] >gi|223547902|gb|EEF49394.1| zinc finger protein, putative [Ricinus communis]	XP_002512891	6.3427e-62	88	241.506	160	142
Chr23	TMB109	819	hypothetical protein	0	0	0	1	Vitis vinifera	gi|147834092|emb|CAN64335.1|hypothetical protein [Vitis vinifera]	CAN64335	1.73829e-44	87	183.726	120	105
Chr23	TMB1700	601	tryptophan transport protein	0	0	0	1	Escherichia coli SE15	gi|281180205|dbj|BAI56535.1|tryptophan transport protein [Escherichia coli SE15]	BAI56535	6.53725e-49	100	184.111	110	110
Chr23	DPL0079	818	PREDICTED: similar to ZFWD1 (zinc finger WD40 repeat protein 1); nucleic acid binding / zinc ion binding	0	0	0	1	Vitis vinifera	gi|225455491|ref|XP_002280396.1|PREDICTED: similar to ZFWD1 (zinc finger WD40 repeat protein 1); nucleic acid binding / zinc ion binding [Vitis vinifera] >gi|270260018|emb|CBI31854.1| unnamed protein product [Vitis vinifera]	XP_002280396	4.03019e-09	83	66.2402	37	31
Chr23	NAU2964	628	PREDICTED: hypothetical protein	0	0	0	1	Vitis vinifera	gi|225456010|ref|XP_002279379.1|PREDICTED: hypothetical protein [Vitis vinifera]	XP_002279379	2.02282e-37	88	159.458	96	85
Chr23	NAU3194b	719	chloroplast-targeted copper chaperone, putative	0	0	0	1	Ricinus communis	gi|255552225|ref|XP_002517157.1|chloroplast-targeted copper chaperone, putative [Ricinus communis] >gi|223543792|gb|EEF45320.1| chloroplast-targeted copper chaperone, putative [Ricinus communis]	XP_002517157	1.30581e-39	67	167.162	192	130
Chr23	HAU2067b	1260	chloroplast-targeted copper chaperone, putative	0	0	0	1	Ricinus communis	gi|255552225|ref|XP_002517157.1|chloroplast-targeted copper chaperone, putative [Ricinus communis] >gi|223543792|gb|EEF45320.1| chloroplast-targeted copper chaperone, putative [Ricinus communis]	XP_002517157	7.22577e-18	69	96.2857	127	88
Chr23	NAU2739b	829	chloroplast-targeted copper chaperone, putative	0	0	0	1	Ricinus communis	gi|255552225|ref|XP_002517157.1|chloroplast-targeted copper chaperone, putative [Ricinus communis] >gi|223543792|gb|EEF45320.1| chloroplast-targeted copper chaperone, putative [Ricinus communis]	XP_002517157	6.10247e-35	89	150.984	87	78
Chr23	HAU1933	524	predicted protein	0	0	1	0	Populus trichocarpa	gi|224135417|ref|XP_002322068.1|predicted protein [Populus trichocarpa] >gi|222869064|gb|EEF06195.1| predicted protein [Populus trichocarpa]	XP_002322068	1.13514e-27	89	126.331	69	62
Chr23	NAU2575a	845	predicted protein	0	0	1	0	Populus trichocarpa	gi|224060199|ref|XP_002300081.1|predicted protein [Populus trichocarpa] >gi|222847339|gb|EEE84886.1| predicted protein [Populus trichocarpa]	XP_002300081	4.31196e-70	74	268.855	240	178
Chr23	NAU2753	853	unnamed protein product	0	0	0	1	Vitis vinifera	gi|270243727|emb|CBI30666.1|unnamed protein product [Vitis vinifera]	CBI30666	1.93136e-33	54	147.132	257	141
Chr23	NAU4079	733	predicted protein	0	0	1	0	Populus trichocarpa	gi|224079209|ref|XP_002305794.1|predicted protein [Populus trichocarpa] >gi|222848758|gb|EEE86305.1| predicted protein [Populus trichocarpa]	XP_002305794	2.08334e-48	68	196.438	245	167
Chr23	NAU3763	681	vacuolar protein sorting vps41, putative	0	0	0	1	Ricinus communis	gi|255565515|ref|XP_002523748.1|vacuolar protein sorting vps41, putative [Ricinus communis] >gi|223537052|gb|EEF38688.1| vacuolar protein sorting vps41, putative [Ricinus communis]	XP_002523748	3.38156e-39	72	165.622	135	98
Chr23	HAU1918b	542	alpha-adaptin C homolog	0	0	0	1	Arabidopsis thaliana	gi|10176948|dbj|BAB10137.1|alpha-adaptin C homolog [Arabidopsis thaliana]	BAB10137	2.77529e-14	68	82.0333	83	57
Chr23	HAU2893	1062	PREDICTED: hypothetical protein	0	0	0	1	Vitis vinifera	gi|225436349|ref|XP_002269322.1|PREDICTED: hypothetical protein [Vitis vinifera]	XP_002269322	3.89487e-35	73	153.295	146	108
Chr23	DPL0378	823	starch synthase II	0	0	0	1	Amaranthus cruentus	gi|77176914|gb|ABA64552.1|starch synthase II [Amaranthus cruentus]	ABA64552	3.23993e-06	72	56.6102	43	31
Chr23	HAU2140	953	PREDICTED: hypothetical protein	0	0	0	1	Vitis vinifera	gi|225441700|ref|XP_002282874.1|PREDICTED: hypothetical protein [Vitis vinifera]	XP_002282874	3.24224e-43	82	179.874	146	121
Chr23	TMB170	675	transposase insH for insertion sequence element IS5	0	0	0	1	Escherichia coli FVEC1412	gi|293403278|ref|ZP_06647372.1|transposase insH for insertion sequence element IS5 [Escherichia coli FVEC1412] >gi|291429551|gb|EFF02568.1| transposase insH for insertion sequence element IS5 [Escherichia coli FVEC1412]	ZP_06647372	8.28821e-22	100	107.842	53	53
Chr23	HAU2553	1351	predicted protein	0	0	1	0	Populus trichocarpa	gi|224140221|ref|XP_002323483.1|predicted protein [Populus trichocarpa] >gi|222868113|gb|EEF05244.1| predicted protein [Populus trichocarpa]	XP_002323483	7.66736e-21	50	106.301	186	94
Chr23	TMB1758	641	ATP-dependent DNA helicase RecG	0	0	0	1	Haemophilus influenzae NT127	gi|260582089|ref|ZP_05849884.1|ATP-dependent DNA helicase RecG [Haemophilus influenzae NT127] >gi|260094979|gb|EEW78872.1| ATP-dependent DNA helicase RecG [Haemophilus influenzae NT127]	ZP_05849884	2.29959e-12	89	60.077	49	44
Chr23	Gh247a	783	unnamed protein product	0	0	0	1	Vitis vinifera	gi|270243605|emb|CBI30545.1|unnamed protein product [Vitis vinifera]	CBI30545	3.9327e-35	66	152.525	126	84
Chr23	HAU2222	1597	PREDICTED: hypothetical protein	0	0	0	1	Vitis vinifera	gi|225440636|ref|XP_002278921.1|PREDICTED: hypothetical protein [Vitis vinifera] >gi|270243479|emb|CBI30419.1| unnamed protein product [Vitis vinifera]	XP_002278921	2.96397e-171	97	606.29	316	308
Chr23	NAU2954	904	sensory transduction histidine kinase, putative	0	0	0	1	Ricinus communis	gi|255568450|ref|XP_002525199.1|sensory transduction histidine kinase, putative [Ricinus communis] >gi|223535496|gb|EEF37165.1| sensory transduction histidine kinase, putative [Ricinus communis]	XP_002525199	7.32226e-58	65	228.409	305	199
Chr23	HAU0261	589	iron-binding protein	0	0	0	1	Pyrus pyrifolia	gi|89276793|gb|ABD66595.1|iron-binding protein [Pyrus pyrifolia]	ABD66595	3.56934e-51	92	204.912	115	106
Chr23	HAU1572	700	hypothetical protein	0	0	0	1	Vitis vinifera	gi|147858059|emb|CAN80336.1|hypothetical protein [Vitis vinifera]	CAN80336	2.21916e-81	91	305.834	172	158
Chr23	HAU2158	697	predicted protein	0	0	1	0	Populus trichocarpa	gi|224116926|ref|XP_002331848.1|predicted protein [Populus trichocarpa] >gi|224118148|ref|XP_002317742.1| predicted protein [Populus trichocarpa] >gi|118484605|gb|ABK94176.1| unknown [Populus trichocarpa] >gi|118486683|gb|ABK95178.1| unknown [Populus trichocarpa] >gi|192910722|gb|ACF06469.1| ubiquitin conjugating enzyme [Elaeis guineensis] >gi|222858415|gb|EEE95962.1| predicted protein [Populus t…	XP_002331848	6.39589e-75	100	184.882	87	87
Chr23	DPL0218	566	conserved hypothetical protein	0	0	0	1	Ricinus communis	gi|255554148|ref|XP_002518114.1|conserved hypothetical protein [Ricinus communis] >gi|223542710|gb|EEF44247.1| conserved hypothetical protein [Ricinus communis]	XP_002518114	0.000384008	58	48.521	50	29
Chr23	NAU3966	808	PREDICTED: hypothetical protein	0	0	0	1	Vitis vinifera	gi|225440085|ref|XP_002282577.1|PREDICTED: hypothetical protein [Vitis vinifera]	XP_002282577	1.68235e-68	89	263.462	206	184
Chr23	HAU2517	811	unknown	0	1	0	0	Populus trichocarpa	gi|118485882|gb|ABK94787.1|unknown [Populus trichocarpa]	ABK94787	5.57533e-17	80	75.8702	52	42
Chr23	HAU3241	751	unknown	0	1	0	0	Populus trichocarpa	gi|118484236|gb|ABK93998.1|unknown [Populus trichocarpa]	ABK93998	6.54505e-69	93	264.618	171	160
Chr23	NAU3655	823	conserved hypothetical protein	0	0	0	1	Ricinus communis	gi|255583572|ref|XP_002532542.1|conserved hypothetical protein [Ricinus communis] >gi|223527731|gb|EEF29836.1| conserved hypothetical protein [Ricinus communis]	XP_002532542	1.14282e-19	56	101.293	138	78
Chr23	NAU2591	832	unnamed protein product	0	0	0	1	Vitis vinifera	gi|270239121|emb|CBI26357.1|unnamed protein product [Vitis vinifera]	CBI26357	2.17135e-66	94	256.529	143	135
Chr23	NAU2722	874	predicted protein	0	0	1	0	Populus trichocarpa	gi|224107110|ref|XP_002314378.1|predicted protein [Populus trichocarpa] >gi|222863418|gb|EEF00549.1| predicted protein [Populus trichocarpa]	XP_002314378	1.54873e-33	52	147.517	320	168
Chr23	BNL4053	388	PREDICTED: similar to galactokinase	0	0	0	1	Vitis vinifera	gi|225432012|ref|XP_002279647.1|PREDICTED: similar to galactokinase [Vitis vinifera] >gi|296083222|emb|CBI22858.3| unnamed protein product [Vitis vinifera]	XP_002279647	8.24132e-11	80	70.0922	55	44
Chr23	HAU1165	739	predicted protein	0	0	1	0	Populus trichocarpa	gi|224084185|ref|XP_002307231.1|predicted protein [Populus trichocarpa] >gi|222856680|gb|EEE94227.1| predicted protein [Populus trichocarpa]	XP_002307231	7.74282e-59	88	231.106	138	122
Chr24	NAU5335	863	conserved hypothetical protein	0	0	0	1	Ricinus communis	gi|255545192|ref|XP_002513657.1|conserved hypothetical protein [Ricinus communis] >gi|223547565|gb|EEF49060.1| conserved hypothetical protein [Ricinus communis]	XP_002513657	9.11987e-31	68	138.272	165	113
Chr24	JESPR307	496	hypothetical protein RCOM_0370700	0	0	0	1	Ricinus communis	gi|255586703|ref|XP_002533976.1|hypothetical protein RCOM_0370700 [Ricinus communis] >gi|223526039|gb|EEF28407.1| hypothetical protein RCOM_0370700 [Ricinus communis]	XP_002533976	3.05199e-05	55	51.6026	79	44
Chr24	NAU2631	743	predicted protein	0	0	1	0	Populus trichocarpa	gi|224077390|ref|XP_002305242.1|predicted protein [Populus trichocarpa] >gi|222848206|gb|EEE85753.1| predicted protein [Populus trichocarpa]	XP_002305242	2.14225e-32	73	143.28	141	104
Chr24	NAU5379	740	unknown	0	1	0	0	Populus trichocarpa	gi|118483883|gb|ABK93832.1|unknown [Populus trichocarpa]	ABK93832	4.00973e-39	75	165.622	128	96
Chr24	NAU3667	433	PREDICTED: hypothetical protein	0	0	0	1	Vitis vinifera	gi|225447001|ref|XP_002268608.1|PREDICTED: hypothetical protein [Vitis vinifera]	XP_002268608	2.25076e-08	62	62.003	90	56
Chr24	NAU3771	712	predicted protein	0	0	1	0	Populus trichocarpa	gi|224099151|ref|XP_002311384.1|predicted protein [Populus trichocarpa] >gi|222851204|gb|EEE88751.1| predicted protein [Populus trichocarpa]	XP_002311384	3.85372e-52	78	208.764	158	124
Chr24	STV025	550	LEGA_GOSHIRecName: Full=Legumin A; AltName: Full=Beta-globulin; AltName: Full=LEGA-C94; Contains: RecName: Full=Legumin A acidic chain; Contains: RecName: Full=Legumin A basic chain; Flags: Precursor >gi|167319|gb|AAA33053.1| legumin A	0	0	0	1	Gossypium hirsutum	gi|3915742|sp|P09802.2|LEGA_GOSHIRecName: Full=Legumin A; AltName: Full=Beta-globulin; AltName: Full=LEGA-C94; Contains: RecName: Full=Legumin A acidic chain; Contains: RecName: Full=Legumin A basic chain; Flags: Precursor >gi|167319|gb|AAA33053.1| legumin A [Gossypium hirsutum] >gi|444320|prf||1906369A legumin A:ISOTYPE=D alloallele	P09802	1.93535e-40	100	107.071	112	112
Chr24	NAU2230	517	legumin precursor	0	0	0	1	Gossypium hirsutum	gi|167377|gb|AAA33072.1|legumin precursor [Gossypium hirsutum]	AAA33072	2.92242e-44	98	181.415	166	164
Chr24	HAU1533	1027	predicted protein	0	0	1	0	Populus trichocarpa	gi|224143787|ref|XP_002325075.1|predicted protein [Populus trichocarpa] >gi|222866509|gb|EEF03640.1| predicted protein [Populus trichocarpa]	XP_002325075	1.68511e-80	86	303.908	164	142
Chr24	NAU3954	719	unnamed protein product	0	0	0	1	Vitis vinifera	gi|296089004|emb|CBI38707.3|unnamed protein product [Vitis vinifera]	CBI38707	6.54983e-15	55	85.1149	162	90
Chr24	NAU2926	852	predicted protein	0	0	1	0	Populus trichocarpa	gi|224128542|ref|XP_002320358.1|predicted protein [Populus trichocarpa] >gi|222861131|gb|EEE98673.1| predicted protein [Populus trichocarpa]	XP_002320358	1.95282e-110	94	402.905	281	265
Chr24	MUSS255	825	ubiquitin extension protein	0	0	0	1	Capsicum annuum	gi|117607067|gb|ABK42077.1|ubiquitin extension protein [Capsicum annuum]	ABK42077	2.07629e-69	97	266.544	160	156
Chr24	HAU1288b	715	40S ribosomal protein S11, putative	0	0	0	1	Ricinus communis	gi|255583494|ref|XP_002532505.1|40S ribosomal protein S11, putative [Ricinus communis] >gi|223527780|gb|EEF29881.1| 40S ribosomal protein S11, putative [Ricinus communis]	XP_002532505	7.78529e-77	99	290.812	159	158
Chr24	NAU3207b	740	predicted protein	0	0	1	0	Populus trichocarpa	gi|224053749|ref|XP_002297960.1|predicted protein [Populus trichocarpa] >gi|222845218|gb|EEE82765.1| predicted protein [Populus trichocarpa]	XP_002297960	3.11418e-99	96	351.673	180	173
Chr24	HAU1905	635	unknown	0	1	0	0	Populus trichocarpa	gi|118483883|gb|ABK93832.1|unknown [Populus trichocarpa]	ABK93832	6.89055e-41	79	171.014	124	98
Chr24	NAU2731	822	predicted protein	0	0	1	0	Populus trichocarpa	gi|224120466|ref|XP_002331055.1|predicted protein [Populus trichocarpa] >gi|222872985|gb|EEF10116.1| predicted protein [Populus trichocarpa]	XP_002331055	1.93135e-51	70	206.838	195	138
Chr24	NAU3988	537	predicted protein	0	0	1	0	Populus trichocarpa	gi|224134647|ref|XP_002321874.1|predicted protein [Populus trichocarpa] >gi|222868870|gb|EEF06001.1| predicted protein [Populus trichocarpa]	XP_002321874	5.12143e-21	63	104.375	115	73
Chr24	DPL0231	651	unnamed protein product	0	0	0	1	Vitis vinifera	gi|270254002|emb|CBI36400.1|unnamed protein product [Vitis vinifera]	CBI36400	8.69893e-18	100	94.3597	46	46
Chr24	NAU2914a	857	unknown	0	1	0	0	Populus trichocarpa	gi|118485114|gb|ABK94420.1|unknown [Populus trichocarpa]	ABK94420	2.73214e-11	47	73.559	138	65
Chr24	HAU3346a	858	unknown	0	1	0	0	Populus trichocarpa	gi|118485114|gb|ABK94420.1|unknown [Populus trichocarpa]	ABK94420	1.61248e-11	45	74.3294	151	68
Chr24	Gh171	561	unknown	0	1	0	0	Glycine max	gi|255633698|gb|ACU17209.1|unknown [Glycine max]	ACU17209	4.47555e-05	70	51.6026	47	33
Chr24	HAU2086a	1142	unknown	0	1	0	0	Populus trichocarpa	gi|118485114|gb|ABK94420.1|unknown [Populus trichocarpa]	ABK94420	2.71746e-13	48	80.8777	153	74
Chr24	HAU0722	945	TT2 like MYB transcriptoin factor	0	0	0	1	Theobroma cacao	gi|290579513|gb|ADD51352.1|TT2 like MYB transcriptoin factor [Theobroma cacao]	ADD51352	1.46394e-112	80	410.223	272	220
Chr24	DPL0534	694	hypothetical protein	0	0	0	1	Vitis vinifera	gi|147838247|emb|CAN71828.1|hypothetical protein [Vitis vinifera]	CAN71828	1.25972e-20	68	103.99	91	62
Chr24	NAU3708	711	unnamed protein product	0	0	0	1	Vitis vinifera	gi|296085102|emb|CBI28597.3|unnamed protein product [Vitis vinifera]	CBI28597	7.57351e-24	98	114.775	57	56
Chr24	DPL0191	664	histone ubiquitination proteins group	0	0	0	1	Populus trichocarpa	gi|224067588|ref|XP_002302510.1|histone ubiquitination proteins group [Populus trichocarpa] >gi|222844236|gb|EEE81783.1| histone ubiquitination proteins group [Populus trichocarpa]	XP_002302510	1.60776e-14	75	83.5741	76	57
Chr24	NAU3071	792	predicted protein	0	0	1	0	Populus trichocarpa	gi|224104117|ref|XP_002313325.1|predicted protein [Populus trichocarpa] >gi|222849733|gb|EEE87280.1| predicted protein [Populus trichocarpa]	XP_002313325	9.87132e-50	74	201.06	222	166
Chr24	HAU1846	710	ring finger protein, putative	0	0	0	1	Ricinus communis	gi|255571093|ref|XP_002526497.1|ring finger protein, putative [Ricinus communis] >gi|223534172|gb|EEF35888.1| ring finger protein, putative [Ricinus communis]	XP_002526497	1.903e-35	74	153.295	122	91
Chr24	NAU3804	829	predicted protein	0	0	1	0	Populus trichocarpa	gi|224104117|ref|XP_002313325.1|predicted protein [Populus trichocarpa] >gi|222849733|gb|EEE87280.1| predicted protein [Populus trichocarpa]	XP_002313325	1.96632e-51	74	206.838	232	172
Chr24	BNL2616	499	hypothetical protein SORBIDRAFT_02g018890	0	0	0	1	Sorghum bicolor	gi|242044174|ref|XP_002459958.1|hypothetical protein SORBIDRAFT_02g018890 [Sorghum bicolor] >gi|241923335|gb|EER96479.1| hypothetical protein SORBIDRAFT_02g018890 [Sorghum bicolor]	XP_002459958	3.24561e-07	88	58.151	42	37
Chr24	HAU2015	579	pectinacetylesterase family protein	0	0	0	1	Arabidopsis lyrata subsp. lyrata	gi|297313774|gb|EFH44197.1|pectinacetylesterase family protein [Arabidopsis lyrata subsp. lyrata]	EFH44197	6.68917e-39	82	164.081	101	83
Chr24	MUCS113	589	predicted protein	0	0	1	0	Populus trichocarpa	gi|224074450|ref|XP_002304373.1|predicted protein [Populus trichocarpa] >gi|222841805|gb|EEE79352.1| predicted protein [Populus trichocarpa]	XP_002304373	5.75166e-17	67	91.2781	86	58
Chr24	NAU3499	685	predicted protein	0	0	1	0	Populus trichocarpa	gi|224074450|ref|XP_002304373.1|predicted protein [Populus trichocarpa] >gi|222841805|gb|EEE79352.1| predicted protein [Populus trichocarpa]	XP_002304373	7.14254e-29	70	131.339	127	89
Chr24	HAU3293	594	predicted protein	0	0	1	0	Populus trichocarpa	gi|224074450|ref|XP_002304373.1|predicted protein [Populus trichocarpa] >gi|222841805|gb|EEE79352.1| predicted protein [Populus trichocarpa]	XP_002304373	1.78012e-21	69	106.301	104	72
Chr24	HAU3247	760	predicted protein	0	0	1	0	Populus trichocarpa	gi|224074561|ref|XP_002304390.1|predicted protein [Populus trichocarpa] >gi|222841822|gb|EEE79369.1| predicted protein [Populus trichocarpa]	XP_002304390	6.28441e-67	94	258.07	137	130
Chr24	NAU3562	729	PAE	0	0	0	1	Litchi chinensis	gi|192764525|gb|ACF05806.1|PAE [Litchi chinensis]	ACF05806	1.24663e-61	81	240.35	148	121
Chr24	NAU3721	700	predicted protein	0	0	1	0	Populus trichocarpa	gi|224074450|ref|XP_002304373.1|predicted protein [Populus trichocarpa] >gi|222841805|gb|EEE79352.1| predicted protein [Populus trichocarpa]	XP_002304373	2.33718e-30	68	136.346	133	91
Chr24	Gh597	768	PREDICTED: hypothetical protein	0	0	0	1	Vitis vinifera	gi|225454034|ref|XP_002274894.1|PREDICTED: hypothetical protein [Vitis vinifera]	XP_002274894	7.49221e-07	91	58.5362	34	31
Chr24	HAU1639b	424	tubulin beta chain, putative	0	0	0	1	Ricinus communis	gi|255582627|ref|XP_002532094.1|tubulin beta chain, putative [Ricinus communis] >gi|223528228|gb|EEF30284.1| tubulin beta chain, putative [Ricinus communis]	XP_002532094	5.08871e-55	82	171.014	113	93
Chr24	NAU3201b	707	PREDICTED: hypothetical protein	0	0	0	1	Vitis vinifera	gi|225446030|ref|XP_002270052.1|PREDICTED: hypothetical protein [Vitis vinifera]	XP_002270052	6.6937e-25	67	118.242	106	72
Chr24	NAU2439	550	aquaporin PIP1-2	0	0	0	1	Gossypium hirsutum	gi|150416573|gb|ABR68794.1|aquaporin PIP1-2 [Gossypium hirsutum]	ABR68794	1.32938e-19	57	99.7525	116	67
Chr24	MUSS250	1142	aquaporin PIP1-2	0	0	0	1	Gossypium hirsutum	gi|150416573|gb|ABR68794.1|aquaporin PIP1-2 [Gossypium hirsutum]	ABR68794	4.46212e-157	100	558.525	287	287
Chr24	NAU3324b	666	predicted protein	0	0	1	0	Populus trichocarpa	gi|224057122|ref|XP_002299130.1|predicted protein [Populus trichocarpa] >gi|222846388|gb|EEE83935.1| predicted protein [Populus trichocarpa]	XP_002299130	2.12833e-06	80	56.6102	35	28
Chr24	NAU3773	646	AF139497_1homeobox leucine zipper protein	0	0	0	1	Prunus armeniaca	gi|5031277|gb|AAD38144.1|AF139497_1homeobox leucine zipper protein [Prunus armeniaca]	AAD38144	5.09888e-39	91	164.851	109	100
Chr24	NAU3668a	717	predicted protein	0	0	1	0	Populus trichocarpa	gi|224106167|ref|XP_002314068.1|predicted protein [Populus trichocarpa] >gi|222850476|gb|EEE88023.1| predicted protein [Populus trichocarpa]	XP_002314068	2.55778e-35	68	152.91	160	110
Chr24	HAU1739a	550	PIP1B (NAMED PLASMA MEMBRANE INTRINSIC PROTEIN 1B); water channel	0	0	0	1	Arabidopsis thaliana	gi|145331417|ref|NP_001078067.1|PIP1B (NAMED PLASMA MEMBRANE INTRINSIC PROTEIN 1B); water channel [Arabidopsis thaliana]	NP_001078067	5.4816e-24	68	83.5741	76	52
Chr24	NAU3904	731	unnamed protein product	0	0	0	1	Vitis vinifera	gi|270227828|emb|CBI16561.1|unnamed protein product [Vitis vinifera]	CBI16561	3.0018e-23	71	112.849	94	67
Chr24	TMB2386b	641	conserved hypothetical protein	0	0	0	1	Streptomyces ghanaensis ATCC 14672	gi|291440321|ref|ZP_06579711.1|conserved hypothetical protein [Streptomyces ghanaensis ATCC 14672] >gi|118132570|gb|ABK60177.1| putative reverse transcriptase [Zingiber officinale] >gi|291343216|gb|EFE70172.1| conserved hypothetical protein [Streptomyces ghanaensis ATCC 14672]	ZP_06579711	3.36552e-19	100	98.9821	46	46
Chr24	HAU1432	1169	hypothetical protein	0	0	0	1	Vitis vinifera	gi|147775117|emb|CAN59914.1|hypothetical protein [Vitis vinifera]	CAN59914	1.43301e-57	72	228.024	268	193
Chr24	NAU3158a	851	Eukaryotic translation initiation factor 3 subunit, putative	0	0	0	1	Ricinus communis	gi|255542824|ref|XP_002512475.1|Eukaryotic translation initiation factor 3 subunit, putative [Ricinus communis] >gi|223548436|gb|EEF49927.1| Eukaryotic translation initiation factor 3 subunit, putative [Ricinus communis]	XP_002512475	7.22225e-65	82	251.521	281	231
Chr24	NAU2602	869	Eukaryotic translation initiation factor 3 subunit, putative	0	0	0	1	Ricinus communis	gi|255542824|ref|XP_002512475.1|Eukaryotic translation initiation factor 3 subunit, putative [Ricinus communis] >gi|223548436|gb|EEF49927.1| Eukaryotic translation initiation factor 3 subunit, putative [Ricinus communis]	XP_002512475	1.24192e-59	87	234.187	257	226
Chr24	HAU0761	610	predicted protein	0	0	1	0	Populus trichocarpa	gi|224124076|ref|XP_002319239.1|predicted protein [Populus trichocarpa] >gi|222857615|gb|EEE95162.1| predicted protein [Populus trichocarpa]	XP_002319239	5.6351e-26	78	121.324	88	69
Chr24	JESPR308	545	conserved hypothetical protein	0	0	0	1	Ricinus communis	gi|255544057|ref|XP_002513091.1|conserved hypothetical protein [Ricinus communis] >gi|223548102|gb|EEF49594.1| conserved hypothetical protein [Ricinus communis]	XP_002513091	1.56919e-18	84	62.003	39	33
Chr24	JESPR302	453	conserved hypothetical protein	0	0	0	1	Ricinus communis	gi|255544057|ref|XP_002513091.1|conserved hypothetical protein [Ricinus communis] >gi|223548102|gb|EEF49594.1| conserved hypothetical protein [Ricinus communis]	XP_002513091	6.14368e-17	84	62.3882	39	33
Chr24	NAU3287	848	predicted protein	0	0	1	0	Populus trichocarpa	gi|224128924|ref|XP_002329000.1|predicted protein [Populus trichocarpa] >gi|222839234|gb|EEE77585.1| predicted protein [Populus trichocarpa]	XP_002329000	3.01664e-47	93	192.971	104	97
Chr24	NAU4091	684	predicted protein	0	0	1	0	Populus trichocarpa	gi|224126993|ref|XP_002319980.1|predicted protein [Populus trichocarpa] >gi|222858356|gb|EEE95903.1| predicted protein [Populus trichocarpa]	XP_002319980	1.28667e-70	87	270.011	180	158
Chr24	HAU1567	694	predicted protein	0	0	1	0	Populus trichocarpa	gi|224143851|ref|XP_002325096.1|predicted protein [Populus trichocarpa] >gi|222866530|gb|EEF03661.1| predicted protein [Populus trichocarpa]	XP_002325096	1.68685e-49	66	199.904	188	125
Chr24	NAU3010a	806	unnamed protein product	0	0	0	1	Vitis vinifera	gi|270240871|emb|CBI28100.1|unnamed protein product [Vitis vinifera]	CBI28100	2.71217e-10	97	66.6254	34	33
Chr24	Gh310	810	predicted protein	0	0	1	0	Populus trichocarpa	gi|224132714|ref|XP_002321391.1|predicted protein [Populus trichocarpa] >gi|222868387|gb|EEF05518.1| predicted protein [Populus trichocarpa]	XP_002321391	7.21105e-11	97	72.0182	35	34
Chr25	HAU1324	1399	BRASSINAZOLE-RESISTANT 2 protein, putative	0	0	0	1	Ricinus communis	gi|255562530|ref|XP_002522271.1|BRASSINAZOLE-RESISTANT 2 protein, putative [Ricinus communis] >gi|223538524|gb|EEF40129.1| BRASSINAZOLE-RESISTANT 2 protein, putative [Ricinus communis]	XP_002522271	5.26081e-113	87	412.535	332	289
Chr25	NAU2773b	655	predicted protein	0	0	1	0	Populus trichocarpa	gi|224079019|ref|XP_002305719.1|predicted protein [Populus trichocarpa] >gi|222848683|gb|EEE86230.1| predicted protein [Populus trichocarpa]	XP_002305719	5.6577e-33	82	144.821	93	77
Chr25	HAU0591	475	nucleolysin tia-1, putative	0	0	0	1	Ricinus communis	gi|255576617|ref|XP_002529199.1|nucleolysin tia-1, putative [Ricinus communis] >gi|223531377|gb|EEF33213.1| nucleolysin tia-1, putative [Ricinus communis]	XP_002529199	3.826e-24	86	114.39	65	56
Chr25	NAU3677a	681	nucleolysin tia-1, putative	0	0	0	1	Ricinus communis	gi|255576617|ref|XP_002529199.1|nucleolysin tia-1, putative [Ricinus communis] >gi|223531377|gb|EEF33213.1| nucleolysin tia-1, putative [Ricinus communis]	XP_002529199	2.10058e-57	90	226.098	141	127
Chr25	HAU1919	748	nucleolysin tia-1, putative	0	0	0	1	Ricinus communis	gi|255576617|ref|XP_002529199.1|nucleolysin tia-1, putative [Ricinus communis] >gi|223531377|gb|EEF33213.1| nucleolysin tia-1, putative [Ricinus communis]	XP_002529199	6.0591e-75	94	284.648	183	173
Chr25	DPL0365	590	conserved hypothetical protein	0	0	0	1	Ricinus communis	gi|255553235|ref|XP_002517660.1|conserved hypothetical protein [Ricinus communis] >gi|223543292|gb|EEF44824.1| conserved hypothetical protein [Ricinus communis]	XP_002517660	2.76482e-11	82	72.4034	50	41
Chr25	HAU2367	1221	unknown protein	0	1	0	0	Glycine max	gi|22597168|gb|AAN03471.1|unknown protein [Glycine max]	AAN03471	5.46691e-23	91	113.235	74	68
Chr25	NAU3532	830	predicted protein	0	0	1	0	Populus trichocarpa	gi|224112763|ref|XP_002316285.1|predicted protein [Populus trichocarpa] >gi|222865325|gb|EEF02456.1| predicted protein [Populus trichocarpa]	XP_002316285	2.02739e-48	65	196.823	208	137
Chr25	BNL2691b	476	unnamed protein product	0	0	0	1	Vitis vinifera	gi|296086246|emb|CBI31687.3|unnamed protein product [Vitis vinifera]	CBI31687	1.41659e-10	88	69.3218	44	39
Chr25	HAU3258	828	conserved hypothetical protein	0	0	0	1	Ricinus communis	gi|255559597|ref|XP_002520818.1|conserved hypothetical protein [Ricinus communis] >gi|223539949|gb|EEF41527.1| conserved hypothetical protein [Ricinus communis]	XP_002520818	3.2218e-62	77	242.662	201	155
Chr25	NAU2397	550	conserved hypothetical protein	0	0	0	1	Ricinus communis	gi|255559597|ref|XP_002520818.1|conserved hypothetical protein [Ricinus communis] >gi|223539949|gb|EEF41527.1| conserved hypothetical protein [Ricinus communis]	XP_002520818	2.52211e-10	83	68.9366	66	55
Chr25	HAU2064	1595	unnamed protein product	0	0	0	1	Vitis vinifera	gi|296086423|emb|CBI32012.3|unnamed protein product [Vitis vinifera]	CBI32012	6.8922e-27	87	126.716	87	76
Chr25	HAU1936b	360	non-canonical ubiquitin conjugating enzyme, putative	0	0	0	1	Ricinus communis	gi|255556356|ref|XP_002519212.1|non-canonical ubiquitin conjugating enzyme, putative [Ricinus communis] >gi|223541527|gb|EEF43076.1| non-canonical ubiquitin conjugating enzyme, putative [Ricinus communis]	XP_002519212	1.90639e-15	93	85.5001	46	43
Chr25	DPL0377	422	PREDICTED: hypothetical protein	0	0	0	1	Vitis vinifera	gi|225443796|ref|XP_002272922.1|PREDICTED: hypothetical protein [Vitis vinifera]	XP_002272922	3.78724e-11	89	71.2478	64	57
Chr25	HAU2625	956	PREDICTED: hypothetical protein	0	0	0	1	Vitis vinifera	gi|225443656|ref|XP_002274293.1|PREDICTED: hypothetical protein [Vitis vinifera]	XP_002274293	1.69002e-07	42	61.2326	141	60
Chr25	NAU3588	842	PREDICTED: hypothetical protein	0	0	0	1	Vitis vinifera	gi|225443796|ref|XP_002272922.1|PREDICTED: hypothetical protein [Vitis vinifera]	XP_002272922	3.64198e-53	78	212.616	197	154
Chr25	NAU2963	706	AF336307_1auxin-repressed protein like-protein	0	0	0	1	Malus x domestica	gi|13430203|gb|AAK25768.1|AF336307_1auxin-repressed protein like-protein [Malus x domestica]	AAK25768	1.95018e-32	87	143.28	115	101
Chr25	BNL3264	581	HyPRP1	0	0	0	1	Gossypium hirsutum	gi|110816007|gb|ABG91751.1|HyPRP1 [Gossypium hirsutum]	ABG91751	3.66559e-29	100	131.724	63	63
Chr25	HAU1931	529	auxin-repressed protein	0	0	0	1	Paeonia suffruticosa	gi|158564566|gb|ABW74471.1|auxin-repressed protein [Paeonia suffruticosa]	ABW74471	5.16871e-23	94	110.923	55	52
Chr25	HAU3121	731	AF336307_1auxin-repressed protein like-protein	0	0	0	1	Malus x domestica	gi|13430203|gb|AAK25768.1|AF336307_1auxin-repressed protein like-protein [Malus x domestica]	AAK25768	7.88118e-32	73	141.354	114	84
Chr25	NAU2679a	475	4-alpha-glucanotransferase, putative	0	0	0	1	Ricinus communis	gi|255565356|ref|XP_002523669.1|4-alpha-glucanotransferase, putative [Ricinus communis] >gi|223537069|gb|EEF38704.1| 4-alpha-glucanotransferase, putative [Ricinus communis]	XP_002523669	2.15802e-06	70	54.299	51	36
Chr25	HAU1774	834	fiber protein Fb33	0	0	0	1	Gossypium barbadense	gi|35187468|gb|AAQ84325.1|fiber protein Fb33 [Gossypium barbadense]	AAQ84325	3.65121e-37	88	159.458	103	91
Chr25	HAU1783a	712	unknown	0	1	0	0	Glycine max	gi|255635639|gb|ACU18169.1|unknown [Glycine max]	ACU18169	6.84995e-25	93	118.242	66	62
Chr25	HAU2467b	1268	PREDICTED: hypothetical protein	0	0	0	1	Vitis vinifera	gi|225445180|ref|XP_002284145.1|PREDICTED: hypothetical protein [Vitis vinifera] >gi|270240809|emb|CBI28038.1| unnamed protein product [Vitis vinifera]	XP_002284145	1.51949e-23	54	115.161	229	125
Chr25	DPL0519	735	predicted protein	0	0	1	0	Populus trichocarpa	gi|224143207|ref|XP_002324881.1|predicted protein [Populus trichocarpa] >gi|118483368|gb|ABK93585.1| unknown [Populus trichocarpa] >gi|222866315|gb|EEF03446.1| predicted protein [Populus trichocarpa]	XP_002324881	5.77841e-14	100	82.0333	37	37
Chr25	Gh515	578	hypothetical protein	0	0	0	1	Antirrhinum hispanicum	gi|13161533|emb|CAC33015.1|hypothetical protein [Antirrhinum hispanicum]	CAC33015	1.16586e-11	80	73.559	55	44
Chr25	DPL0075	558	putative sucrose phosphate synthase	0	0	0	1	Gossypium hirsutum	gi|110339461|gb|ABG67969.1|putative sucrose phosphate synthase [Gossypium hirsutum]	ABG67969	1.71762e-25	96	119.398	61	59
Chr25	HAU2759	1110	predicted protein	0	0	1	0	Populus trichocarpa	gi|224142915|ref|XP_002324777.1|predicted protein [Populus trichocarpa] >gi|222866211|gb|EEF03342.1| predicted protein [Populus trichocarpa]	XP_002324777	9.12204e-89	95	307.375	213	204
Chr25	HAU0615	1197	predicted protein	0	0	1	0	Populus trichocarpa	gi|224088079|ref|XP_002308316.1|predicted protein [Populus trichocarpa] >gi|222854292|gb|EEE91839.1| predicted protein [Populus trichocarpa]	XP_002308316	2.17401e-93	83	347.051	265	221
Chr25	HAU3055	1201	Alpha-L-fucosidase 2 precursor, putative	0	0	0	1	Ricinus communis	gi|255552566|ref|XP_002517326.1|Alpha-L-fucosidase 2 precursor, putative [Ricinus communis] >gi|223543337|gb|EEF44868.1| Alpha-L-fucosidase 2 precursor, putative [Ricinus communis]	XP_002517326	6.40284e-77	79	292.352	200	159
Chr25	Gh591b	812	predicted protein	0	0	1	0	Populus trichocarpa	gi|224108063|ref|XP_002314708.1|predicted protein [Populus trichocarpa] >gi|222863748|gb|EEF00879.1| predicted protein [Populus trichocarpa]	XP_002314708	0.000853793	50	48.521	109	55
Chr25	Gh537	718	predicted protein	0	0	1	0	Populus trichocarpa	gi|224074813|ref|XP_002304461.1|predicted protein [Populus trichocarpa] >gi|222841893|gb|EEE79440.1| predicted protein [Populus trichocarpa]	XP_002304461	1.37156e-12	87	64.3142	41	36
Chr25	HAU3157	1463	conserved hypothetical protein	0	0	0	1	Ricinus communis	gi|255582315|ref|XP_002531948.1|conserved hypothetical protein [Ricinus communis] >gi|223528394|gb|EEF30430.1| conserved hypothetical protein [Ricinus communis]	XP_002531948	1.7532e-90	71	337.806	411	292
Chr25	NAU2717	701	unnamed protein product	0	0	0	1	Vitis vinifera	gi|296081630|emb|CBI20635.3|unnamed protein product [Vitis vinifera]	CBI20635	6.93054e-67	92	257.684	153	142
Chr25	BNL3806	639	PREDICTED: hypothetical protein	0	0	0	1	Vitis vinifera	gi|225445222|ref|XP_002280919.1|PREDICTED: hypothetical protein [Vitis vinifera] >gi|270240834|emb|CBI28063.1| unnamed protein product [Vitis vinifera]	XP_002280919	8.04774e-05	59	51.2174	76	45
Chr25	HAU3095	1238	conserved hypothetical protein	0	0	0	1	Ricinus communis	gi|255550778|ref|XP_002516437.1|conserved hypothetical protein [Ricinus communis] >gi|223544257|gb|EEF45778.1| conserved hypothetical protein [Ricinus communis]	XP_002516437	3.23799e-39	65	167.162	243	159
Chr25	NAU3578	819	PREDICTED: hypothetical protein	0	0	0	1	Vitis vinifera	gi|225459471|ref|XP_002284394.1|PREDICTED: hypothetical protein [Vitis vinifera]	XP_002284394	7.81332e-53	72	211.46	205	149
Chr25	HAU3340	875	DNA binding protein, putative	0	0	0	1	Ricinus communis	gi|255550121|ref|XP_002516111.1|DNA binding protein, putative [Ricinus communis] >gi|223544597|gb|EEF46113.1| DNA binding protein, putative [Ricinus communis]	XP_002516111	2.42714e-95	88	352.829	251	223
Chr25	NAU2611	764	transcription factor DRE-binding factor 2	0	0	0	1	Gossypium hirsutum	gi|47934119|gb|AAT39542.1|transcription factor DRE-binding factor 2 [Gossypium hirsutum] >gi|71800653|gb|AAZ41376.1| dehydration responsive element-binding protein 2 [Gossypium hirsutum]	AAT39542	2.41697e-66	72	256.144	249	181
Chr25	NAU5270b	925	transcription factor DRE-binding factor 2	0	0	0	1	Gossypium hirsutum	gi|47934119|gb|AAT39542.1|transcription factor DRE-binding factor 2 [Gossypium hirsutum] >gi|71800653|gb|AAZ41376.1| dehydration responsive element-binding protein 2 [Gossypium hirsutum]	AAT39542	5.12434e-14	56	82.8037	134	76
Chr25	NAU4969a	949	transcription factor DRE-binding factor 2	0	0	0	1	Gossypium hirsutum	gi|47934119|gb|AAT39542.1|transcription factor DRE-binding factor 2 [Gossypium hirsutum] >gi|71800653|gb|AAZ41376.1| dehydration responsive element-binding protein 2 [Gossypium hirsutum]	AAT39542	1.23089e-24	80	86.2705	62	50
Chr25	NAU3298	787	PREDICTED: hypothetical protein	0	0	0	1	Vitis vinifera	gi|225459219|ref|XP_002284058.1|PREDICTED: hypothetical protein [Vitis vinifera]	XP_002284058	3.2053e-77	83	292.352	197	164
Chr25	NAU3243b	794	transcription factor DRE-binding factor 2	0	0	0	1	Gossypium hirsutum	gi|47934119|gb|AAT39542.1|transcription factor DRE-binding factor 2 [Gossypium hirsutum] >gi|71800653|gb|AAZ41376.1| dehydration responsive element-binding protein 2 [Gossypium hirsutum]	AAT39542	5.12889e-06	63	55.8398	101	64
Chr25	NAU2641	857	amino acid permease 6	0	0	0	1	Brassica napus	gi|31455393|emb|CAD92450.1|amino acid permease 6 [Brassica napus]	CAD92450	1.14837e-110	91	403.675	234	215
Chr25	HAU2022	545	DNA binding protein, putative	0	0	0	1	Ricinus communis	gi|255538278|ref|XP_002510204.1|DNA binding protein, putative [Ricinus communis] >gi|223550905|gb|EEF52391.1| DNA binding protein, putative [Ricinus communis]	XP_002510204	2.50168e-23	85	112.079	80	68
Chr25	BNL827	322	hypothetical protein	0	0	0	1	Vitis vinifera	gi|147855630|emb|CAN79165.1|hypothetical protein [Vitis vinifera]	CAN79165	6.90143e-05	81	50.447	38	31
Chr25	NAU3502	648	unnamed protein product	0	0	0	1	Vitis vinifera	gi|270253287|emb|CBI19898.1|unnamed protein product [Vitis vinifera]	CBI19898	3.24523e-11	75	61.2326	41	31
Chr25	NAU2713a	627	conserved hypothetical protein	0	0	0	1	Ricinus communis	gi|255539052|ref|XP_002510591.1|conserved hypothetical protein [Ricinus communis] >gi|223551292|gb|EEF52778.1| conserved hypothetical protein [Ricinus communis]	XP_002510591	3.02271e-33	75	145.591	116	88
Chr25	NAU2714a	894	conserved hypothetical protein	0	0	0	1	Ricinus communis	gi|255539052|ref|XP_002510591.1|conserved hypothetical protein [Ricinus communis] >gi|223551292|gb|EEF52778.1| conserved hypothetical protein [Ricinus communis]	XP_002510591	7.38799e-79	81	298.13	205	168
Chr26	HAU1081	1105	predicted protein	0	0	1	0	Populus trichocarpa	gi|224077864|ref|XP_002305442.1|predicted protein [Populus trichocarpa] >gi|222848406|gb|EEE85953.1| predicted protein [Populus trichocarpa]	XP_002305442	4.67316e-39	73	166.392	144	106
Chr26	NAU2902	731	PREDICTED: hypothetical protein	0	0	0	1	Vitis vinifera	gi|225458185|ref|XP_002281075.1|PREDICTED: hypothetical protein [Vitis vinifera]	XP_002281075	3.54117e-16	89	89.3521	55	49
Chr26	HAU3344	882	predicted protein	0	0	1	0	Populus trichocarpa	gi|224065449|ref|XP_002301822.1|predicted protein [Populus trichocarpa] >gi|222843548|gb|EEE81095.1| predicted protein [Populus trichocarpa]	XP_002301822	3.95383e-77	69	292.352	246	170
Chr26	DPL0866	615	AtEB1c-like protein	0	0	0	1	Nicotiana tabacum	gi|229890018|dbj|BAH58382.1|AtEB1c-like protein [Nicotiana tabacum]	BAH58382	8.96789e-27	80	124.02	82	66
Chr26	NAU4090	871	PREDICTED: hypothetical protein	0	0	0	1	Vitis vinifera	gi|225427732|ref|XP_002265886.1|PREDICTED: hypothetical protein [Vitis vinifera] >gi|270255627|emb|CBI38011.1| unnamed protein product [Vitis vinifera]	XP_002265886	2.78751e-43	80	179.874	152	122
Chr26	HAU2599b	1284	poly(A) polymerase cid, putative	0	0	0	1	Ricinus communis	gi|255541382|ref|XP_002511755.1|poly(A) polymerase cid, putative [Ricinus communis] >gi|223548935|gb|EEF50424.1| poly(A) polymerase cid, putative [Ricinus communis]	XP_002511755	5.33352e-24	49	116.701	289	142
Chr26	HAU1783b	712	unknown	0	1	0	0	Glycine max	gi|255635639|gb|ACU18169.1|unknown [Glycine max]	ACU18169	6.84995e-25	93	118.242	66	62
Chr26	NAU3865	853	PREDICTED: hypothetical protein	0	0	0	1	Vitis vinifera	gi|225443982|ref|XP_002274153.1|PREDICTED: hypothetical protein [Vitis vinifera] >gi|147828664|emb|CAN62073.1| hypothetical protein [Vitis vinifera]	XP_002274153	2.93848e-82	92	309.301	180	167
Chr26	NAU3163	689	predicted protein	0	0	1	0	Populus trichocarpa	gi|224079321|ref|XP_002305820.1|predicted protein [Populus trichocarpa] >gi|222848784|gb|EEE86331.1| predicted protein [Populus trichocarpa]	XP_002305820	4.61827e-60	85	234.958	145	124
Chr26	NAU2195	491	Calmodulin, putative	0	0	0	1	Ricinus communis	gi|255585138|ref|XP_002533274.1|Calmodulin, putative [Ricinus communis] >gi|223526899|gb|EEF29106.1| Calmodulin, putative [Ricinus communis]	XP_002533274	4.34934e-27	87	113.235	78	68
Chr26	NAU5425	619	PREDICTED: hypothetical protein	0	0	0	1	Vitis vinifera	gi|225430866|ref|XP_002274784.1|PREDICTED: hypothetical protein [Vitis vinifera]	XP_002274784	6.65401e-54	87	214.157	139	122
Chr26	MUSS303	628	Calmodulin, putative	0	0	0	1	Ricinus communis	gi|255585138|ref|XP_002533274.1|Calmodulin, putative [Ricinus communis] >gi|223526899|gb|EEF29106.1| Calmodulin, putative [Ricinus communis]	XP_002533274	2.81983e-55	88	218.779	142	125
Chr26	NAU2356	549	PREDICTED: hypothetical protein	0	0	0	1	Vitis vinifera	gi|225430866|ref|XP_002274784.1|PREDICTED: hypothetical protein [Vitis vinifera]	XP_002274784	8.86694e-48	88	193.356	123	109
Chr26	NAU3189b	731	calmodulin-binding protein	0	0	0	1	Arabidopsis lyrata subsp. lyrata	gi|297328875|gb|EFH59294.1|calmodulin-binding protein [Arabidopsis lyrata subsp. lyrata]	EFH59294	1.48778e-14	87	83.9593	49	43
Chr26	HAU2587	800	CDPK-related protein kinase	0	0	0	1	Gossypium hirsutum	gi|73761697|gb|AAZ83348.1|CDPK-related protein kinase [Gossypium hirsutum]	AAZ83348	1.26052e-52	98	210.69	106	104
Chr26	NAU3920	848	predicted protein	0	0	1	0	Populus trichocarpa	gi|224084508|ref|XP_002307320.1|predicted protein [Populus trichocarpa] >gi|222856769|gb|EEE94316.1| predicted protein [Populus trichocarpa]	XP_002307320	1.22071e-72	70	277.33	279	196
Chr26	DPL0838a	505	predicted protein	0	0	1	0	Populus trichocarpa	gi|224102989|ref|XP_002312882.1|predicted protein [Populus trichocarpa] >gi|222849290|gb|EEE86837.1| predicted protein [Populus trichocarpa]	XP_002312882	9.53633e-18	95	93.2041	47	45
Chr26	HAU0677	1553	pentatricopeptide repeat-containing protein	0	0	0	1	Arabidopsis lyrata subsp. lyrata	gi|297312834|gb|EFH43257.1|pentatricopeptide repeat-containing protein [Arabidopsis lyrata subsp. lyrata]	EFH43257	7.31499e-143	84	511.916	370	314
Chr26	NAU2857	736	mannose-6-phosphate isomerase	0	0	0	1	Citrus maxima	gi|227937356|gb|ACP43318.1|mannose-6-phosphate isomerase [Citrus maxima]	ACP43318	1.18547e-67	82	260.381	163	135
Chr26	HAU1452	899	predicted protein	0	0	1	0	Populus trichocarpa	gi|224064374|ref|XP_002301444.1|predicted protein [Populus trichocarpa] >gi|222843170|gb|EEE80717.1| predicted protein [Populus trichocarpa]	XP_002301444	1.1564e-63	85	247.669	173	148
Chr26	NAU3961	798	Serine/threonine-protein kinase PBS1, putative	0	0	0	1	Ricinus communis	gi|255548287|ref|XP_002515200.1|Serine/threonine-protein kinase PBS1, putative [Ricinus communis] >gi|223545680|gb|EEF47184.1| Serine/threonine-protein kinase PBS1, putative [Ricinus communis]	XP_002515200	1.17049e-90	97	337.035	182	177
Chr26	NAU3647	795	oligopeptidase A, putative	0	0	0	1	Ricinus communis	gi|255572579|ref|XP_002527223.1|oligopeptidase A, putative [Ricinus communis] >gi|223533399|gb|EEF35149.1| oligopeptidase A, putative [Ricinus communis]	XP_002527223	8.6027e-78	84	294.278	234	197
Chr26	HAU1292	1552	PREDICTED: hypothetical protein	0	0	0	1	Vitis vinifera	gi|225437493|ref|XP_002274422.1|PREDICTED: hypothetical protein [Vitis vinifera] >gi|147778789|emb|CAN75951.1| hypothetical protein [Vitis vinifera] >gi|270254528|emb|CBI36918.1| unnamed protein product [Vitis vinifera]	XP_002274422	0	92	412.149	233	216
Chr26	HAU2243	1547	protein disulfide isomerase, putative	0	0	0	1	Ricinus communis	gi|255548505|ref|XP_002515309.1|protein disulfide isomerase, putative [Ricinus communis] >gi|223545789|gb|EEF47293.1| protein disulfide isomerase, putative [Ricinus communis]	XP_002515309	2.54366e-154	84	356.295	224	190
Chr26	NAU5043	871	myb-like transcription factor	0	0	0	1	Betula luminifera	gi|212960297|gb|ACJ38663.1|myb-like transcription factor [Betula luminifera]	ACJ38663	4.71087e-75	99	285.419	136	135
Chr26	DPL0770	507	predicted protein	0	0	1	0	Populus trichocarpa	gi|224083866|ref|XP_002307150.1|predicted protein [Populus trichocarpa] >gi|222856599|gb|EEE94146.1| predicted protein [Populus trichocarpa]	XP_002307150	1.01226e-22	93	109.768	64	60
Chr26	Gh243b	676	predicted protein	0	0	1	0	Populus trichocarpa	gi|224126721|ref|XP_002319910.1|predicted protein [Populus trichocarpa] >gi|222858286|gb|EEE95833.1| predicted protein [Populus trichocarpa]	XP_002319910	1.41893e-21	61	107.071	111	68
Chr26	MUCS064	588	kinase, putative	0	0	0	1	Ricinus communis	gi|255573959|ref|XP_002527897.1|kinase, putative [Ricinus communis] >gi|223532672|gb|EEF34454.1| kinase, putative [Ricinus communis]	XP_002527897	8.49562e-53	79	210.305	144	115
Chr26	NAU4912	756	kinase, putative	0	0	0	1	Ricinus communis	gi|255573959|ref|XP_002527897.1|kinase, putative [Ricinus communis] >gi|223532672|gb|EEF34454.1| kinase, putative [Ricinus communis]	XP_002527897	4.92133e-88	82	328.176	223	183
Chr26	NAU2913	760	PREDICTED: hypothetical protein	0	0	0	1	Vitis vinifera	gi|225424659|ref|XP_002282407.1|PREDICTED: hypothetical protein [Vitis vinifera]	XP_002282407	2.02434e-73	93	279.641	148	139
Chr26	NAU3236	782	IAR1 (IAA-ALANINE RESISTANT 1); metal ion transmembrane transporter	0	0	0	1	Arabidopsis thaliana	gi|18408943|ref|NP_564921.1|IAR1 (IAA-ALANINE RESISTANT 1); metal ion transmembrane transporter [Arabidopsis thaliana] >gi|152125832|sp|Q9M647.3|IAR1_ARATH RecName: Full=IAA-alanine resistance protein 1; Flags: Precursor >gi|6942043|gb|AAF32299.1|AF216524_1 IAA-alanine resistance protein 1 [Arabidopsis thaliana] >gi|21536769|gb|AAM61101.1| unknown [Arabidopsis thaliana] >gi|25054860|gb|AAN71919.1…	NP_564921	1.53215e-23	91	114.005	71	65
Chr26	HAU2027	386	triptychon and cpc, putative	0	0	0	1	Ricinus communis	gi|255577725|ref|XP_002529738.1|triptychon and cpc, putative [Ricinus communis] >gi|223530779|gb|EEF32645.1| triptychon and cpc, putative [Ricinus communis]	XP_002529738	3.37155e-12	94	74.7146	38	36
Chr26	NAU4081	831	WD-repeat protein, putative	0	0	0	1	Ricinus communis	gi|255582144|ref|XP_002531866.1|WD-repeat protein, putative [Ricinus communis] >gi|223528474|gb|EEF30503.1| WD-repeat protein, putative [Ricinus communis]	XP_002531866	9.45317e-70	75	267.7	276	207
Chr26	HAU0723	691	histone h1/h5, putative	0	0	0	1	Ricinus communis	gi|255588084|ref|XP_002534496.1|histone h1/h5, putative [Ricinus communis] >gi|223525178|gb|EEF27887.1| histone h1/h5, putative [Ricinus communis]	XP_002534496	7.80989e-23	87	111.309	70	61
Chr26	NAU4925	871	WD-repeat protein, putative	0	0	0	1	Ricinus communis	gi|255582144|ref|XP_002531866.1|WD-repeat protein, putative [Ricinus communis] >gi|223528474|gb|EEF30503.1| WD-repeat protein, putative [Ricinus communis]	XP_002531866	1.11608e-92	82	343.969	262	216
Chr26	NAU2715b	795	predicted protein	0	0	1	0	Populus trichocarpa	gi|224119164|ref|XP_002318002.1|predicted protein [Populus trichocarpa] >gi|222858675|gb|EEE96222.1| predicted protein [Populus trichocarpa]	XP_002318002	2.07628e-31	79	140.198	110	87
Chr26	NAU3032	668	hypothetical protein	0	0	0	1	Vitis vinifera	gi|147799679|emb|CAN70719.1|hypothetical protein [Vitis vinifera]	CAN70719	1.83874e-50	75	202.986	173	130
Chr26	NAU2696	434	Protein C6orf149, putative	0	0	0	1	Ricinus communis	gi|255547275|ref|XP_002514695.1|Protein C6orf149, putative [Ricinus communis] >gi|223546299|gb|EEF47801.1| Protein C6orf149, putative [Ricinus communis]	XP_002514695	1.2692e-27	88	125.946	81	72
Chr26	NAU3850	833	kelch repeat-containing protein	0	0	0	1	Arabidopsis thaliana	gi|18423130|ref|NP_568723.1|kelch repeat-containing protein [Arabidopsis thaliana] >gi|15724228|gb|AAL06507.1|AF412054_1 AT5g50310/MXI22_1 [Arabidopsis thaliana]	NP_568723	4.44238e-27	78	125.946	95	75
Chr26	NAU3713a	778	unnamed protein product	0	0	0	1	Vitis vinifera	gi|296085456|emb|CBI29188.3|unnamed protein product [Vitis vinifera]	CBI29188	3.60547e-81	96	305.449	199	193
Chr26	BNL2725	399	predicted protein	0	0	1	0	Populus trichocarpa	gi|224074625|ref|XP_002304400.1|predicted protein [Populus trichocarpa] >gi|222841832|gb|EEE79379.1| predicted protein [Populus trichocarpa]	XP_002304400	2.12615e-22	92	108.612	55	51
Chr26	DPL0890	685	predicted protein	0	0	1	0	Populus trichocarpa	gi|224074625|ref|XP_002304400.1|predicted protein [Populus trichocarpa] >gi|222841832|gb|EEE79379.1| predicted protein [Populus trichocarpa]	XP_002304400	2.80872e-25	93	119.398	60	56
Chr26	NAU3186	654	predicted protein	0	0	1	0	Populus trichocarpa	gi|224138260|ref|XP_002326558.1|predicted protein [Populus trichocarpa] >gi|222833880|gb|EEE72357.1| predicted protein [Populus trichocarpa]	XP_002326558	1.17037e-70	90	270.011	162	146
Chr26	TMB83	467	C47759retrovirus-related reverse transcriptase homolog - upland cotton retrotransposon copia-like (fragment) >gi|167315|gb|AAA33051.1| reverse transcriptase	0	0	0	1	Gossypium hirsutum	gi|477976|pir||C47759retrovirus-related reverse transcriptase homolog - upland cotton retrotransposon copia-like (fragment) >gi|167315|gb|AAA33051.1| reverse transcriptase [Gossypium hirsutum]	C47759	3.49933e-33	98	144.436	66	65
Chr26	HAU0908	1388	GBLP_MEDSARecName: Full=Guanine nucleotide-binding protein subunit beta-like protein >gi|2385376|emb|CAA69934.1| G protein beta subunit-like	0	0	0	1	Medicago sativa subsp. x varia	gi|3023847|sp|O24076.1|GBLP_MEDSARecName: Full=Guanine nucleotide-binding protein subunit beta-like protein >gi|2385376|emb|CAA69934.1| G protein beta subunit-like [Medicago sativa subsp. x varia]	O24076	1.17587e-173	95	613.994	323	310
Chr26	NAU4905	779	predicted protein	0	0	1	0	Populus trichocarpa	gi|224126395|ref|XP_002329543.1|predicted protein [Populus trichocarpa] >gi|222870252|gb|EEF07383.1| predicted protein [Populus trichocarpa]	XP_002329543	3.04867e-49	87	116.316	78	68
Chr26	NAU3896	738	putative small GTP-binding protein	0	0	0	1	Triticum aestivum	gi|290131431|gb|ADD23345.1|putative small GTP-binding protein [Triticum aestivum]	ADD23345	4.17839e-12	100	75.8702	35	35
Chr26	NAU4914	511	predicted protein	0	0	1	0	Populus trichocarpa	gi|224138808|ref|XP_002326695.1|predicted protein [Populus trichocarpa] >gi|222834017|gb|EEE72494.1| predicted protein [Populus trichocarpa]	XP_002326695	4.51632e-10	73	67.781	64	47
Chr26	NAU5462	612	PREDICTED: hypothetical protein	0	0	0	1	Vitis vinifera	gi|225427364|ref|XP_002282850.1|PREDICTED: hypothetical protein [Vitis vinifera] >gi|270250798|emb|CBI33976.1| unnamed protein product [Vitis vinifera]	XP_002282850	6.26688e-65	92	250.751	133	123
Chr26	NAU3876	755	PREDICTED: hypothetical protein	0	0	0	1	Vitis vinifera	gi|225427364|ref|XP_002282850.1|PREDICTED: hypothetical protein [Vitis vinifera] >gi|270250798|emb|CBI33976.1| unnamed protein product [Vitis vinifera]	XP_002282850	9.5881e-93	93	303.138	160	149
Chr26	NAU3905	828	predicted protein	0	0	1	0	Populus trichocarpa	gi|224126395|ref|XP_002329543.1|predicted protein [Populus trichocarpa] >gi|222870252|gb|EEF07383.1| predicted protein [Populus trichocarpa]	XP_002329543	2.73375e-53	69	213.001	236	163
Chr26	HAU1477	556	unknown	0	1	0	0	Glycine max	gi|255647657|gb|ACU24290.1|unknown [Glycine max]	ACU24290	4.8645e-57	84	224.172	147	124
Chr26	NAU2868a	643	PREDICTED: hypothetical protein	0	0	0	1	Vitis vinifera	gi|225426166|ref|XP_002278860.1|PREDICTED: hypothetical protein [Vitis vinifera] >gi|270251006|emb|CBI34380.1| unnamed protein product [Vitis vinifera]	XP_002278860	2.10456e-69	91	265.774	145	132
Chr26	HAU103	753	PREDICTED: hypothetical protein	0	0	0	1	Vitis vinifera	gi|225427019|ref|XP_002271288.1|PREDICTED: hypothetical protein [Vitis vinifera]	XP_002271288	4.15412e-55	95	218.779	125	119
Chr26	HAU0717a	1210	big map kinase/bmk, putative	0	0	0	1	Ricinus communis	gi|255537569|ref|XP_002509851.1|big map kinase/bmk, putative [Ricinus communis] >gi|223549750|gb|EEF51238.1| big map kinase/bmk, putative [Ricinus communis]	XP_002509851	2.09204e-176	94	622.854	332	315
Chr26	NAU2251b	550	predicted protein	0	0	1	0	Populus trichocarpa	gi|224057996|ref|XP_002299428.1|predicted protein [Populus trichocarpa] >gi|222846686|gb|EEE84233.1| predicted protein [Populus trichocarpa]	XP_002299428	1.04499e-56	85	223.016	148	127
Chr26	HAU2137	1561	cystathionine gamma-synthase, putative	0	0	0	1	Ricinus communis	gi|255555749|ref|XP_002518910.1|cystathionine gamma-synthase, putative [Ricinus communis] >gi|223541897|gb|EEF43443.1| cystathionine gamma-synthase, putative [Ricinus communis]	XP_002518910	0	93	730.324	446	415
Chr26	STV033	788	predicted protein	0	0	1	0	Populus trichocarpa	gi|224057996|ref|XP_002299428.1|predicted protein [Populus trichocarpa] >gi|222846686|gb|EEE84233.1| predicted protein [Populus trichocarpa]	XP_002299428	1.17816e-63	77	247.284	194	151
Chr26	NAU3860b	847	predicted protein	0	0	1	0	Populus trichocarpa	gi|224057996|ref|XP_002299428.1|predicted protein [Populus trichocarpa] >gi|222846686|gb|EEE84233.1| predicted protein [Populus trichocarpa]	XP_002299428	1.42536e-113	89	413.305	260	232
Chr26	NAU3795	735	protein phosphatase, putative	0	0	0	1	Ricinus communis	gi|255588292|ref|XP_002534559.1|protein phosphatase, putative [Ricinus communis] >gi|223525033|gb|EEF27824.1| protein phosphatase, putative [Ricinus communis]	XP_002534559	2.21722e-82	90	309.301	188	170
Chr26	NAU3774	640	predicted protein	0	0	1	0	Populus trichocarpa	gi|224135003|ref|XP_002321959.1|predicted protein [Populus trichocarpa] >gi|222868955|gb|EEF06086.1| predicted protein [Populus trichocarpa]	XP_002321959	7.96279e-29	92	130.954	68	63
Chr26	HAU1830	919	ATP-dependent clp protease ATP-binding subunit clpx, putative	0	0	0	1	Ricinus communis	gi|255551247|ref|XP_002516670.1|ATP-dependent clp protease ATP-binding subunit clpx, putative [Ricinus communis] >gi|223544165|gb|EEF45689.1| ATP-dependent clp protease ATP-binding subunit clpx, putative [Ricinus communis]	XP_002516670	3.00029e-65	69	251.136	239	165
Chr26	NAU3305	709	predicted protein	0	0	1	0	Populus trichocarpa	gi|224135003|ref|XP_002321959.1|predicted protein [Populus trichocarpa] >gi|222868955|gb|EEF06086.1| predicted protein [Populus trichocarpa]	XP_002321959	2.06257e-90	91	335.88	183	168
Chr1	Gh350b	640		1	0	0	0		NoHits
Chr1	BNL1350a	338		1	0	0	0		NoHits
Chr1	DPL0513	441		1	0	0	0		NoHits
Chr1	TMB62	777		1	0	0	0		NoHits
Chr1	Gh649a	801		1	0	0	0		NoHits
Chr1	TMB11	348		1	0	0	0		NoHits
Chr1	JESPR56a	255		1	0	0	0		NoHits
Chr1	CIR18	189		1	0	0	0		NoHits
Chr1	MGHES10	134		1	0	0	0		NoHits
Chr1	JESPR240b	298		1	0	0	0		NoHits
Chr1	BNL2921	451		1	0	0	0		NoHits
Chr1	DPL0490	594		1	0	0	0		NoHits
Chr1	BNL3888	400		1	0	0	0		NoHits
Chr1	Gh336	364		1	0	0	0		NoHits
Chr1	BNL3580	462		1	0	0	0		NoHits
Chr1	JESPR63	388		1	0	0	0		NoHits
Chr1	NAU4073b	639		1	0	0	0		NoHits
Chr1	HAU2102	1331		1	0	0	0		NoHits
Chr1	HAU076b	605		1	0	0	0		NoHits
Chr1	NAU2095	1070		1	0	0	0		NoHits
Chr1	MGHES37	210		1	0	0	0		NoHits
Chr1	HAU076a	605		1	0	0	0		NoHits
Chr1	HAU3053	645		1	0	0	0		NoHits
Chr1	CIR110b	161		1	0	0	0		NoHits
Chr2	NAU3535	751		1	0	0	0		NoHits
Chr2	BNL2877	542		1	0	0	0		NoHits
Chr2	TMB1738	641		1	0	0	0		NoHits
Chr2	CIR381	753		1	0	0	0		NoHits
Chr2	BNL1434	372		1	0	0	0		NoHits
Chr2	BNL4060	125		1	0	0	0		NoHits
Chr2	BNL3547	125		1	0	0	0		NoHits
Chr2	BNL3512	125		1	0	0	0		NoHits
Chr2	BNL1897	214		1	0	0	0		NoHits
Chr2	NAU5134	925		1	0	0	0		NoHits
Chr2	Gh669	653		1	0	0	0		NoHits
Chr2	HAU2917a	1006		1	0	0	0		NoHits
Chr2	DPL0674	684		1	0	0	0		NoHits
Chr2	JESPR93	255		1	0	0	0		NoHits
Chr2	CIR401b	166		1	0	0	0		NoHits
Chr2	HAU2923	1279		1	0	0	0		NoHits
Chr2	HAU2154	606		1	0	0	0		NoHits
Chr2	JESPR101	255		1	0	0	0		NoHits
Chr2	BNL3590	374		1	0	0	0		NoHits
Chr2	BNL3971	362		1	0	0	0		NoHits
Chr2	Gh198	649		1	0	0	0		NoHits
Chr2	MUSS073	445		1	0	0	0		NoHits
Chr2	BNL3292	470		1	0	0	0		NoHits
Chr2	MUSB915	825		1	0	0	0		NoHits
Chr2	HAU2690	409		1	0	0	0		NoHits
Chr2	JESPR304	415		1	0	0	0		NoHits
Chr2	CIR376	214		1	0	0	0		NoHits
Chr3	CIR263	292		1	0	0	0		NoHits
Chr3	CIR30	290		1	0	0	0		NoHits
Chr3	JESPR303	285		1	0	0	0		NoHits
Chr3	NAU5443b	452		1	0	0	0		NoHits
Chr3	TMB2826	666		1	0	0	0		NoHits
Chr3	BNL3441	715		1	0	0	0		NoHits
Chr3	BNL1379	412		1	0	0	0		NoHits
Chr3	TMB2069	572		1	0	0	0		NoHits
Chr3	BNL3398	910		1	0	0	0		NoHits
Chr3	MUSS172	649		1	0	0	0		NoHits
Chr3	Gh129	690		1	0	0	0		NoHits
Chr3	DPL0733	487		1	0	0	0		NoHits
Chr3	BNL226	281		1	0	0	0		NoHits
Chr3	BNL4017	382		1	0	0	0		NoHits
Chr3	HAU2588	462		1	0	0	0		NoHits
Chr3	Gh210	717		1	0	0	0		NoHits
Chr3	MGHES66	258		1	0	0	0		NoHits
Chr3	JESPR231	232		1	0	0	0		NoHits
Chr3	JESPR107	428		1	0	0	0		NoHits
Chr3	CIR228	246		1	0	0	0		NoHits
Chr3	CIR202	283		1	0	0	0		NoHits
Chr3	HAU0883a	314		1	0	0	0		NoHits
Chr3	CIR133	347		1	0	0	0		NoHits
Chr4	HAU036	286		1	0	0	0		NoHits
Chr4	DPL0451	787		1	0	0	0		NoHits
Chr4	JESPR223	240		1	0	0	0		NoHits
Chr4	Gh117	475		1	0	0	0		NoHits
Chr4	MUSB1050a	740		1	0	0	0		NoHits
Chr4	DPL0667	524		1	0	0	0		NoHits
Chr4	BNL3988	236		1	0	0	0		NoHits
Chr4	HAU3371	390		1	0	0	0		NoHits
Chr4	Gh209	333		1	0	0	0		NoHits
Chr4	BNL3994	555		1	0	0	0		NoHits
Chr4	DPL0196	718		1	0	0	0		NoHits
Chr4	Gh124	754		1	0	0	0		NoHits
Chr4	BNL4047	483		1	0	0	0		NoHits
Chr4	Gh107	728		1	0	0	0		NoHits
Chr4	BNL2821b	581		1	0	0	0		NoHits
Chr4	BNL3089	322		1	0	0	0		NoHits
Chr4	CIR223	300		1	0	0	0		NoHits
Chr5	TMB478	419		1	0	0	0		NoHits
Chr5	CIR224	185		1	0	0	0		NoHits
Chr5	NAU1137	451		1	0	0	0		NoHits
Chr5	TMB1418	536		1	0	0	0		NoHits
Chr5	NAU1372b	848		1	0	0	0		NoHits
Chr5	NAU1372c	848		1	0	0	0		NoHits
Chr5	BNL3029	504		1	0	0	0		NoHits
Chr5	NAU3650a	866		1	0	0	0		NoHits
Chr5	BNL3492b	565		1	0	0	0		NoHits
Chr5	CIR373	454		1	0	0	0		NoHits
Chr5	NAU2800a	248		1	0	0	0		NoHits
Chr5	TMB193	206		1	0	0	0		NoHits
Chr5	CIR401a	166		1	0	0	0		NoHits
Chr5	JESPR197	168		1	0	0	0		NoHits
Chr5	NAU5417	540		1	0	0	0		NoHits
Chr5	NAU3001b	655		1	0	0	0		NoHits
Chr5	BNL3992	625		1	0	0	0		NoHits
Chr5	CIR253	380		1	0	0	0		NoHits
Chr5	Gh206	559		1	0	0	0		NoHits
Chr5	CIR185	189		1	0	0	0		NoHits
Chr5	CM65	385		1	0	0	0		NoHits
Chr5	JESPR50	255		1	0	0	0		NoHits
Chr5	BNL2732	486		1	0	0	0		NoHits
Chr5	Gh422	324		1	0	0	0		NoHits
Chr5	CIR301	431		1	0	0	0		NoHits
Chr5	NAU5046a	655		1	0	0	0		NoHits
Chr5	DPL0637	699		1	0	0	0		NoHits
Chr5	DPL0837	756		1	0	0	0		NoHits
Chr5	Gh262	602		1	0	0	0		NoHits
Chr6	STV106	808		1	0	0	0		NoHits
Chr6	JESPR119	543		1	0	0	0		NoHits
Chr6	DPL0328	677		1	0	0	0		NoHits
Chr6	Gh39	468		1	0	0	0		NoHits
Chr6	DPL0588	577		1	0	0	0		NoHits
Chr6	Gh32	468		1	0	0	0		NoHits
Chr6	Gh100b	760		1	0	0	0		NoHits
Chr6	DPL0238	782		1	0	0	0		NoHits
Chr6	TMB1530	460		1	0	0	0		NoHits
Chr6	JESPR273	607		1	0	0	0		NoHits
Chr6	DPL0847	576		1	0	0	0		NoHits
Chr6	DPL0080	536		1	0	0	0		NoHits
Chr6	Gh82b	670		1	0	0	0		NoHits
Chr6	DPL0153	669		1	0	0	0		NoHits
Chr6	CIR233	280		1	0	0	0		NoHits
Chr6	JESPR247	434		1	0	0	0		NoHits
Chr6	BNL1064	240		1	0	0	0		NoHits
Chr6	MUSB1164	644		1	0	0	0		NoHits
Chr6	MUSB1064	783		1	0	0	0		NoHits
Chr6	TMB2958	621		1	0	0	0		NoHits
Chr6	JESPR194	396		1	0	0	0		NoHits
Chr6	BNL3650	341		1	0	0	0		NoHits
Chr6	NAU4946	528		1	0	0	0		NoHits
Chr6	BNL2884	351		1	0	0	0		NoHits
Chr6	DPL0665a	674		1	0	0	0		NoHits
Chr6	TMB1922	426		1	0	0	0		NoHits
Chr6	Gh185	457		1	0	0	0		NoHits
Chr6	CIR128	180		1	0	0	0		NoHits
Chr6	Gh513	441		1	0	0	0		NoHits
Chr6	NAU3427	658		1	0	0	0		NoHits
Chr7	DPL0186	686		1	0	0	0		NoHits
Chr7	MGHES58	228		1	0	0	0		NoHits
Chr7	NAU2685	766		1	0	0	0		NoHits
Chr7	DPL0136	356		1	0	0	0		NoHits
Chr7	BNL1597	426		1	0	0	0		NoHits
Chr7	MGHES75	199		1	0	0	0		NoHits
Chr7	CIR169	274		1	0	0	0		NoHits
Chr7	NAU2772	851		1	0	0	0		NoHits
Chr7	STV085	1019		1	0	0	0		NoHits
Chr7	Gh55e	552		1	0	0	0		NoHits
Chr7	TMB2844	544		1	0	0	0		NoHits
Chr7	DPL0292	623		1	0	0	0		NoHits
Chr7	TMB1618	641		1	0	0	0		NoHits
Chr7	Gh548b	445		1	0	0	0		NoHits
Chr7	BNL3415	564		1	0	0	0		NoHits
Chr7	CIR141	373		1	0	0	0		NoHits
Chr7	CM60	287		1	0	0	0		NoHits
Chr7	BNL3871	633		1	0	0	0		NoHits
Chr7	TMB46	411		1	0	0	0		NoHits
Chr7	CM66b	221		1	0	0	0		NoHits
Chr7	CM66a	221		1	0	0	0		NoHits
Chr7	TMB2944	764		1	0	0	0		NoHits
Chr7	DPL0652	572		1	0	0	0		NoHits
Chr7	DPL0403	682		1	0	0	0		NoHits
Chr7	CIR262	203		1	0	0	0		NoHits
Chr7	Gh506	671		1	0	0	0		NoHits
Chr7	Gh527	420		1	0	0	0		NoHits
Chr7	NAU3180a	828		1	0	0	0		NoHits
Chr7	MUSB1081	1101		1	0	0	0		NoHits
Chr7	Gh548a	445		1	0	0	0		NoHits
Chr8	CIR244	302		1	0	0	0		NoHits
Chr8	MUSB812	622		1	0	0	0		NoHits
Chr8	JESPR232	334		1	0	0	0		NoHits
Chr8	NAU5368	524		1	0	0	0		NoHits
Chr8	BNL2772	594		1	0	0	0		NoHits
Chr8	NAU2407	550		1	0	0	0		NoHits
Chr8	NAU5129	768		1	0	0	0		NoHits
Chr8	NAU5357	524		1	0	0	0		NoHits
Chr8	JESPR66	255		1	0	0	0		NoHits
Chr8	TMB2899	610		1	0	0	0		NoHits
Chr8	CIR237	187		1	0	0	0		NoHits
Chr8	HAU0333	239		1	0	0	0		NoHits
Chr8	BNL3255	587		1	0	0	0		NoHits
Chr8	TMB834b	455		1	0	0	0		NoHits
Chr8	NAU3605b	806		1	0	0	0		NoHits
Chr8	HAU3211	620		1	0	0	0		NoHits
Chr8	JESPR46	539		1	0	0	0		NoHits
Chr8	TMB1675	680		1	0	0	0		NoHits
Chr8	DPL0176	540		1	0	0	0		NoHits
Chr8	HAU2640b	679		1	0	0	0		NoHits
Chr8	CIR278	409		1	0	0	0		NoHits
Chr8	Gh390	773		1	0	0	0		NoHits
Chr8	Gh634	810		1	0	0	0		NoHits
Chr8	MUSB818b	1033		1	0	0	0		NoHits
Chr8	Gh532	706		1	0	0	0		NoHits
Chr8	CIR209	233		1	0	0	0		NoHits
Chr8	BNL3792	522		1	0	0	0		NoHits
Chr8	BNL387	319		1	0	0	0		NoHits
Chr8	BNL1017	252		1	0	0	0		NoHits
Chr8	DPL0030	806		1	0	0	0		NoHits
Chr8	TMB29b	444		1	0	0	0		NoHits
Chr8	TMB1717	489		1	0	0	0		NoHits
Chr8	NAU3769	823		1	0	0	0		NoHits
Chr8	JESPR230	572		1	0	0	0		NoHits
Chr9	Gh486b	529		1	0	0	0		NoHits
Chr9	Gh499b	526		1	0	0	0		NoHits
Chr9	DPL0679	688		1	0	0	0		NoHits
Chr9	DPL0618	731		1	0	0	0		NoHits
Chr9	DPL0659	461		1	0	0	0		NoHits
Chr9	DPL0854	761		1	0	0	0		NoHits
Chr9	Gh98	665		1	0	0	0		NoHits
Chr9	BNL1162	329		1	0	0	0		NoHits
Chr9	MUSB907	364		1	0	0	0		NoHits
Chr9	Gh27	436		1	0	0	0		NoHits
Chr9	Gh111b	532		1	0	0	0		NoHits
Chr9	Gh112b	526		1	0	0	0		NoHits
Chr9	Gh584	526		1	0	0	0		NoHits
Chr9	TMB2920	728		1	0	0	0		NoHits
Chr9	BNL3779	499		1	0	0	0		NoHits
Chr9	BNL3031	454		1	0	0	0		NoHits
Chr9	BNL1672b	454		1	0	0	0		NoHits
Chr9	MUSB818a	1033		1	0	0	0		NoHits
Chr9	BNL3410b	399		1	0	0	0		NoHits
Chr9	Gh118	643		1	0	0	0		NoHits
Chr9	NAU3967b	648		1	0	0	0		NoHits
Chr9	Gh495	597		1	0	0	0		NoHits
Chr9	TMB2551	719		1	0	0	0		NoHits
Chr9	JESPR248	168		1	0	0	0		NoHits
Chr9	MGHES73	212		1	0	0	0		NoHits
Chr9	MGHES70	197		1	0	0	0		NoHits
Chr9	JESPR208	234		1	0	0	0		NoHits
Chr9	CM71	254		1	0	0	0		NoHits
Chr9	BNL1414	265		1	0	0	0		NoHits
Chr9	BNL1030	340		1	0	0	0		NoHits
Chr9	JESPR290	453		1	0	0	0		NoHits
Chr9	BNL4028	483		1	0	0	0		NoHits
Chr9	BNL2590	401		1	0	0	0		NoHits
Chr9	HAU1683	405		1	0	0	0		NoHits
Chr9	BNL4099	471		1	0	0	0		NoHits
Chr9	Gh416	388		1	0	0	0		NoHits
Chr9	Gh662	610		1	0	0	0		NoHits
Chr16	NAU3180b	828		1	0	0	0		NoHits
Chr16	BNL1604	314		1	0	0	0		NoHits
Chr16	BNL2734b	387		1	0	0	0		NoHits
Chr16	TMB180	774		1	0	0	0		NoHits
Chr16	JESPR297	638		1	0	0	0		NoHits
Chr16	Gh73	707		1	0	0	0		NoHits
Chr16	DPL0168	689		1	0	0	0		NoHits
Chr16	Gh2	582		1	0	0	0		NoHits
Chr16	BNL3500	217		1	0	0	0		NoHits
Chr16	HAU137	672		1	0	0	0		NoHits
Chr16	JESPR237	353		1	0	0	0		NoHits
Chr16	Gh55b	552		1	0	0	0		NoHits
Chr16	Gh684	738		1	0	0	0		NoHits
Chr16	JESPR128	328		1	0	0	0		NoHits
Chr16	Gh55d	552		1	0	0	0		NoHits
Chr16	BNL580	380		1	0	0	0		NoHits
Chr16	JESPR102	251		1	0	0	0		NoHits
Chr16	BNL2734a	387		1	0	0	0		NoHits
Chr16	BNL3008	326		1	0	0	0		NoHits
Chr16	DPL0511	613		1	0	0	0		NoHits
Chr16	CIR107	249		1	0	0	0		NoHits
Chr16	Gh56b	487		1	0	0	0		NoHits
Chr16	BNL3793	546		1	0	0	0		NoHits
Chr16	Gh345b	485		1	0	0	0		NoHits
Chr16	BNL2986	397		1	0	0	0		NoHits
Chr16	JESPR292	373		1	0	0	0		NoHits
Chr16	DPL0501	573		1	0	0	0		NoHits
Chr16	HAU120	366		1	0	0	0		NoHits
Chr16	CIR175	234		1	0	0	0		NoHits
Chr16	TMB1706	247		1	0	0	0		NoHits
Chr16	NAU3486	692		1	0	0	0		NoHits
Chr17	TMB1540	399		1	0	0	0		NoHits
Chr17	NAU2691	833		1	0	0	0		NoHits
Chr17	BNL3371	505		1	0	0	0		NoHits
Chr17	HAU197	361		1	0	0	0		NoHits
Chr17	HAU195	358		1	0	0	0		NoHits
Chr17	Gh71b	669		1	0	0	0		NoHits
Chr17	JESPR195	450		1	0	0	0		NoHits
Chr17	BNL3460	322		1	0	0	0		NoHits
Chr17	NAU5443a	452		1	0	0	0		NoHits
Chr17	TMB2081	681		1	0	0	0		NoHits
Chr17	TMB2939	714		1	0	0	0		NoHits
Chr17	TMB349	721		1	0	0	0		NoHits
Chr17	CIR38	165		1	0	0	0		NoHits
Chr17	BNL2471	240		1	0	0	0		NoHits
Chr17	DPL0058	691		1	0	0	0		NoHits
Chr17	BNL4003	283		1	0	0	0		NoHits
Chr17	CIR375	432		1	0	0	0		NoHits
Chr18	NAU2980a	761		1	0	0	0		NoHits
Chr18	JESPR246	338		1	0	0	0		NoHits
Chr18	HAU0209	523		1	0	0	0		NoHits
Chr18	NAU3161b	280		1	0	0	0		NoHits
Chr18	TMB2295	469		1	0	0	0		NoHits
Chr18	JESPR178	409		1	0	0	0		NoHits
Chr18	Gh55a	552		1	0	0	0		NoHits
Chr18	TMB834a	455		1	0	0	0		NoHits
Chr18	BNL569b	228		1	0	0	0		NoHits
Chr18	TMB29a	444		1	0	0	0		NoHits
Chr18	BNL3479	404		1	0	0	0		NoHits
Chr18	BNL3280	463		1	0	0	0		NoHits
Chr18	DPL0049	639		1	0	0	0		NoHits
Chr18	BNL3445	244		1	0	0	0		NoHits
Chr18	JESPR153	465		1	0	0	0		NoHits
Chr18	HAU3061	429		1	0	0	0		NoHits
Chr18	BNL1079	289		1	0	0	0		NoHits
Chr18	NAU3534	743		1	0	0	0		NoHits
Chr18	BNL1721	241		1	0	0	0		NoHits
Chr18	CM63	367		1	0	0	0		NoHits
Chr18	BNL4079	494		1	0	0	0		NoHits
Chr18	BNL2652	282		1	0	0	0		NoHits
Chr18	Gh443b	714		1	0	0	0		NoHits
Chr18	CIR20a	174		1	0	0	0		NoHits
Chr18	NAU3816	806		1	0	0	0		NoHits
Chr18	HAU083	622		1	0	0	0		NoHits
Chr18	MUSB685a	911		1	0	0	0		NoHits
Chr18	BNL2544	546		1	0	0	0		NoHits
Chr18	BNL193	294		1	0	0	0		NoHits
Chr18	NAU3943	671		1	0	0	0		NoHits
Chr19	NAU3095	719		1	0	0	0		NoHits
Chr19	BNL2821a	581		1	0	0	0		NoHits
Chr19	CM3	296		1	0	0	0		NoHits
Chr19	CM51	308		1	0	0	0		NoHits
Chr19	BNL3347	485		1	0	0	0		NoHits
Chr19	BNL1671	236		1	0	0	0		NoHits
Chr19	Gh447	576		1	0	0	0		NoHits
Chr19	JESPR1	479		1	0	0	0		NoHits
Chr19	Gh354	362		1	0	0	0		NoHits
Chr19	TMB2527	565		1	0	0	0		NoHits
Chr19	JESPR204	322		1	0	0	0		NoHits
Chr19	NAU2274	383		1	0	0	0		NoHits
Chr19	NAU5489	691		1	0	0	0		NoHits
Chr19	BNL1878	329		1	0	0	0		NoHits
Chr19	TMB131	479		1	0	0	0		NoHits
Chr19	BNL2656	280		1	0	0	0		NoHits
Chr19	NAU3001a	655		1	0	0	0		NoHits
Chr19	HAU3366	174		1	0	0	0		NoHits
Chr19	BNL390	288		1	0	0	0		NoHits
Chr19	JESPR134	412		1	0	0	0		NoHits
Chr19	DPL0309	511		1	0	0	0		NoHits
Chr19	HAU3238	467		1	0	0	0		NoHits
Chr19	NAU3664	746		1	0	0	0		NoHits
Chr19	NAU2980b	761		1	0	0	0		NoHits
Chr19	BNL4096	328		1	0	0	0		NoHits
Chr19	MGHES30a	165		1	0	0	0		NoHits
Chr19	NAU2800b	248		1	0	0	0		NoHits
Chr19	BNL3811	364		1	0	0	0		NoHits
Chr19	DPL0898	853		1	0	0	0		NoHits
Chr19	BNL3903	567		1	0	0	0		NoHits
Chr19	CIR139	215		1	0	0	0		NoHits
Chr19	BNL3569	623		1	0	0	0		NoHits
Chr19	BNL852	312		1	0	0	0		NoHits
Chr19	NAU3650b	866		1	0	0	0		NoHits
Chr19	NAU3217	815		1	0	0	0		NoHits
Chr19	MGHES21	220		1	0	0	0		NoHits
Chr19	BNL3492a	565		1	0	0	0		NoHits
Chr19	BNL285	300		1	0	0	0		NoHits
Chr19	NAU1372a	848		1	0	0	0		NoHits
Chr19	Gh229	629		1	0	0	0		NoHits
Chr19	BNL1611	274		1	0	0	0		NoHits
Chr19	JESPR53	255		1	0	0	0		NoHits
Chr19	DPL0169	303		1	0	0	0		NoHits
Chr19	Gh71a	669		1	0	0	0		NoHits
Chr19	CIR212	221		1	0	0	0		NoHits
Chr19	Gh459	668		1	0	0	0		NoHits
Chr19	HAU3214	673		1	0	0	0		NoHits
Chr19	BNL2715	513		1	0	0	0		NoHits
Chr19	BNL3452	566		1	0	0	0		NoHits
Chr19	DPL0140	622		1	0	0	0		NoHits
Chr19	TMB835	570		1	0	0	0		NoHits
Chr19	Gh182	535		1	0	0	0		NoHits
Chr19	HAU139	452		1	0	0	0		NoHits
Chr19	JESPR122	379		1	0	0	0		NoHits
Chr10	Gh58	730		1	0	0	0		NoHits
Chr10	Gh283	775		1	0	0	0		NoHits
Chr10	CIR166	365		1	0	0	0		NoHits
Chr10	NAU3262	657		1	0	0	0		NoHits
Chr10	Gh199	615		1	0	0	0		NoHits
Chr10	BNL3790	515		1	0	0	0		NoHits
Chr10	HAU0230b	939		1	0	0	0		NoHits
Chr10	TMB307	380		1	0	0	0		NoHits
Chr10	BNL2705	488		1	0	0	0		NoHits
Chr10	BNL2872	312		1	0	0	0		NoHits
Chr10	TMB858	620		1	0	0	0		NoHits
Chr10	BNL3895	369		1	0	0	0		NoHits
Chr10	DPL0431	723		1	0	0	0		NoHits
Chr10	Gh236b	544		1	0	0	0		NoHits
Chr10	Gh573b	704		1	0	0	0		NoHits
Chr10	CIR171	301		1	0	0	0		NoHits
Chr10	BNL1665	416		1	0	0	0		NoHits
Chr10	CIR400	202		1	0	0	0		NoHits
Chr10	BNL4016	478		1	0	0	0		NoHits
Chr10	TMB1806	654		1	0	0	0		NoHits
Chr10	JESPR56b	255		1	0	0	0		NoHits
Chr10	BNL256	284		1	0	0	0		NoHits
Chr10	MGHES27	275		1	0	0	0		NoHits
Chr10	Gh645	482		1	0	0	0		NoHits
Chr10	Gh379	582		1	0	0	0		NoHits
Chr10	DPL0317	295		1	0	0	0		NoHits
Chr10	NAU3474	861		1	0	0	0		NoHits
Chr11	Gh561b	329		1	0	0	0		NoHits
Chr11	CM140a	486		1	0	0	0		NoHits
Chr11	BNL1231	289		1	0	0	0		NoHits
Chr11	NAU5428b	503		1	0	0	0		NoHits
Chr11	DPL0209	592		1	0	0	0		NoHits
Chr11	NAU5505	518		1	0	0	0		NoHits
Chr11	BNL836	398		1	0	0	0		NoHits
Chr11	NAU3806	252		1	0	0	0		NoHits
Chr11	NAU5480	437		1	0	0	0		NoHits
Chr11	NAU4962	900		1	0	0	0		NoHits
Chr11	Gh300	240		1	0	0	0		NoHits
Chr11	JESPR296	450		1	0	0	0		NoHits
Chr11	DPL0270	653		1	0	0	0		NoHits
Chr11	DPL0325	814		1	0	0	0		NoHits
Chr11	BNL1408	412		1	0	0	0		NoHits
Chr11	BNL3592	482		1	0	0	0		NoHits
Chr11	JESPR244	416		1	0	0	0		NoHits
Chr11	Gh498a	716		1	0	0	0		NoHits
Chr11	MGHES74	200		1	0	0	0		NoHits
Chr11	TMB1786	646		1	0	0	0		NoHits
Chr11	Gh316	488		1	0	0	0		NoHits
Chr11	BNL2805	452		1	0	0	0		NoHits
Chr11	BNL625	289		1	0	0	0		NoHits
Chr11	JESPR245	374		1	0	0	0		NoHits
Chr11	BNL4094	366		1	0	0	0		NoHits
Chr11	Gh369	377		1	0	0	0		NoHits
Chr11	Gh329	718		1	0	0	0		NoHits
Chr11	CIR399	114		1	0	0	0		NoHits
Chr11	NAU3784	670		1	0	0	0		NoHits
Chr11	DPL0675	715		1	0	0	0		NoHits
Chr11	BNL1151	352		1	0	0	0		NoHits
Chr11	BNL3431	649		1	0	0	0		NoHits
Chr11	JESPR135	270		1	0	0	0		NoHits
Chr11	BNL1404	245		1	0	0	0		NoHits
Chr11	TMB2803	623		1	0	0	0		NoHits
Chr11	BNL3147a	444		1	0	0	0		NoHits
Chr11	BNL2589	471		1	0	0	0		NoHits
Chr11	BNL3442	428		1	0	0	0		NoHits
Chr11	STV176	284		1	0	0	0		NoHits
Chr11	TMB1980	275		1	0	0	0		NoHits
Chr11	DPL0715a	565		1	0	0	0		NoHits
Chr11	DPL0570	619		1	0	0	0		NoHits
Chr12	DPL0469	682		1	0	0	0		NoHits
Chr12	Gh568a	499		1	0	0	0		NoHits
Chr12	BNL2621	550		1	0	0	0		NoHits
Chr12	BNL2768	265		1	0	0	0		NoHits
Chr12	JESPR270	158		1	0	0	0		NoHits
Chr12	CM50	273		1	0	0	0		NoHits
Chr12	MUSS26	460		1	0	0	0		NoHits
Chr12	BNL3599	526		1	0	0	0		NoHits
Chr12	BNL3867	485		1	0	0	0		NoHits
Chr12	BNL2967	521		1	0	0	0		NoHits
Chr12	BNL3835	420		1	0	0	0		NoHits
Chr12	DPL0601	880		1	0	0	0		NoHits
Chr12	HAU2663b	903		1	0	0	0		NoHits
Chr12	Gh55f	552		1	0	0	0		NoHits
Chr12	Gh312	807		1	0	0	0		NoHits
Chr12	Gh188	828		1	0	0	0		NoHits
Chr12	BNL391	466		1	0	0	0		NoHits
Chr12	BNL1673	295		1	0	0	0		NoHits
Chr12	HAU3165b	629		1	0	0	0		NoHits
Chr12	BNL2709	390		1	0	0	0		NoHits
Chr12	BNL3865	444		1	0	0	0		NoHits
Chr12	JESPR121	329		1	0	0	0		NoHits
Chr12	HAU153	514		1	0	0	0		NoHits
Chr12	HAU154	514		1	0	0	0		NoHits
Chr12	CIR81	289		1	0	0	0		NoHits
Chr12	CIR293	455		1	0	0	0		NoHits
Chr12	CM85	277		1	0	0	0		NoHits
Chr12	CM68b	276		1	0	0	0		NoHits
Chr12	MGHES31	202		1	0	0	0		NoHits
Chr12	BNL598	313		1	0	0	0		NoHits
Chr12	STV130	326		1	0	0	0		NoHits
Chr12	CIR362	356		1	0	0	0		NoHits
Chr12	BNL4059	622		1	0	0	0		NoHits
Chr12	JESPR300	294		1	0	0	0		NoHits
Chr13	MGHES48	251		1	0	0	0		NoHits
Chr13	HAU3035	1289		1	0	0	0		NoHits
Chr13	BNL4061	465		1	0	0	0		NoHits
Chr13	NAU3540a	458		1	0	0	0		NoHits
Chr13	CIR40	614		1	0	0	0		NoHits
Chr13	TMB2904	555		1	0	0	0		NoHits
Chr13	BNL569a	228		1	0	0	0		NoHits
Chr13	Gh501b	587		1	0	0	0		NoHits
Chr13	TMB820	684		1	0	0	0		NoHits
Chr13	BNL4064	565		1	0	0	0		NoHits
Chr13	Gh592	605		1	0	0	0		NoHits
Chr13	Gh34	605		1	0	0	0		NoHits
Chr13	BNL4029	402		1	0	0	0		NoHits
Chr13	NAU3570	615		1	0	0	0		NoHits
Chr13	MUSB972	621		1	0	0	0		NoHits
Chr13	Gh215b	820		1	0	0	0		NoHits
Chr13	BNL2449	642		1	0	0	0		NoHits
Chr13	JESPR201	404		1	0	0	0		NoHits
Chr13	BNL1438	231		1	0	0	0		NoHits
Chr13	JESPR186	562		1	0	0	0		NoHits
Chr13	BNL4007	296		1	0	0	0		NoHits
Chr13	CIR406	144		1	0	0	0		NoHits
Chr13	CM118	341		1	0	0	0		NoHits
Chr13	Gh92	642		1	0	0	0		NoHits
Chr13	Gh678	642		1	0	0	0		NoHits
Chr13	TMB2108	615		1	0	0	0		NoHits
Chr13	CIR20b	174		1	0	0	0		NoHits
Chr13	TMB635	191		1	0	0	0		NoHits
Chr13	Gh55c	552		1	0	0	0		NoHits
Chr13	Gh697	543		1	0	0	0		NoHits
Chr13	CIR054	206		1	0	0	0		NoHits
Chr13	BNL409	310		1	0	0	0		NoHits
Chr13	HAU2901	415		1	0	0	0		NoHits
Chr14	BNL3034	187		1	0	0	0		NoHits
Chr14	NAU3242	737		1	0	0	0		NoHits
Chr14	TMB921	720		1	0	0	0		NoHits
Chr14	TMB1687	337		1	0	0	0		NoHits
Chr14	BNL2882	586		1	0	0	0		NoHits
Chr14	JESPR161	538		1	0	0	0		NoHits
Chr14	Gh462	398		1	0	0	0		NoHits
Chr14	CIR181	221		1	0	0	0		NoHits
Chr14	NAU2155	550		1	0	0	0		NoHits
Chr14	BNL3443	353		1	0	0	0		NoHits
Chr14	NAU3312	639		1	0	0	0		NoHits
Chr14	TMB1393	519		1	0	0	0		NoHits
Chr14	Gh51	709		1	0	0	0		NoHits
Chr14	HAU2917b	1006		1	0	0	0		NoHits
Chr14	DPL0871	738		1	0	0	0		NoHits
Chr14	HAU133	857		1	0	0	0		NoHits
Chr14	HAU0883b	314		1	0	0	0		NoHits
Chr14	TMB71	608		1	0	0	0		NoHits
Chr14	NAU3733	720		1	0	0	0		NoHits
Chr14	JESPR156	670		1	0	0	0		NoHits
Chr15	CIR110a	161		1	0	0	0		NoHits
Chr15	NAU4073a	639		1	0	0	0		NoHits
Chr15	CIR158	379		1	0	0	0		NoHits
Chr15	Gh350a	640		1	0	0	0		NoHits
Chr15	Gh466	640		1	0	0	0		NoHits
Chr15	NAU5235	785		1	0	0	0		NoHits
Chr15	Gh649b	801		1	0	0	0		NoHits
Chr15	BNL1350b	338		1	0	0	0		NoHits
Chr15	DPL0264	655		1	0	0	0		NoHits
Chr15	JESPR240a	298		1	0	0	0		NoHits
Chr15	BNL3902	480		1	0	0	0		NoHits
Chr15	MUSS12	144		1	0	0	0		NoHits
Chr15	DPL0615	827		1	0	0	0		NoHits
Chr15	BNL4082	543		1	0	0	0		NoHits
Chr15	BNL2646b	722		1	0	0	0		NoHits
Chr15	BNL1666	286		1	0	0	0		NoHits
Chr15	DPL0300	402		1	0	0	0		NoHits
Chr15	JESPR298	337		1	0	0	0		NoHits
Chr15	JESPR180	529		1	0	0	0		NoHits
Chr15	MGhES59	161		1	0	0	0		NoHits
Chr15	BNL2700	568		1	0	0	0		NoHits
Chr15	TMB1633	722		1	0	0	0		NoHits
Chr15	CIR307	262		1	0	0	0		NoHits
Chr15	JESPR205	579		1	0	0	0		NoHits
Chr15	BNL2920	217		1	0	0	0		NoHits
Chr15	NAU2437	550		1	0	0	0		NoHits
Chr15	BNL2440	397		1	0	0	0		NoHits
Chr15	Gh565	535		1	0	0	0		NoHits
Chr20	STV117	682		1	0	0	0		NoHits
Chr20	HAU3101	840		1	0	0	0		NoHits
Chr20	BNL1145	397		1	0	0	0		NoHits
Chr20	BNL2570	520		1	0	0	0		NoHits
Chr20	JESPR261	193		1	0	0	0		NoHits
Chr20	CIR121	230		1	0	0	0		NoHits
Chr20	BNL3948	431		1	0	0	0		NoHits
Chr20	Gh511	696		1	0	0	0		NoHits
Chr20	Gh236a	544		1	0	0	0		NoHits
Chr20	DPL0135	781		1	0	0	0		NoHits
Chr20	BNL3660	494		1	0	0	0		NoHits
Chr20	BNL946	475		1	0	0	0		NoHits
Chr20	JESPR171	380		1	0	0	0		NoHits
Chr20	Gh119	794		1	0	0	0		NoHits
Chr20	BNL3993	381		1	0	0	0		NoHits
Chr20	TMB1838	337		1	0	0	0		NoHits
Chr20	CIR63	266		1	0	0	0		NoHits
Chr20	HAU3385	186		1	0	0	0		NoHits
Chr20	TMB987	733		1	0	0	0		NoHits
Chr20	NAU3404	648		1	0	0	0		NoHits
Chr20	BNL119	347		1	0	0	0		NoHits
Chr20	HAU0230a	939		1	0	0	0		NoHits
Chr20	BNL169	289		1	0	0	0		NoHits
Chr20	BNL4035	578		1	0	0	0		NoHits
Chr20	JESPR235	316		1	0	0	0		NoHits
Chr20	CIR043	516		1	0	0	0		NoHits
Chr20	Gh48	487		1	0	0	0		NoHits
Chr20	DPL0442	620		1	0	0	0		NoHits
Chr20	TMB272	415		1	0	0	0		NoHits
Chr20	Gh428	535		1	0	0	0		NoHits
Chr20	Gh110	645		1	0	0	0		NoHits
Chr20	BNL2553	472		1	0	0	0		NoHits
Chr20	MUSB1048	478		1	0	0	0		NoHits
Chr20	Gh277	647		1	0	0	0		NoHits
Chr21	TMB1493	454		1	0	0	0		NoHits
Chr21	MUSB1197	439		1	0	0	0		NoHits
Chr21	CIR013	264		1	0	0	0		NoHits
Chr21	DPL0062	562		1	0	0	0		NoHits
Chr21	BNL3147b	444		1	0	0	0		NoHits
Chr21	BNL3935	566		1	0	0	0		NoHits
Chr21	BNL3171	501		1	0	0	0		NoHits
Chr21	Gh523	834		1	0	0	0		NoHits
Chr21	CIR385	272		1	0	0	0		NoHits
Chr21	BNL1492	233		1	0	0	0		NoHits
Chr21	BNL2812	627		1	0	0	0		NoHits
Chr21	MUSB810	400		1	0	0	0		NoHits
Chr21	NAU4014	807		1	0	0	0		NoHits
Chr21	CM23	241		1	0	0	0		NoHits
Chr21	NAU5418	630		1	0	0	0		NoHits
Chr21	HAU3074	936		1	0	0	0		NoHits
Chr21	JESPR251	121		1	0	0	0		NoHits
Chr21	HAU3047a	765		1	0	0	0		NoHits
Chr21	MUSB953a	565		1	0	0	0		NoHits
Chr21	TMB1222	565		1	0	0	0		NoHits
Chr21	TMB1061	376		1	0	0	0		NoHits
Chr21	CIR68	291		1	0	0	0		NoHits
Chr21	TMB2931	634		1	0	0	0		NoHits
Chr21	Gh498b	716		1	0	0	0		NoHits
Chr21	TMB1276	507		1	0	0	0		NoHits
Chr21	MUSB953b	565		1	0	0	0		NoHits
Chr21	Gh133	644		1	0	0	0		NoHits
Chr21	TMB1871	664		1	0	0	0		NoHits
Chr21	MGHES16	205		1	0	0	0		NoHits
Chr21	Gh561a	329		1	0	0	0		NoHits
Chr21	CM140b	486		1	0	0	0		NoHits
Chr21	NAU5428c	503		1	0	0	0		NoHits
Chr21	NAU3806	252		1	0	0	0		NoHits
Chr21	DPL0475	567		1	0	0	0		NoHits
Chr21	BNL3402	449		1	0	0	0		NoHits
Chr21	NAU3415	510		1	0	0	0		NoHits
Chr22	TMB1648	331		1	0	0	0		NoHits
Chr22	Gh152	769		1	0	0	0		NoHits
Chr22	NAU5294	524		1	0	0	0		NoHits
Chr22	NAU2291	416		1	0	0	0		NoHits
Chr22	BNL4030	430		1	0	0	0		NoHits
Chr22	BNL4030	430		1	0	0	0		NoHits
Chr22	Gh330	819		1	0	0	0		NoHits
Chr22	BNL358	317		1	0	0	0		NoHits
Chr22	CIR36	206		1	0	0	0		NoHits
Chr22	CIR48	513		1	0	0	0		NoHits
Chr22	TMB1919	288		1	0	0	0		NoHits
Chr22	MUSB1050b	740		1	0	0	0		NoHits
Chr22	JESPR221	381		1	0	0	0		NoHits
Chr22	DPL0489	404		1	0	0	0		NoHits
Chr22	NAU3138	378		1	0	0	0		NoHits
Chr22	TMB120	353		1	0	0	0		NoHits
Chr22	BNL4015	515		1	0	0	0		NoHits
Chr22	BNL2609	524		1	0	0	0		NoHits
Chr22	BNL3881	422		1	0	0	0		NoHits
Chr22	Gh52	709		1	0	0	0		NoHits
Chr22	NAU5046c	655		1	0	0	0		NoHits
Chr22	Gh12	479		1	0	0	0		NoHits
Chr22	Gh200	506		1	0	0	0		NoHits
Chr22	BNL3945	422		1	0	0	0		NoHits
Chr22	BNL4092	500		1	0	0	0		NoHits
Chr22	Gh641	801		1	0	0	0		NoHits
Chr22	DPL0722	769		1	0	0	0		NoHits
Chr22	NAU2120	762		1	0	0	0		NoHits
Chr22	HAU3261	126		1	0	0	0		NoHits
Chr23	BNL686	385		1	0	0	0		NoHits
[truncated: 143 more rows]

## Sheet: summary
Chr	No Seq	Nohits	unknown	predicted	known
Chr1	3	24	3	13	27	70	70
Chr10	7	27	0	5	38	77	77
Chr11	6	42	2	20	56	126	126
Chr12	6	34	2	13	32	87	87
Chr13	6	33	2	9	36	86	86
Chr14	11	20	2	6	52	91	91
Chr15	3	28	1	11	62	105	105
Chr16	8	31	3	11	38	91	91
Chr17	8	17	4	6	29	64	64
Chr18	4	30	2	18	34	88	88
Chr19	11	54	1	14	54	134	134
Chr2	2	27	0	2	22	53	53
Chr20	12	34	1	9	40	96	96
Chr21	17	36	2	19	59	133	133
Chr22	5	29	0	17	27	78	78
Chr23	12	35	3	8	36	94	94
Chr24	4	42	6	21	32	105	105
Chr25	10	36	2	7	40	95	95
Chr26	6	30	2	20	41	99	99
Chr3	3	23	2	10	27	65	65
Chr4	3	17	1	8	24	53	53
Chr5	6	29	5	21	55	116	116
Chr6	8	30	1	4	35	78	78
Chr7	5	30	1	10	16	62	62
Chr8	5	34	4	14	29	86	86
Chr9	4	37	2	6	35	84	84
总计	175	809	54	302	976	2316	2316
