# Supplementary material for: Genome structure of cotton revealed by a genome-wide SSR genetic map constructed from a BC1 population between gossypium hirsutum and G. barbadense
Source: BMC Genomics. 2011 Jan 9;12:15. doi: 10.1186/1471-2164-12-15 (PMC3031231; doi:10.1186/1471-2164-12-15)
Supplement: Additional file 7 — Details of GO results. [file 1471-2164-12-15-S7.XLS]

## Sheet: Molecular function
frequent items marked by red; special items marked by green
GO Term	Chr01	Chr02	Chr03	Chr04	Chr05	Chr06	Chr07	Chr08	Chr09	Chr10	Chr11	Chr12	Chr13	Chr14	Chr15	Chr16	Chr17	Chr18	Chr19	Chr20	Chr21	Chr22	Chr23	Chr24	Chr25	Chr26	total
carbohydrate binding											1						2										3
chromatin binding	0	0	0	0	0	1	0	0	0	0	1	0	0	0	0	0	0	0	0	0	2	0	0	0	1	0	5
cofactor binding	3	0	0	0	0	0	0	1	2	0	5	2	1	1	0	1	1	0	2	1	6	0	2	0	0	4	32
enzyme activator activity	0	0	0	0	0	0	0	1	0	0	0	0	2	0	0	0	0	0	1	0	0	0	0	1	0	0	5
glutathione dehydrogenase (ascorbate) activity																1											1
GTPase regulator activity	0	0	0	0	0	0	0	1	0	0	0	0	2	0	0	0	0	0	1	0	0	0	0	2	0	0	6
hydrolase activity	2	2	0	3	9	2	4	6	4	3	8	4	5	5	1	8	6	2	4	2	10	6	4	3	2	6	111
ion binding	9	3	2	3	7	4	4	10	4	4	7	1	8	7	16	5	5	8	8	6	6	1	8	6	7	14	163
isomerase activity	0	0	0	1	0	0	0	0	0	0	1	0	0	0	1	1	0	0	0	1	1	1	0	1	0	3	11
kinase regulator activity								1			1																2
ligase activity	0	1	1	1	0	0	0	1	1	1	0	0	0	0	0	1	0	0	0	1	1	0	1	1	1	0	12
lyase activity	2	0	0	0	1	0	1	2	0	0	0	2	2	0	1	1	0	0	1	0	1	0	0	0	0	1	15
metal cluster binding					1												1										2
nucleic acid binding	7	3	7	6	14	8	3	4	4	8	12	8	4	7	7	10	6	9	8	10	13	10	3	6	8	5	190
nucleotide binding	8	2	8	2	5	2	2	7	3	3	6	6	2	5	3	5	1	2	8	4	9	1	3	4	3	12	116
oxidoreductase activity	4	0	0	2	4	1	2	3	2	0	4	1	0	4	1	2	5	0	2	3	5	1	1	0	0	2	49
oxygen binding	1																										1
peptide binding				1										1													2
peroxidase activity				1					1		1																3
protein binding	3	4	3	3	3	2	4	2	8	8	10	3	2	8	6	4	3	5	4	7	5	8	6	2	2	8	123
ribonucleoprotein binding					2																						2
RNA polymerase II transcription factor activity																1											1
signal transducer activity	0	1	8	0	1	0	0	0	0	2	0	3	1	2	0	2	0	0	2	2	0	0	1	2	0	4	31
structural constituent of cell wall									1							1							2				4
structural constituent of eye lens												1															1
structural constituent of ribosome	0	1	1	0	0	1	0	2	0	1	1	0	0	0	0	0	2	1	3	0	0	0	0	4	1	0	18
substrate-specific transporter activity	3	0	0	0	2	0	0	1	0	0	5	1	2	1	5	2	2	3	1	0	0	1	1	1	2	4	37
tetrapyrrole binding	1	1	0	0	0	0	0	0	0	0	0	1	2	1	0	0	1	1	0	0	1	0	0	0	0	0	9
transcription activator activity	1	0	0	0	0	0	0	1	0	0	0	0	0	0	1	1	0	0	0	0	0	0	0	0	0	0	4
transcription cofactor activity								1								1											2
transcription factor activity	2	2	2	2	0	1	1	0	0	3	5	4	2	3	3	5	1	1	3	3	3	6	0	2	3	1	58
transcription initiation factor activity																1											1
transferase activity	2	5	8	7	9	5	6	6	6	2	9	3	4	9	2	2	4	2	8	4	8	3	8	4	2	9	137
translation factor activity, nucleic acid binding	0	0	2	0	5	0	0	0	0	0	1	0	0	0	0	0	2	0	0	0	3	1	0	2	0	0	16
transmembrane transporter activity	3	0	0	0	3	2	0	1	0	0	5	1	1	1	5	1	2	3	2	0	0	1	0	1	2	3	37
transposase activity																							1				1
two-component response regulator activity										2										2						1	5
vitamin binding	1	1	0	0	0	0	0	1	2	0	3	2	1	1	0	1	0	0	0	0	1	0	2	0	0	4	20
total	52	26	42	32	66	29	27	52	38	37	86	43	41	56	52	57	44	37	58	46	75	40	43	42	34	81	1236

## Sheet: Biology process
frequent items marked by red; special items marked by green
GO Term	Chr01	Chr02	Chr03	Chr04	Chr05	Chr06	Chr07	Chr08	Chr09	Chr10	Chr11	Chr12	Chr13	Chr14	Chr15	Chr16	Chr17	Chr18	Chr19	Chr20	Chr21	Chr22	Chr23	Chr24	Chr25	Chr26	total
aging																			1								1
anatomical structure development	0	0	2	1	2	1	2	0	1	0	3	0	1	4	0	3	3	0	3	1	4	0	0	1	1	0	33
anatomical structure morphogenesis	0	0	2	1	2	1	1	0	1	0	2	0	1	0	0	2	3	0	1	1	4	0	0	1	1	0	24
anatomical structure organization	0	0	2	1	2	1	1	0	1	0	2	0	1	0	0	1	3	0	1	1	4	0	0	1	1	0	23
biosynthetic process	5	3	9	7	15	9	8	0	4	9	12	8	7	7	5	11	10	6	14	12	15	11	1	9	7	4	208
carbon utilization							1																				1
catabolic process	1	0	0	0	0	1	0	0	1	1	1	0	2	0	1	0	0	0	0	2	1	0	0	0	0	1	12
cell communication	0	1	2	2	3	0	2	0	1	3	0	3	3	2	0	0	0	1	6	3	0	0	2	2	3	3	42
cell cycle			6		1														1								8
cell cycle process			5																								5
cell development														1													1
cell division			5		1														1								7
cell growth														1													1
cell motility																1											1
cell motion																1								1			2
cell proliferation																1											1
cellular component assembly	0	0	0	1	2	0	1	0	0	0	0	0	1	0	0	1	0	0	0	0	0	0	0	1	0	0	7
cellular component organization	0	0	2	1	2	1	1	0	1	0	2	0	1	0	0	1	3	0	1	1	4	0	0	1	1	0	23
cellular developmental process														1													1
cellular homeostasis														1									1				2
cellular localization		0	0	0	0	0	0	0	2	0	1	1	0	1	1	1	0	0	0	0	1	1	1	2	0	1	13
cellular metabolic process	6	6	17	12	20	10	10	0	8	14	19	13	12	12	10	19	14	8	22	23	24	14	8	10	10	17	338
cellular response to stimulus	0	0	0	0	1	1	0	0	0	0	0	0	0	0	0	0	1	0	0	0	0	0	1	0	0	0	4
conjugation			5																								5
developmental growth														1		1											2
embryonic development							1									1											2
establishment of localization in cell	0	0	0	0	0	0	0	0	2	0	1	1	0	0	1	1	0	0	0	0	1	1	1	2	0	1	12
establishment of protein localization	0	0	0	0	0	0	0	0	2	0	4	0	0	1	1	1	0	0	3	1	1	1	2	1	0	1	19
hormone metabolic process														1		1											2
immune response																1											1
interspecies interaction between organisms						1																					1
intracellular								17																			17
intracellular organelle								13																			13
intracellular organelle part								4																			4
intracellular part								16																			16
localization of cell																1								1			2
macromolecule localization	0	0	0	0	0	0	0	0	2	0	4	0	0	1	1	1	0	0	3	1	1	1	2	1	0	1	19
macromolecule metabolic process	6	5	14	10	17	9	9	0	6	12	16	10	7	10	8	16	9	6	16	20	19	11	7	9	7	13	272
maintenance of location														1													1
membrane								4																			4
membrane docking												1															1
membrane part								1																			1
membrane-bounded organelle								11																			11
meristem maintenance																1											1
microtubule-based process																					1			1			2
multicellular organismal development	1	0	0	0	0	0	1	0	1	0	1	0	0	4	1	2	0	0	1	1	0	0	1	0	0	0	14
negative regulation of cellular process							1				1					1					3						6
negative regulation of developmental process	1														1												2
negative regulation of metabolic process							1				1					1					3						6
negative regulation of multicellular organismal process	1														1												2
nitrogen compound metabolic process	1	1	0	1	0	0	0	0	1	0	2	3	1	1	0	2	1	1	0	0	2	0	0	1	0	4	22
non-membrane-bounded organelle								3																			3
organelle lumen								1																			1
organelle membrane								2																			2
oxidation reduction	1	0	0	0	0	0	2	0	1	0	2	1	0	2	0	2	2	0	1	2	1	0	1	0	0	0	18
pigment metabolic process																					1						1
plasmid maintenance																					1						1
pollen germination														1													1
pollination														1													1
post-embryonic development	1						1				1				1	2											6
primary metabolic process	7	6	17	12	20	10	12	0	10	13	18	14	12	13	9	22	15	8	20	21	25	14	10	10	10	20	348
protein complex								2																			2
regulation of biological quality														3									1				4
regulation of cellular process	3	3	4	6	11	2	5	0	3	8	8	8	8	7	5	9	1	4	12	12	7	7	2	4	6	6	151
regulation of developmental process	1														1	1											3
regulation of growth																1											1
regulation of metabolic process	3	2	3	3	10	2	5	0	2	9	8	7	5	5	5	8	1	3	7	11	7	7	2	2	4	4	125
regulation of molecular function													2			1			1					1			5
regulation of multicellular organismal process	1														1												2
reproductive developmental process							1				1			1		2											5
response to abiotic stimulus	0	1	1	0	0	1	0	0	3	0	1	0	0	2	0	2	2	0	1	0	1	0	2	2	0	0	19
response to biotic stimulus			1													1								1			3
response to chemical stimulus	0	0	0	0	2	0	2	0	0	2	1	6	1	1	1	2	2	1	4	0	1	1	1	0	3	1	32
response to endogenous stimulus	0	0	0	0	2	0	2	0	0	1	0	5	1	1	0	1	0	0	4	0	1	1	1	0	3	0	23
response to other organism			1													1								1			3
response to stress	0	1	2	0	1	2	1	0	3	0	1	1	0	2	1	4	3	0	1	2	1	0	4	0	0	0	30
ribonucleoprotein complex								3																			3
secondary metabolic process					1														1								2
seed germination	1														1												2
translational initiation					2								1														3
transmembrane transport																									2	1	3
transport	6	0	1	1	4	3	0	0	4	2	7	4	1	3	6	4	3	3	8	2	2	3	8	5	3	4	87
transposition																							1				1
vesicle								3																			3
vesicle-mediated transport	0	0	0	1	0	0	0	0	1	0	1	1	0	1	0	1	0	0	2	0	1	1	1	0	0	0	11
total	46	29	101	60	121	55	71	80	61	74	121	87	68	93	62	137	76	41	136	117	137	74	61	71	62	82	2123

## Sheet: Cell component
frequent items marked by red; special items marked by green
GO Term	Chr01	Chr02	Chr03	Chr04	Chr05	Chr06	Chr07	Chr08	Chr09	Chr10	Chr11	Chr12	Chr13	Chr14	Chr15	Chr16	Chr17	Chr18	Chr19	Chr20	Chr21	Chr22	Chr23	Chr24	Chr25	Chr26	total
apoplast	0	1	0	0	0	0	1	0	0	0	0	0	0	0	0	1	1	1	2	1	0	0	0	0	0	0	8
cell envelope	1																										1
cell projection									1							1											2
endomembrane system	0	0	1	0	0	0	0	0	2	1	0	0	0	1	0	0	1	0	0	0	0	2	0	0	0	1	9
external encapsulating structure	1	1	0	0	1	0	0	0	1	0	0	0	0	0	0	2	2	1	3	0	0	0	2	0	1	0	15
external encapsulating structure part	1																										1
intracellular	10	8	12	12	32	13	14	17	10	15	31	18	13	19	22	23	17	20	25	24	18	16	11	20	16	30	466
intracellular organelle	10	8	10	9	32	12	14	13	9	14	28	17	11	18	21	20	13	16	24	21	16	16	10	18	16	30	426
intracellular organelle part	0	0	0	0	3	3	2	4	2	1	9	1	1	2	1	3	1	2	2	2	5	2	0	2	2	4	54
intracellular part	10	8	12	12	32	13	14	16	10	14	30	18	12	18	21	22	17	17	25	22	16	16	11	20	16	30	452
membrane	3	3	6	2	12	4	2	4	8	3	10	6	3	4	9	5	8	6	9	8	4	4	9	7	4	8	151
membrane part	3	1	1	2	4	2	0	1	5	2	4	4	2	2	7	2	2	2	3	3	2	3	4	2	3	4	70
membrane-bounded organelle	10	7	10	9	32	9	14	11	9	13	27	17	11	18	21	20	11	16	24	20	15	16	10	14	15	30	409
non-membrane-bounded organelle	0	1	1	0	0	3	2	3	0	1	5	1	0	1	0	2	2	1	3	0	4	0	0	5	2	2	39
organelle envelope	0	0	0	0	2	0	1	0	1	1	3	0	0	0	1	1	1	1	2	2	1	0	0	0	1	2	20
organelle lumen	0	0	0	0	1	0	0	1	0	0	5	1	0	1	0	2	0	0	0	0	1	0	0	0	0	2	14
organelle membrane	0	0	0	0	0	0	0	2	2	1	3	0	1	1	1	0	1	1	2	2	0	2	0	1	1	1	22
periplasmic space																1										1	2
protein complex	0	0	0	1	2	0	1	2	2	1	2	0	1	1	2	4	1	0	0	2	0	0	1	2	2	3	30
protein serine/threonine phosphatase complex																2											2
protein-DNA complex							1																				1
ribonucleoprotein complex	0	1	1	0	0	2	1	3	0	1	1	0	0	0	0	0	2	1	3	0	1	0	0	4	1	0	22
vesicle	3	0	0	3	7	1	1	3	1	0	3	1	0	6	6	2	2	2	1	2	2	3	3	3	1	1	57
total	52	39	54	50	160	62	68	80	63	68	161	84	55	92	112	113	82	87	128	109	85	80	61	98	81	149	2273
